# Supplementary material for: Comparative analysis of transcriptional profiling of CD3+, CD4+ and CD8+ T cells identifies novel immune response players in T-Cell activation
Source: BMC Genomics. 2008 May 16;9:225. doi: 10.1186/1471-2164-9-225 (PMC2396644; doi:10.1186/1471-2164-9-225)
Supplement: Additional file 2 — Complete list of the 3793 significant genes in T-cell activation of CD3+ cells in three independent biological experiments, E1–E3. Color denotes degree of differential expression compared to 0 hour (saturated red = 3-fold upregulation, saturated green = 3-fold down-regulation, black = unchanged, gray = no data available). [file 1471-2164-9-225-S2.xls]

## Sheet: f.s.1a HCL
		E1					E2					E3
gene name		04h/0h	10h/0h	48h/0h	96h/0h		04h/0h	10h/0h	48h/0h	96h/0h		04h/0h	10h/0h	48h/0h	96h/0h
ZBED2		1.48884	5.02992	7.45617	7.87847		2.13605	NaN	7.0269	NaN		0.894442	3.55364	6.72013	6.91555
NR4A3		6.28789	4.3724	4.76602	5.19898		5.34149	2.78885	3.19861	0.894696		5.59835	3.07933	3.27132	3.17134
EGR2		6.64372	6.30096	5.49505	5.52508		6.02819	4.53355	3.59342	0.843815		6.10095	5.05223	3.42044	3.53616
IL2		NaN	NaN	NaN	NaN		6.08182	5.59169	3.90028	NaN		4.25761	4.3007	3.2937	NaN
NR4A1		6.30112	3.92049	2.74116	4.01338		2.24442	-0.184672	-0.655918	-0.909373		5.13496	2.30985	1.39845	3.12595
NR4A2		4.39768	2.1821	0.979214	2.47185		2.70812	-0.055915	-0.668676	-2.08601		3.92782	1.16296	0.750331	1.64458
CXCL11		3.92682	4.79827	0.865843	-0.260858		4.19405	3.51824	0.77206	-0.109862		1.47773	3.57099	1.37896	NaN
CCL20		2.17329	4.63521	0.671648	0.26587		6.54128	4.79662	2.12201	-0.227149		3.34109	2.85833	1.17811	0.893373
IFNG		0.847274	0.643007	0.489733	-0.257664		3.34512	2.05231	1.82208	1.97667		3.5455	4.11303	3.30635	3.15961
LOC284207		-0.319	-0.712912	-1.25035	1.04022		2.44112	1.77352	1.88307	2.81994		2.06224	1.14549	0.570087	3.15314
GEM		3.57405	1.08116	0.190638	3.39418		3.30511	1.78028	0.693323	1.60405		2.70868	1.324	0.409844	3.49348
MYB		2.86204	1.95336	0.785882	3.26347		2.923	2.0955	0.587935	2.31766		3.45353	3.06175	1.18673	2.75035
ATF3		3.59051	3.27557	1.89195	4.03401		2.965	2.43393	1.79104	2.00489		2.88396	2.96431	1.88253	2.72172
EGR3		4.45274	3.43139	2.29696	3.31979		4.42026	2.17561	1.95001	2.16063		3.93474	2.93829	2.10107	2.86956
PHLDA1		2.6285	2.77126	2.0357	2.16697		4.77724	3.57029	2.67565	1.47872		4.01346	3.75731	3.3542	2.96003
IRF4		2.70477	2.72764	2.40052	2.69294		4.64619	NaN	3.36917	NaN		3.19661	3.44262	2.73376	2.936
HOMER1		2.78029	2.64284	2.24954	1.32532		2.95625	2.99149	2.55099	1.40448		4.54069	2.79617	3.06424	2.08352
CREM		3.36924	NaN	2.1835	2.12152		3.8517	1.93138	1.81943	2.06551		4.47225	1.96344	2.36978	2.01424
ELL2		3.08442	2.33252	2.41324	2.40206		4.15942	2.69328	2.54266	2.10137		5.21948	2.79841	2.6736	2.41144
ARG2		3.59752	1.49976	2.636	4.19844		1.68124	0.947947	2.16435	3.08983		3.07181	1.63346	2.48096	4.0255
CTNNAL1		2.97822	1.58649	3.02113	3.81076		3.38634	1.53696	2.714	3.76877		3.30457	2.06846	2.87503	3.80073
NFKBIA		3.19419	3.13997	1.81408	2.43405		2.09658	2.04692	0.275894	0.530637		3.41098	2.72703	1.37224	2.17921
CD83		3.09884	3.13147	2.39133	2.8684		2.81935	3.25669	0.959432	0.007239		2.59161	3.11755	2.06456	1.22248
TNF		3.18463	3.46927	3.0158	1.41608		2.61172	1.74587	1.6717	-0.906357		2.07576	2.70112	1.69237	1.70027
PIM3		2.48712	2.22234	1.58311	0.993741		3.50409	3.09581	2.09442	0.673605		2.8738	2.71392	1.6675	NaN
BCL2A1		3.28792	NaN	1.64777	1.18016		4.0628	2.68251	1.51468	0.821393		4.13054	2.67088	1.93521	1.58936
THC1956109		3.30404	3.92965	2.37272	1.22846		3.29253	2.78931	1.92596	0.401142		2.91158	2.35272	2.31968	1.28656
AHR		2.9216	2.20457	0.81569	0.873969		3.80663	2.75269	0.326964	0.956702		3.43528	3.22345	0.694801	0.902311
RELB		2.71924	2.35202	0.858169	1.20614		2.99092	2.40285	1.06097	1.43138		2.93642	2.48352	1.05563	0.801633
ZNF267		2.59331	2.31824	0.428511	1.63411		3.32032	2.43363	0.864481	1.7405		3.45094	2.17543	1.06058	0.659294
NR4A3		2.9589	0.610916	1.54523	1.73609		2.59564	0.680199	0.900145	-0.111581		3.67261	0.91529	1.2882	1.5835
ZNF165		3.29838	1.78266	0.939736	0.849955		3.49343	1.03792	0.614359	0.310247		4.15615	1.01987	1.15551	2.12405
THC1807614		3.66716	0.561018	0.515299	0.352578		2.60677	0.361834	0.229843	-0.210027		4.13567	1.15773	0.583444	0.477529
AK127678		2.04156	1.18856	0.364319	0.159398		3.96844	2.20477	0.652012	-0.648036		2.99456	0.87364	0.735306	0.142002
SLA		2.07629	0.988131	0.974247	0.71322		2.439	0.40765	0.849287	-0.408409		1.63685	0.63119	0.583071	0.093791
TGIF		2.03257	1.56927	0.173617	1.14661		2.65228	1.44684	0.445988	0.190238		1.95475	0.938911	0.357631	0.518586
TGIF		2.09396	1.56506	0.453869	1.23936		2.43201	1.06413	0.039825	-0.456049		2.38642	0.920971	0.293137	0.828862
SLAMF1		2.6793	1.20355	0.056869	1.14532		2.88985	0.739511	0.806811	0.478688		2.50321	0.371791	0.146809	0.556691
CRTAM		1.97952	1.50703	0.440082	0.614848		3.00629	2.53227	0.431639	-0.302802		1.54997	1.20837	0.29681	0.741891
FLJ31951		2.41354	NaN	0.500957	1.08802		2.87369	2.09268	0.601526	-0.089155		2.05746	1.59422	0.246965	0.021049
BACH2		2.35848	2.36234	1.31818	0.85082		2.44696	2.0135	0.674396	-0.171616		2.04728	NaN	0.26613	0.186713
EIF2C2		2.25866	2.03019	0.656574	0.758554		2.71205	1.60444	1.09278	0.138504		1.83588	1.05214	0.821556	1.33115
REL		2.98815	2.30882	0.967217	0.982224		2.81533	1.08487	0.379471	0.074		2.31937	NaN	0.546707	1.22998
TIEG		2.7331	2.04554	0.486478	0.562913		2.30667	1.34757	0.189005	-0.42181		2.34104	1.59553	0.471177	NaN
ARID5A		1.44703	1.02961	0.455325	0.531171		1.80255	0.823674	0.868096	1.27789		1.99895	1.24799	0.282864	0.803764
MIG-6		1.4002	1.15384	-0.003707	1.04815		1.59462	1.0433	0.387625	0.626911		1.74523	0.866673	0.455233	NaN
ORF1-FL49		1.63167	1.21936	0.513147	1.38154		1.52346	0.567349	0.634075	0.631661		1.92799	1.37868	0.580203	NaN
IFRD1		1.50546	1.07048	0.785895	1.32152		1.47718	1.20711	0.537315	1.17129		2.32956	1.03791	0.69467	0.417166
NFE2L2		2.06214	1.74517	1.10856	1.29121		1.90638	1.31688	0.552631	0.876501		2.40757	1.68808	1.01792	NaN
SGK		2.35897	1.58415	0.877469	1.27655		1.8021	1.1372	0.443464	0.209948		2.02211	1.721	0.705975	0.430173
FAD158		1.49592	1.28345	0.134332	0.247172		2.25272	1.81275	0.201426	-0.422959		2.12861	1.36631	0.361906	0.117154
TP53BP2		1.67277	1.51763	0.289436	-0.00302		2.10619	1.80557	0.720385	0.348738		2.47444	1.35749	0.475456	-0.274671
TMEM2		1.29957	0.989829	-0.011977	0.736393		2.98481	1.66981	1.22516	0.847832		2.31609	1.44148	0.809921	0.543462
CRY1		1.85769	1.04337	0.76104	0.239192		2.59345	1.6445	1.16925	0.43896		2.66787	1.05212	1.12861	0.971934
RAB8B		1.50502	1.15081	0.909751	0.496094		2.37451	1.19813	0.762598	0.186649		2.25264	0.44622	0.433485	0.892821
AP1G1		1.60147	0.613319	1.01764	0.570225		2.00596	1.26097	1.04687	0.961771		1.97715	0.835191	0.709338	0.762335
SARA1		1.28285	1.1778	1.13296	0.290581		1.94192	1.22211	1.10751	0.924146		1.64921	0.561616	0.927989	0.845318
EGR4		3.29826	1.80497	1.02186	0.625744		3.67357	2.4642	1.37118	0.547696		2.67823	1.89015	0.662514	1.10001
CXCL10		3.02551	3.15448	1.48726	0.561377		3.20087	2.40108	1.37081	0.414189		1.84603	2.04307	0.951717	0.090351
TA-LRRP		2.35924	2.66948	0.92198	0.572923		3.00807	2.51708	1.34395	0.470865		2.24005	1.85739	0.991455	1.02441
MAT2A		2.65212	1.62293	1.17723	-0.030618		3.22226	1.57381	1.39129	0.502373		1.99729	1.63586	1.37665	-0.123756
MYC		2.00666	1.94819	1.05729	0.48563		3.19604	2.12193	1.10026	-0.717293		2.6721	1.92633	1.32182	NaN
TA-NFKBH		3.19441	1.64684	1.47849	1.15391		2.96747	1.21001	1.39525	0.576865		1.66044	0.711179	0.774909	0.852448
SPRY1		1.75238	1.88493	1.0092	2.02321		2.61924	1.21795	0.709928	0.578405		1.41618	0.895719	0.49521	2.06652
CDKN1A		2.36197	1.21314	1.04679	2.08932		3.03211	2.11821	1.43537	1.56241		2.10172	1.51425	0.81273	NaN
NINJ1		2.20442	1.24454	0.641428	2.0123		2.45379	1.99779	0.608606	1.82224		2.04764	1.43145	0.686503	2.23001
INSIG1		1.23941	1.65902	0.757719	1.73476		2.19691	1.78326	0.679247	2.34632		1.82716	1.33519	0.575177	2.63325
INSIG1		1.00801	2.16145	0.785391	1.48866		2.07494	2.13377	0.33436	2.01426		1.75212	1.42645	0.347867	NaN
PRG1		1.31508	0.965602	-0.306521	1.17686		2.36181	NaN	0.046111	NaN		3.11483	1.06515	0.822296	1.87375
GADD45A		2.43472	1.94183	0.080528	1.87871		2.20597	1.15378	0.338637	1.08734		3.41667	1.41813	0.61018	1.77859
GFI1		1.25295	1.72255	0.825103	0.257088		2.87109	2.00548	0.842405	1.2654		1.84395	2.15617	1.07744	1.4729
DUSP5		1.18764	1.30889	0.66611	1.08326		2.81627	2.0773	1.25804	0.774943		2.36307	2.66482	1.43814	2.18188
CHSY1		1.46679	1.85456	0.029939	0.850629		3.47259	3.01992	1.173	1.32928		2.10508	2.46773	0.828032	1.77799
TIPARP		1.14779	1.40251	0.268347	0.574438		2.01692	1.35491	0.686176	0.382675		2.05685	2.7642	0.849276	1.71225
GBP2		1.35841	1.59935	0.104195	0.872789		2.46948	1.69752	0.6766	0.955237		1.5068	2.20583	0.185722	1.04919
TNFSF6		1.37528	1.48702	1.12968	0.226993		3.3248	2.36884	1.91038	0.737784		1.78086	2.50188	1.71303	1.15746
TNFSF6		1.21031	1.68921	1.03417	-0.586759		3.69009	3.39298	1.69905	0.754861		1.47103	1.92341	1.23236	1.02448
HSHIN1		1.52834	1.29124	0.72176	-0.356238		2.61265	2.23106	1.60878	0.154935		2.17807	1.64549	1.25327	0.463812
MDS031		1.82845	1.56968	0.62089	-0.462367		1.65602	1.53688	0.867924	-0.344988		2.27312	1.01106	1.36452	-0.021213
THC1968206		1.94697	1.21817	1.25612	-0.754493		1.81765	1.69236	1.4522	0.201769		2.26903	1.19937	1.51906	0.11145
SFPQ		1.38073	1.14781	0.61962	-1.34194		2.30344	1.65014	1.03926	-0.224743		2.73679	1.51045	1.50543	0.154664
NOP5/NOP58		1.16615	1.55595	0.816754	-0.347716		1.46666	1.30942	0.717044	-0.427983		1.73609	1.79139	1.74291	0.810001
NXT1		1.43022	NaN	0.823136	0.380364		1.85034	1.57109	0.552601	0.273496		1.80907	1.61275	1.27145	0.748022
RBM8A		0.803571	0.96357	0.704258	0.157598		1.59265	1.12169	1.19483	0.399995		2.09338	1.71616	1.51828	1.06174
ERBP		0.556077	0.615722	0.438755	-0.315936		1.64839	1.09055	0.71464	-0.029813		1.99437	1.36003	1.24473	0.435305
RAB21		0.895202	0.511054	0.42772	0.003228		1.52463	1.00324	0.611462	-0.123206		2.00402	0.94842	0.984818	0.585297
IPO7		0.591068	1.06053	0.505254	-0.281585		1.31109	1.3111	0.935524	-0.034368		1.46159	1.02174	1.66956	0.303803
FUBP1		0.763547	0.881177	0.509225	-0.466847		1.53249	1.13772	0.968997	-0.172991		1.64726	1.14203	1.08972	NaN
FLJ20989		0.578146	1.226	0.26768	-0.557789		NaN	1.31805	0.893223	NaN		NaN	NaN	NaN	NaN
G3BP2		NaN	NaN	NaN	NaN		1.65798	NaN	0.866489	0.171649		1.44082	0.698581	0.880143	0.16378
MAPRE1		1.07361	0.772507	0.575236	-0.326434		1.802	0.973322	0.977336	1.01011		1.78507	1.19131	1.0592	0.565163
MRPL32		0.836882	1.20377	1.1575	0.756871		1.53631	1.41241	0.950694	0.431462		1.44948	1.26078	1.40544	0.40623
A_23_P28743		0.765769	1.19908	0.94911	0.455471		1.58061	NaN	0.939405	0.327685		1.26096	0.944159	1.13922	0.232789
EIF4E		0.610874	1.1792	1.01046	0.332465		1.68688	1.5472	1.16092	0.512643		1.82287	1.28261	1.51135	0.338587
PPRC1		1.45245	1.39518	1.09115	-0.191175		1.95573	1.38275	1.19663	0.366024		1.45209	1.32472	0.936747	-0.139643
ZRF1		1.00458	1.20443	0.742796	-0.025733		1.84151	1.53541	1.29575	0.531109		1.51009	1.26739	1.24926	0.096396
MGC11308		0.574007	0.797126	0.597806	-0.309775		1.45303	1.5128	0.768525	0.840683		0.571573	1.13844	0.890055	0.078701
ENST00000309173		0.513228	1.01074	0.420177	-0.432355		1.60276	1.9106	0.984144	0.82246		1.14809	1.14658	0.934774	-0.271081
HSPC171		0.406784	1.07264	0.428566	0.071371		1.28859	1.44246	0.995565	0.280208		1.08756	1.36537	1.37773	-0.112434
MGC13096		0.561669	0.803736	0.755043	0.236987		1.11963	1.12724	1.20103	0.433326		0.790034	1.43167	1.04389	-0.53955
NIPA2		0.749916	0.841153	1.09198	0.170908		1.41629	NaN	1.22472	0.335872		1.32593	1.14265	0.966877	-0.14131
QTRTD1		0.999002	1.22912	1.14051	0.029408		1.3402	1.57314	1.39221	0.463067		1.1323	0.809864	1.024	-0.418271
SAS10		0.792481	1.34563	0.735877	0.207847		1.42467	NaN	1.28086	NaN		1.14774	1.1301	0.875743	-0.261857
GTF3C4		0.94562	0.793094	0.711438	-0.363078		1.6041	1.55736	1.38681	0.54486		1.34508	0.68679	1.23093	0.655414
CGI-09		0.869491	1.25976	0.867955	-0.590325		1.42308	1.88775	1.24669	0.470733		0.943623	0.806781	1.31231	0.148383
RAB35		0.660082	0.53108	0.840362	-0.670141		1.60991	1.27038	1.59984	0.252841		1.38948	1.05363	1.15487	-0.096177
TCEB3		0.665585	0.712321	0.977182	-0.517469		1.68233	0.991748	1.42877	0.56698		0.961157	0.844773	0.911453	0.581975
EIF4G1		0.820255	1.07874	1.25497	-0.45094		1.36886	1.00513	1.38714	0.254456		0.885481	0.938725	1.20598	0.064137
CGI-96		0.672147	0.905913	1.36233	-0.421831		1.33757	0.940901	1.50279	0.650985		0.49775	0.779446	1.16067	0.497244
FLJ25286		0.741021	1.2495	0.973096	-0.048303		2.36145	2.20319	1.89769	1.26869		NaN	0.652771	0.688976	-0.149046
FLJ10359		0.900005	1.27172	1.47569	0.084599		1.66178	1.44144	1.72074	0.727079		-0.134116	1.21583	1.17813	-0.018874
MYBBP1A		0.941533	1.67155	1.89316	-0.32585		1.65536	2.12277	2.06125	0.165131		-0.22027	1.09475	1.2432	-0.478199
RANGAP1		1.09973	1.69147	1.89507	-0.542363		1.2005	1.54146	1.94641	1.08117		0.364473	0.781457	1.05504	0.306666
CLN6		0.48874	1.75046	1.01119	-0.464321		1.23869	1.44816	1.32161	0.760844		-0.039396	1.03511	1.06699	-0.090641
TIMM44		1.18632	1.77012	1.13479	-0.495887		0.826898	1.40579	1.3587	0.958676		0.369103	1.03835	1.40769	0.098678
ABCF2		1.01274	1.504	0.768336	-0.701483		1.38312	1.82792	1.57945	1.0253		0.234764	0.899846	1.05211	0.100887
PWP2H		1.19765	1.70238	1.24737	-0.771079		1.70544	1.5681	1.76536	0.439173		0.324674	0.770019	1.24856	0.325855
LOC56931		1.2091	1.54361	0.683499	-0.831613		1.5831	1.5416	1.68145	0.628682		0.628558	0.808986	1.2146	0.299115
TIMM8A		1.23012	1.59438	1.58222	0.034999		1.77975	1.84749	1.40289	0.799978		0.738805	1.06339	1.20205	0.49195
GSPT1		1.13618	1.54604	1.78199	0.328724		1.34537	1.89948	1.12621	0.813256		1.04358	0.667486	1.20349	0.994906
MGC2408		0.294635	1.51515	1.36404	0.365923		1.38453	1.92129	1.80272	0.214559		0.417247	0.930058	1.56213	0.408208
TIMM17A		0.805316	1.14497	1.3645	0.644699		1.22444	1.6705	1.56119	0.217976		0.646391	0.642394	1.4736	0.401317
E2F6		0.834293	1.61925	1.53247	0.474216		1.45245	2.07144	1.31813	0.536497		0.779596	0.948518	1.19505	0.459421
CGI-37		0.809998	1.24101	0.982171	0.52648		1.36846	2.09503	1.48578	0.545022		1.01155	0.870467	1.32775	0.374582
BYSL		1.67896	1.98606	1.51693	0.626702		1.86631	1.62913	1.4303	0.334494		1.49528	1.25645	1.3127	0.291987
ABCE1		1.29488	1.88719	1.40726	0.194425		1.72639	2.1411	1.50331	0.346835		1.44284	1.09315	1.2212	0.467769
RG9MTD1		1.28047	1.78958	1.61276	-0.097021		1.90499	1.9025	1.63724	0.365033		1.41498	1.45152	1.38247	0.673614
LOC84549		1.59506	2.17898	1.77899	0.280789		1.99315	2.43709	1.81002	0.741524		1.05192	1.07302	1.20303	0.182631
GEMIN4		1.42232	1.82906	1.32943	-0.078609		2.23642	1.91352	2.00348	0.774715		0.999349	1.23877	1.5414	0.701664
ATP1B3		0.896376	1.61472	1.28051	0.16032		1.92804	2.33234	1.63516	0.845362		1.77981	1.2007	1.45312	0.310256
EIF5B		1.25629	1.68687	1.21318	0.410953		1.99506	1.7004	1.37326	0.679981		1.49497	1.30503	1.30887	1.00047
DDX18		1.10874	1.23041	1.21555	0.142373		1.74375	1.86249	1.28371	0.867258		1.80064	1.64146	1.62591	0.819592
RIOK1		1.76979	1.37353	1.57926	0.519275		1.91408	1.50453	1.0195	0.119893		1.07696	0.891697	0.889869	0.170092
SGPL1		1.6631	1.71237	1.37429	0.134482		1.9166	1.69228	1.09769	0.869948		0.856787	1.03431	0.437358	0.046731
POLR1C		1.73976	1.87753	0.994423	0.35031		1.73283	1.7336	1.12293	0.559081		1.01545	1.02662	0.936606	-0.16088
SLC3A2		1.40258	1.60703	0.622288	-0.101365		1.41954	1.45866	1.00408	0.593564		0.761801	1.20589	0.435843	0.028287
NARS		1.15545	1.63461	0.847804	0.097287		1.58953	NaN	0.879421	0.991871		0.777086	1.43668	0.854122	-0.172113
POLR3E		1.27766	1.39228	1.42202	0.603943		1.188	1.44502	1.30921	0.643031		1.11731	0.884015	0.864941	-0.770294
FOXA3		1.9558	2.28139	1.45467	0.42829		1.00336	1.35498	0.799833	0.671713		1.02968	0.467233	0.565697	NaN
HEAB		1.40323	1.93102	1.57842	0.76233		1.28156	1.49133	0.934597	NaN		1.84331	1.23114	1.02071	0.611462
KIAA0020		1.15678	2.23524	1.76908	0.415964		1.16216	1.70374	1.18806	NaN		0.961176	1.62226	1.47054	0.268902
WDR3		1.19033	1.81443	1.47133	0.284628		1.61957	1.8382	1.58764	-0.190556		0.508946	1.53179	1.58648	-0.034374
EIF3S1		1.00785	1.53423	1.35227	0.065924		1.46526	1.84287	1.00737	0.385926		1.18064	1.72451	1.32281	0.030449
NOLC1		1.25798	1.78698	1.05906	-0.042808		1.41751	1.90911	1.29771	-0.234786		1.31633	1.4667	1.25814	-0.200062
C20orf6		1.41817	2.23633	1.02824	0.21191		1.08909	1.38433	0.889008	-0.237729		0.868116	0.976787	1.34987	-0.004629
EIF1AX		1.13258	1.50334	1.53285	0.120961		1.28651	1.20231	1.23897	0.102		1.27612	1.23323	1.55985	-0.282369
CIRH1A		1.08329	1.58796	1.36375	0.080107		1.23139	1.22048	1.25845	0.204381		0.718423	0.944219	1.05217	0.246492
NP		0.939096	0.608525	1.63342	0.570675		2.22495	1.50645	1.35577	0.68129		1.46388	0.427618	1.02103	0.326818
SLC12A2		0.77998	0.391266	1.58868	0.519101		1.33419	1.46203	1.72015	0.889471		1.75122	0.406897	1.09628	0.954677
STRAP		0.708115	NaN	1.09303	0.396153		0.938484	1.3229	1.28899	NaN		1.90855	0.969801	1.47354	0.673302
NOLA3		0.728996	0.712878	0.729441	0.325925		1.36409	1.0071	1.04517	0.762347		1.78031	1.05606	1.48664	1.09692
KPNA4		0.534337	0.533707	1.08035	0.239924		1.62603	1.40845	1.42016	0.974355		1.82289	1.11921	1.20057	1.07461
RAB7		0.754664	0.675273	0.776019	0.375391		1.72439	1.49009	1.26714	1.03477		1.37424	0.980608	1.15837	1.06259
UBE2N		0.684858	0.69114	1.34841	0.602482		1.21854	1.45389	1.57402	0.949776		1.30471	1.16035	1.37076	0.728003
YWHAQ		0.099881	1.07058	0.65458	0.225792		1.52667	2.1273	0.941136	0.251366		0.617384	1.64184	1.20199	0.723616
DNAJB11		0.54802	0.940561	0.545384	0.161514		1.7314	2.07823	1.55668	1.19076		1.44832	1.4968	1.48321	0.586209
ENST00000333605		NaN	NaN	-0.025186	NaN		NaN	1.98042	1.32197	NaN		1.04477	1.04693	NaN	0.668045
ZFX		0.145638	0.45275	-0.429594	-0.933953		-0.582686	NaN	NaN	NaN		NaN	-0.001974	-0.821969	NaN
FUNDC2		NaN	NaN	NaN	NaN		NaN	1.8826	1.25886	NaN		0.819924	NaN	NaN	NaN
RBPSUH		0.865318	0.907007	0.690978	1.08398		1.46759	1.55202	1.00721	0.795844		0.651442	1.06885	0.530132	1.45613
GPSM1		1.1351	1.29341	0.856752	1.18814		1.53691	1.89458	0.716299	0.742258		0.580907	1.73758	0.199672	0.878126
MCART1		1.08308	0.202998	0.52366	-0.13088		NaN	2.20246	1.78207	1.30122		2.224	1.41936	0.624241	1.06182
TLE3		1.14037	0.409826	0.47586	0.324496		1.97649	1.56137	1.44281	1.68635		1.96098	1.14603	0.844203	1.97736
PMAIP1		1.18105	1.72329	0.40232	0.609175		1.88615	2.30956	0.859436	1.21216		1.97117	1.47579	1.15039	0.945864
SAMSN1		0.818033	1.63034	0.556108	1.1908		1.84737	1.69416	1.13816	NaN		2.18012	1.86358	1.73356	1.64101
CEBPG		1.39152	1.27387	0.839824	1.03968		1.91877	1.59282	1.11619	1.55665		2.1281	1.86752	1.24641	1.06078
TNFRSF10B		1.35444	1.0595	0.610056	0.51708		1.67971	1.66365	0.937327	1.08735		1.572	1.29094	1.02093	1.59621
RYBP		1.17109	1.07231	0.710018	1.16851		1.88184	1.27248	0.892739	0.836713		2.10224	1.10206	0.799618	1.44455
USP12		0.886887	1.099	0.674106	0.715869		1.93226	1.88477	1.47191	0.794073		1.2874	1.09772	1.07011	0.967051
TRAF3		1.06954	0.925191	0.941585	0.772696		2.26979	1.45531	1.53107	1.3155		1.22351	1.60377	0.904974	1.31941
NAPG		0.826027	0.710158	0.952584	1.36298		1.68336	1.56249	1.40014	1.67627		1.80928	1.25064	1.47462	2.58907
ARPP-19		0.734277	0.591922	0.806047	0.952182		1.73741	1.32687	1.29548	1.22012		1.44972	1.24775	1.3746	1.96671
VMP1		0.680107	0.63539	0.483237	1.76093		1.69874	1.34252	0.997246	1.19236		1.74061	1.33369	0.773433	1.52996
MRPS6		0.925382	0.761093	0.509223	1.60303		1.11879	1.35193	0.370094	1.32926		1.10214	1.33874	1.0253	1.62044
KDELR2		0.480196	0.677673	0.687676	1.47591		1.13173	1.62187	0.912094	1.47083		0.826737	1.45137	1.18269	1.53225
RAB39B		1.14934	0.754344	0.596884	0.980122		1.46407	1.1726	0.863491	1.96443		1.4822	0.849908	0.699913	1.498
Kua-UEV		0.638992	0.500484	0.815424	1.32493		1.1265	0.558452	1.0474	1.7932		1.14646	0.543039	1.25233	2.06368
HBS1L		0.930036	0.859386	0.88854	1.17168		0.985002	0.689483	0.93892	1.43865		1.0638	0.46537	1.04639	1.58565
PLEKHB2		0.878488	0.952553	1.07657	1.29718		1.22745	0.934248	1.20512	1.1636		1.46894	0.863571	1.15019	1.87588
PHF13		0.706472	0.530913	0.71105	1.2552		1.1042	1.02039	1.03275	1.59538		1.97426	1.20135	1.22653	1.80165
HERPUD1		0.874335	1.6125	0.6803	1.73127		0.923231	1.62507	0.089101	1.40082		1.54936	1.67983	1.38862	1.18639
PGAP1		1.67349	1.83099	0.213231	0.742021		NaN	NaN	NaN	NaN		2.57157	0.928956	1.07508	0.592817
FLJ10858		NaN	NaN	NaN	NaN		-0.277235	-0.449977	1.15159	1.91769		NaN	NaN	NaN	NaN
TYMS		-3.27062	-3.29977	3.15234	3.22002		-1.61519	-1.45843	4.82259	5.00717		-1.81608	-1.28262	4.90539	5.1588
SPAG5		1.10124	-0.746739	2.81907	3.25764		1.98093	-0.273618	3.57675	4.07894		2.57599	0.157864	3.25301	4.36647
DNAJC12		0.442059	0.694752	2.25002	4.62793		0.352748	-0.5581	1.37902	4.28695		0.426541	0.624358	2.61837	4.41275
BSPRY		0.632215	0.333906	3.04914	4.25719		0.179899	0.504626	2.63673	4.30463		0.493213	0.485533	2.56888	4.61485
VDR		0.638288	1.51424	3.32038	3.52994		1.22437	2.12891	3.66876	3.92105		0.623827	1.1302	2.94741	4.65542
HIG2		0.908453	1.84566	2.57686	4.72779		1.18918	1.39291	2.46774	3.23081		0.449877	1.06195	2.25445	5.37281
CKS2		1.19083	1.53667	3.251	3.50993		1.25756	1.01272	3.02056	3.08031		2.00436	1.5977	3.868	4.54981
B3GNT5		2.12244	3.09671	4.86806	3.58378		2.36271	1.35485	2.45029	1.04118		1.67257	0.989454	3.09525	2.70062
LOC143903		1.6699	2.31062	2.06454	4.34162		1.22096	0.407115	0.273156	1.28744		1.33642	0.817595	1.39015	3.2153
NPTX1		1.26272	2.56216	3.72773	2.92992		0.711988	2.2917	3.28136	1.50664		0.40204	3.66675	4.28218	3.81357
NFIL3		0.706757	1.53124	2.8134	3.48027		3.54761	2.75772	3.61206	NaN		2.9745	3.15542	4.27091	5.16128
FREQ		1.92659	3.84271	3.11286	2.08371		3.74586	3.96344	2.95236	1.59377		1.49644	3.17399	2.98883	2.36984
SNFT		1.93355	3.52506	3.30866	3.39249		3.42719	3.53825	3.05432	3.2115		1.43871	3.35431	2.59111	2.34664
IER3		3.18005	4.08756	3.42845	3.79427		3.73103	2.86024	2.76327	2.08873		1.89031	3.42649	2.52727	3.24614
MTHFD2		2.39416	NaN	2.36431	3.08684		3.65079	3.68167	2.85863	3.70934		2.70513	3.41211	3.08296	3.53948
PBEF1		1.98975	1.92075	3.32962	3.18283		3.77806	4.64008	4.17324	3.29145		2.60494	2.96939	3.86244	3.69594
FABP5		1.5834	3.78579	3.88469	3.15723		3.36061	NaN	4.30668	2.63995		1.98557	3.58511	4.55159	3.4595
HSPD1		2.13774	2.34562	4.12877	2.26231		1.89298	3.71093	4.34624	3.6341		2.18793	2.37491	4.23952	2.50495
HSPE1		1.62752	2.09841	3.87714	0.933712		NaN	2.88191	3.61079	1.49465		2.2021	2.18799	4.21659	2.0266
GABPB2		2.52115	2.34343	1.9362	2.38577		2.60705	2.46537	1.62356	1.75138		2.6548	1.69087	1.83518	1.55157
CSF2		2.51679	2.64726	1.64289	2.36179		3.29142	2.5276	2.05608	0.660324		2.30992	2.54927	2.48516	2.12768
TRAF4		1.83143	NaN	2.32575	2.2046		2.56977	2.98366	2.23557	1.27173		2.18472	2.8153	2.07882	2.19355
LMNA		2.8756	0.990653	2.36849	2.05699		3.20671	2.73406	2.7568	1.91547		2.55325	2.30466	2.63654	2.67531
CCL3		1.19101	0.986723	0.570165	1.02825		2.86489	2.01958	1.88946	2.34247		2.27247	2.63161	2.03525	2.30385
A_23_P64184		1.2709	1.1774	0.954913	0.559319		2.13228	1.80412	1.64059	1.44167		2.58344	2.13156	2.81496	1.86565
ATP1B3		0.878453	1.70361	1.46887	0.586164		2.44021	2.78893	2.02746	0.929957		3.02695	2.43741	2.58737	1.63838
CYCS		1.45414	1.79052	1.55772	0.784996		1.70982	NaN	1.85497	NaN		2.88835	2.04405	2.79751	1.56894
TFRC		NaN	NaN	NaN	NaN		2.0451	2.16099	2.27578	0.77402		1.5197	1.58622	2.64024	2.65094
SIAH2		1.45837	1.81079	1.96252	1.35066		2.56898	1.82544	2.44907	1.28644		2.26814	1.48815	2.59714	2.89624
TUBB5		1.63475	1.70391	1.64393	1.25043		1.70139	1.37383	1.92243	1.45187		1.80178	2.31852	2.26086	2.09363
TARS		1.9218	2.18196	1.81737	1.47188		2.14667	2.27075	1.88482	1.82805		2.35521	2.5624	2.36454	NaN
BTG3		2.13773	2.26777	1.93553	1.86309		2.11664	1.76113	1.43311	1.5679		2.49973	2.12217	1.98058	1.86783
NFKBIE		2.24112	2.33696	1.52009	1.18496		2.67102	2.62888	1.83516	2.40355		1.98954	1.67661	1.45369	NaN
GARS		1.5505	2.03624	1.54319	1.45271		2.03331	2.01498	1.69694	2.10504		1.49435	1.94915	1.80966	1.55606
DKFZP564O0463		NaN	NaN	NaN	NaN		1.88348	2.38654	2.04229	1.55557		1.29362	1.50577	1.84167	1.02072
ICAM1		1.54979	2.15574	1.58207	1.42303		1.79298	2.43343	1.80322	1.63299		1.00312	1.81286	1.53781	1.19391
CSDA		1.54067	2.3015	1.66705	1.51328		2.02997	2.13086	1.81988	2.02718		0.962032	0.938626	1.93683	1.28661
BZW1		1.64528	1.20535	1.50574	1.3844		2.60258	1.85046	1.50248	0.872735		2.71628	1.30717	1.52426	1.53494
A_23_P48637		2.18422	2.12065	1.45477	1.20444		2.00256	1.56788	1.58849	1.67481		2.39699	1.31337	1.5657	1.29119
GLA		1.70169	1.215	1.67223	2.06761		1.45943	0.752293	1.48564	1.44431		2.43209	0.750838	1.67262	1.69331
RBM7		1.76209	1.69893	1.39382	2.19238		1.73639	1.51481	1.38902	1.10414		2.60058	1.58385	1.80433	2.18799
NANS		1.51257	1.15636	1.31263	1.85096		1.65757	1.11626	1.47694	1.86072		2.47104	1.48024	1.86541	1.86165
NDUFV2		1.20353	1.42549	1.39031	1.76671		NaN	1.2059	1.57173	2.22677		1.85506	1.80026	1.6445	2.25956
IL2RA		1.29035	1.69434	1.24863	1.66806		2.81483	2.45775	2.38752	2.73956		2.48792	2.91456	2.49847	3.25865
CCND2		1.06638	1.84469	1.78763	1.85035		2.5407	3.03875	2.61808	3.00117		2.4546	3.19239	3.22202	3.51213
SQLE		1.09514	2.3414	2.56089	3.79682		1.97358	3.16008	2.82129	3.26263		1.0811	2.81025	2.20001	3.64048
HMGCS1		1.65685	2.59693	2.99691	2.27739		1.67369	2.66224	3.24071	2.71959		1.78546	2.58838	2.45252	3.2733
SLC43A3		0.684329	NaN	2.84262	1.68952		2.42982	3.40865	3.7529	1.82602		0.582737	2.08543	3.61694	2.6771
RBBP8		0.88785	1.56662	2.46546	2.03619		2.05175	2.32074	3.65361	3.03727		1.21944	2.09685	3.99501	2.94469
K-ALPHA-1		0.613726	1.58559	NaN	1.75522		2.13036	NaN	3.68251	3.28766		2.04311	2.6786	3.96379	2.6528
EZH2		1.12262	1.76684	2.38927	2.07192		3.1939	2.85766	2.70168	2.83166		1.99297	1.90934	2.24174	2.35778
PSAT1		1.66802	NaN	2.86435	2.79928		2.35159	3.49308	2.85612	NaN		1.11562	2.95899	2.53153	1.84881
NFE2L3		1.01452	2.61288	2.67814	2.51587		2.40716	3.19741	2.83329	2.75745		0.785644	2.17243	2.40816	2.24448
THC1867539		1.16026	2.3319	2.5178	2.65253		2.44482	3.63381	3.30722	2.92084		1.47478	2.2043	2.97978	2.52701
SFXN1		0.652799	1.85224	1.83594	1.7904		2.17617	2.43579	2.81607	2.4414		1.24541	1.80973	2.83006	2.6937
PAICS		0.792139	1.98735	2.89594	2.5776		2.11757	2.45031	2.80373	2.30876		0.614306	2.07435	3.03733	3.3092
LDHA		0.567719	1.63066	2.6036	2.5756		2.0484	2.04321	2.95486	2.44924		1.14314	1.92211	3.05198	3.6881
KPNA2		1.16012	1.84277	2.63584	2.1905		1.76185	1.95021	2.33713	2.06705		1.34354	1.50689	2.3959	NaN
ASNS		1.46917	2.97337	2.38765	3.25058		1.75854	2.63786	1.68602	3.0859		0.356713	1.4926	1.2182	1.18619
IL12RB2		0.82289	2.75027	2.98992	1.26445		1.23199	2.78259	3.31526	2.75841		-0.088378	1.25093	2.43004	2.32429
UCK2		-0.467537	2.06226	2.04827	1.10083		1.75716	2.77491	2.98821	1.68137		-0.068809	1.89448	2.87816	1.36431
LRP8		-0.699429	1.922	2.27644	1.88399		1.65467	3.14729	2.92929	3.504		0.105794	2.1459	2.69627	2.09879
SHMT2		0.098924	1.64559	2.13851	2.34421		1.02579	2.76608	2.63254	2.98679		NaN	1.78065	2.38046	2.42387
TXN		-0.286015	1.7851	1.89925	1.3705		0.717574	2.28204	2.233	NaN		0.23279	2.53525	3.08304	2.61257
IL22		0.862264	2.79589	2.4015	1.06272		3.05915	3.22192	3.20911	2.24906		0.571969	1.893	2.3034	0.906944
ICSBP1		1.54865	3.23153	3.07604	1.58752		2.27859	3.21376	2.41895	1.55497		0.485929	1.19449	2.13885	1.84345
NLN		0.816356	2.21986	2.94173	1.38183		2.18962	2.73702	2.6066	1.05275		0.3573	1.78265	2.61027	1.29119
HSA272196		0.62072	2.10466	2.75514	2.45888		2.15184	2.77174	2.78474	1.71589		0.459466	2.29879	2.81311	1.55656
SFXN1		1.00028	2.55696	2.25828	1.72878		2.76165	3.22881	2.62938	1.79097		1.06614	1.47795	2.62164	2.16612
LPAAT-e		1.58438	1.83705	2.44333	1.52824		2.3487	3.48905	3.29001	1.31601		1.17352	1.6122	2.30701	1.99339
SEH1L		1.46924	2.02988	2.19084	1.74741		2.08026	2.60174	2.91015	1.37272		1.41956	1.82493	2.23801	1.53606
CTPS		1.42555	2.14975	2.30793	1.58529		2.02152	2.2381	2.8215	1.20449		0.783583	1.77543	2.1939	1.05718
PPIF		1.17255	2.01732	2.22658	1.2972		2.28919	2.95201	2.4419	2.1788		1.38138	1.96288	2.66653	1.27594
FLJ32009		1.00141	2.78644	3.2284	2.18006		1.07519	2.67088	2.14847	1.35674		1.53998	1.92009	2.32713	1.6813
PLAGL2		1.72524	2.45351	2.15173	2.52003		1.66086	2.01347	1.92812	1.21117		1.28421	2.06038	2.13073	1.61425
SLC19A2		1.87404	2.41695	2.35319	2.19857		2.35636	2.38633	2.19466	1.2086		1.54378	1.89384	2.0456	1.38451
PYCR1		1.28049	3.24601	2.50205	2.13791		1.64858	2.42478	2.11611	1.81989		0.441401	2.07119	2.2071	1.20579
F5		0.697743	2.68358	1.91388	1.50086		1.0732	2.89816	1.88243	1.27594		0.179439	1.6448	1.63522	1.00213
WDR12		1.21411	2.18761	2.01148	1.17469		1.64825	2.49545	2.22439	0.870095		0.501366	1.64056	1.88895	0.862564
PRDX4		0.72944	2.05699	2.01957	1.66989		1.69599	1.81014	1.88925	0.593542		0.867737	1.82061	2.20822	1.59236
FDFT1		1.32529	1.78338	1.9361	2.13313		1.61372	1.37126	1.25332	NaN		1.20202	1.97791	1.54661	1.71042
FTHFSDC1		1.01789	2.02121	2.18442	2.13547		1.68605	2.10504	1.60077	1.67642		0.602257	1.69009	2.03194	1.80148
IARS		0.916414	1.82701	1.86695	1.58169		1.19342	1.89998	1.47323	1.86244		0.425695	1.64177	1.60118	NaN
APOBEC3B		0.284099	-0.084562	0.747412	2.85101		1.43658	2.26853	1.84713	2.74509		1.37165	1.92459	2.35744	NaN
TRIB3		0.306071	1.35919	1.52454	1.82175		0.904434	2.08367	1.76136	3.25992		-0.442325	1.14048	1.28688	1.64803
GPT2		0.583608	1.40999	1.7107	2.76248		0.405309	1.75638	1.05397	2.83108		0.751237	1.72197	1.73942	2.4349
TNFRSF18		0.289091	1.56442	1.25081	1.49833		1.21972	2.38967	1.5326	1.72727		0.276548	1.80635	1.10021	2.53732
ADORA2B		0.334469	1.23821	1.14739	1.41907		1.01504	2.38025	1.12662	1.12278		0.733341	0.943679	1.21755	2.41635
TTF2		0.997221	1.4962	1.73976	1.83544		0.750242	1.38206	1.18162	1.69016		0.74274	0.899148	1.79343	1.65948
MPZL1		1.16293	1.72011	2.00817	2.02924		0.840436	1.15189	1.43085	2.13747		0.69609	1.45161	1.69958	1.63893
LACTB		0.638942	1.06353	1.53399	1.91297		0.981481	1.50377	1.00979	1.67548		0.667589	1.31245	1.43048	1.96444
LAPTM4B		0.263388	1.49296	1.25988	1.68407		0.750563	1.71936	0.983653	1.52157		0.1982	1.59478	1.63022	1.83795
ENO1B		1.10834	1.6806	1.82175	1.01984		1.71712	2.27978	2.62529	3.07124		0.291504	1.8838	2.06306	2.53485
YARS		1.39649	1.89566	1.18764	0.065822		2.29854	2.39017	2.16136	2.68929		0.847255	1.69633	1.58921	1.8068
ENO1B		1.22965	1.92076	1.219	0.692257		1.3525	1.84385	2.03768	1.17406		0.322271	1.55371	1.96952	2.24574
ENO1		0.858636	1.84658	1.65337	0.786508		1.77913	2.253	2.17884	1.95405		0.331727	2.35487	2.0959	2.79155
EDARADD		0.897129	2.02205	1.20413	0.621307		1.85687	1.97672	1.91025	2.01923		0.341411	1.69107	1.69092	2.37705
CHC1		0.439367	0.566917	1.67731	1.40095		0.558633	2.12782	3.04656	2.15005		1.30805	1.73431	2.7524	1.99608
C6orf79		-0.042176	0.747332	1.86136	1.25425		1.02819	1.72854	2.83207	2.60802		0.450571	1.06844	2.48739	1.82953
PDXK		0.451376	1.01508	1.47064	1.49808		1.4175	1.94692	2.44502	2.45194		0.996148	0.981439	2.33519	2.3504
TXNL5		0.052478	1.09145	1.52214	1.26486		0.810734	1.40372	2.09403	2.44606		0.952735	1.27007	2.34072	2.31842
SIP		1.08888	0.778574	2.08712	1.8455		0.187276	1.22388	2.28625	2.64463		1.65132	1.53643	2.75075	2.26226
FEN1		-0.018044	0.488593	1.88872	0.56287		0.911067	1.19402	2.77018	2.28609		0.33325	0.394267	1.72367	1.91617
MTMR2		-0.417199	0.743243	1.43265	1.42066		0.643077	1.43679	2.04031	1.92773		0.137799	1.02004	1.94108	1.31253
MTCH2		0.210587	1.01025	1.56356	1.26605		1.03072	1.42024	2.1384	2.29707		0.016467	0.9808	1.61638	1.7138
CYC1		0.356742	0.986713	1.674	1.48414		0.564499	1.67972	2.27662	2.29867		0.147992	0.964678	1.79805	1.34938
MRPL35		0.093556	0.816987	1.54798	1.24699		1.39698	1.56577	1.95609	2.25786		0.271723	0.871215	2.02057	1.32479
C9orf40		0.090786	0.497433	1.24008	1.17269		0.230018	0.840543	1.63368	2.05989		0.311068	0.826285	2.09561	1.29489
MRPS16		-0.094017	0.438748	1.06395	1.08198		0.406122	1.12063	1.9347	2.23766		0.20273	0.988157	2.25922	1.60145
ICF45		0.024515	0.364869	1.21739	1.19592		0.866777	1.43763	2.36084	2.39495		0.278831	0.704209	2.11121	1.8091
CORT		0.423899	0.488938	1.74085	0.738242		0.55669	0.940877	2.21929	2.1447		0.308924	0.646771	1.95839	0.983347
STIP1		0.970997	1.20746	1.56692	0.008522		0.657965	1.3009	2.44826	1.77888		0.70634	1.35106	2.03709	1.46794
FLJ31713		0.256705	0.409277	1.23779	0.417037		1.01374	1.77769	2.4881	1.995		0.785285	1.23122	2.32294	1.68749
PGD		0.407999	1.40152	1.27468	0.329501		0.512816	1.70233	2.19257	2.18867		-0.207688	1.00181	1.6451	1.62564
STOML2		0.175898	1.39742	1.38834	0.734395		0.850141	1.89377	2.6629	2.46288		0.030686	0.951767	2.0048	1.63088
HNRPAB		1.29815	1.33479	1.61498	0.720881		1.45323	1.77513	2.7797	2.57159		1.34967	1.49793	1.4212	NaN
MCCC2		0.859749	0.995367	1.9823	1.04893		1.49584	1.60168	2.2434	2.3924		0.403333	0.669498	1.39386	1.13914
PAI-RBP1		0.81751	1.22063	1.18795	-0.13346		1.41314	2.11908	1.7287	0.770525		0.994534	1.48443	1.73805	0.636094
XTP3TPA		0.82118	1.68169	1.38716	-0.051331		1.287	1.75516	1.73864	0.551161		1.04115	1.6323	2.00658	0.738973
PPAT		0.359764	1.49334	1.86841	0.340352		1.73221	1.85773	1.96721	0.594604		0.98347	1.39543	2.14505	0.901278
EBNA1BP2		0.744129	NaN	2.07058	0.260051		1.29278	2.0461	1.93127	NaN		0.7632	1.89801	2.17633	0.557255
MRPL12		1.00596	1.61134	1.61029	0.039755		0.999162	2.0722	2.40541	1.43092		0.724024	1.45639	2.20316	0.926399
MRPL12		0.889083	1.64128	1.82455	0.297615		1.13015	1.56174	2.19793	1.35382		0.70491	1.67122	2.27831	1.17654
CDK4		0.654659	1.40919	1.71986	0.70793		1.29823	1.54799	2.19405	1.39705		0.568074	1.7289	2.22169	1.11733
BRIX		0.81974	1.31564	1.77061	0.558131		1.42552	2.09208	2.41948	1.19744		1.37663	1.335	2.22489	0.767859
EEF1E1		0.520666	1.56029	1.62213	0.824882		NaN	1.97577	2.39974	1.72654		0.900505	1.31957	2.11247	NaN
CGI-94		1.03102	1.48683	1.97364	1.03592		1.25018	1.90319	2.42013	1.56155		1.1522	1.53344	2.10265	1.06718
MRPL15		0.33761	1.03398	1.88633	0.985973		1.11858	2.16409	2.32393	1.2909		0.63205	1.37391	2.20694	0.634188
TIMM13		0.076823	1.36883	1.92945	0.917546		1.55949	2.07771	2.11737	1.00263		0.909923	1.72845	2.27656	0.836436
ZCSL2		1.13887	1.0293	1.34865	1.09031		1.74482	1.39722	1.66014	0.767576		1.58137	1.77637	1.64193	1.25415
BXDC1		1.34704	1.96918	1.41986	0.70468		1.91704	1.69244	1.85218	NaN		1.38942	1.71056	1.6206	1.16013
GRPEL1		1.29752	1.84213	1.61731	0.502404		1.85042	1.63946	1.58933	1.13188		1.59079	1.4791	1.67041	1.01825
Bit1		1.38853	1.60462	1.60724	0.908765		1.93731	1.90587	1.6695	0.634469		1.49877	1.57662	1.56045	1.06452
HUMAUANTIG		1.07829	1.49617	1.56596	1.12975		1.95454	NaN	1.75936	NaN		1.48095	1.73808	1.37779	1.48523
TOP1		0.748841	1.04597	1.73571	0.806282		1.85322	1.91312	1.35448	0.695003		1.50894	1.08287	1.82252	0.870061
NRAS		0.92082	1.14642	1.36905	0.233826		1.58989	1.63805	1.4152	0.987977		1.33645	1.26743	1.61745	1.32646
DDX48		1.10027	1.29566	1.37262	0.700315		1.58442	1.44372	1.67045	1.17816		1.80296	1.22882	1.81641	1.32672
PSMD12		0.869652	1.0901	1.35463	0.760125		1.73227	1.87562	1.83751	1.31734		1.61565	0.907171	1.68454	1.34486
A_23_P55036		1.15195	1.5701	1.68162	1.02122		1.69939	1.62809	1.96273	1.38774		1.30841	1.2516	1.82774	0.858128
A_23_P258114		1.4305	1.48622	1.78027	1.2592		1.65026	1.92789	1.96128	1.44335		1.29118	1.35556	2.26166	1.42288
NCBP2		1.13801	1.68959	1.68054	1.00961		1.8555	2.01726	2.29477	0.785828		1.47979	1.64592	1.91033	1.94302
MGC2714		0.808122	1.64776	1.65903	0.997042		1.79044	NaN	1.70029	1.28141		1.16152	1.72844	1.89534	1.62131
A_23_P147404		1.01673	1.70856	1.64046	1.36971		1.51414	2.25697	1.50123	1.64008		1.82626	1.57045	1.46839	1.36311
ILF2		1.01662	1.23789	1.51828	1.5491		1.85598	1.7121	1.61085	1.25471		1.33364	1.43865	1.50193	1.22245
PFDN2		0.902031	1.31231	1.32791	1.52347		1.72426	1.57942	1.47247	1.71674		1.28213	1.3769	1.52615	1.62856
EXOSC3		0.93024	1.13782	1.81757	1.35777		1.23801	1.8838	1.94425	1.8542		1.36265	1.43543	2.05239	1.89698
EIF2S2		0.846922	1.66472	1.6583	1.68895		1.5414	1.94838	1.86479	2.01156		1.14272	1.62738	2.04647	1.75939
SPHK1		0.190301	0.874112	1.42034	0.581425		1.32776	2.42854	1.87788	1.09523		1.12542	1.3844	1.2616	1.61424
PSMD1		0.133691	0.648313	0.502687	0.694589		1.3944	1.58283	1.94766	1.57228		0.118798	1.25845	1.39415	1.09734
TUBA3		0.69592	0.468024	0.716065	0.186715		1.88506	1.57313	1.629	1.18414		1.06435	1.48753	1.89345	1.45919
TUBA2		0.786466	0.55457	0.827678	0.264754		1.42446	0.991391	1.77815	NaN		0.945057	1.20844	1.43931	1.42092
UREB1		0.547612	0.934803	0.951855	0.421035		1.04895	1.77091	1.72234	1.8179		1.19851	1.3315	1.24734	1.32951
TCEB1		0.327006	0.644655	0.862142	0.315192		1.18912	1.57275	1.50887	1.65816		1.16225	1.18339	1.70695	1.6573
MRPS18C		0.415191	0.604035	0.630902	0.787319		0.71235	1.46802	1.43186	1.67433		0.726515	1.30469	1.76463	1.1966
MPP6		0.062216	1.02982	1.4668	0.576754		1.31631	2.20892	1.83735	1.54063		0.286341	1.14916	1.82398	1.19461
CSTF2		0.657076	1.21843	1.20189	1.1338		1.11847	1.53191	1.76264	2.14346		0.51177	1.09682	2.1367	1.10234
C1QBP		0.544632	1.32981	1.87805	1.20305		1.0904	1.2275	1.50449	NaN		0.833036	1.42541	1.80187	1.05815
PSMD11		0.806303	1.2732	1.41969	0.862004		0.969007	1.45515	1.66653	1.38852		0.823763	1.399	1.66112	1.15469
NSEP1		0.171151	1.1803	1.38089	0.660693		1.18719	1.67643	1.84632	NaN		0.851707	1.27725	1.83072	1.19929
HCCS		0.558095	1.38711	1.6577	0.847468		1.0749	1.69919	1.74895	1.73188		1.01267	1.04333	1.95549	1.22578
NDUFAB1		0.258415	1.06668	1.43915	0.962612		0.934373	1.31184	1.68519	1.50191		0.17261	1.34073	2.04051	1.07134
CML66		0.381654	1.48284	1.66375	0.636705		0.841066	1.50533	1.41535	1.659		0.264715	1.23562	1.64396	0.979291
TIMM23		1.16804	1.60465	1.27252	0.491852		1.13389	1.71416	1.79668	1.2314		0.989079	1.0727	1.36032	0.876039
C10orf117		0.634553	1.13327	1.45783	0.602058		1.24583	2.03383	1.7153	1.51522		0.820983	1.08619	1.23283	0.431998
TFAM		1.14006	1.1825	1.00227	0.436946		1.57835	2.1348	1.60708	1.03861		1.21747	1.15351	1.5165	0.416981
C16orf34		0.825778	1.02055	1.24509	0.498051		1.61636	1.61708	1.72456	1.15707		0.949635	1.28995	1.60305	0.486122
DKC1		0.932734	NaN	1.23395	0.444211		1.91722	2.11414	1.55469	0.998703		0.508668	1.33232	1.59033	0.402919
IMP4		1.00895	1.38938	1.20068	0.352891		1.78977	1.98239	1.70569	1.22396		0.822618	1.11428	1.26329	0.322264
ZNF593		0.875047	1.38341	1.53886	0.669872		1.67072	1.88293	1.81033	0.760665		0.789465	1.27796	1.59471	0.495945
RBM28		1.16051	1.47743	1.5371	0.61037		NaN	1.81244	1.92224	NaN		0.484706	NaN	NaN	NaN
UCHL3		0.637528	1.15638	1.6196	0.803659		1.72666	1.56852	1.84194	1.54564		0.793615	1.01345	1.56371	1.1452
MCFD2		0.839519	NaN	1.28606	0.338984		1.6581	1.77425	1.67202	1.23144		0.803048	0.74519	1.44164	1.24801
PKM2		0.667778	0.927598	0.821755	0.615561		1.4983	1.5938	1.64304	1.20896		0.548301	1.18591	1.00743	1.31827
A_23_P140766		0.631758	1.64611	1.31855	1.09975		1.3243	1.89746	1.4248	1.18653		0.826371	1.4604	1.55619	0.924202
NAT5		0.6154	1.16924	0.996941	0.789033		1.34136	1.67947	1.13573	0.931747		0.781531	1.54403	1.38988	NaN
PSMD14		0.492314	1.0831	1.13834	0.986915		1.34147	1.81621	1.35886	1.34244		1.11714	1.61903	1.86465	1.68333
FIGNL1		0.739452	0.973232	1.61182	0.963433		1.46528	1.11785	1.63673	1.62153		0.412118	0.469711	1.82567	1.43777
PRSS15		0.537558	1.0484	1.51378	0.881944		1.06278	1.26202	1.73086	1.54743		0.164145	0.903849	1.26847	1.5387
NP080692		0.753806	1.14051	1.19768	1.14847		1.21046	1.61769	1.51016	1.75041		0.663102	0.820336	1.50545	1.63135
LOC96610		0.579655	0.942909	0.715152	1.27057		1.18481	1.73315	1.38876	1.45964		0.473314	0.978244	1.6555	1.62956
DKFZP564J0863		1.02579	1.79405	1.18381	1.18202		1.67923	1.60099	1.36004	1.78205		0.565355	1.13396	1.48121	1.29209
AARS		0.552336	1.05137	0.852449	0.98433		1.49727	1.28238	1.10566	1.92216		0.396347	1.21942	1.08481	0.895468
AK2		0.283686	1.28683	0.956995	1.21569		1.08939	1.34061	0.93814	NaN		0.318686	1.29025	1.32734	NaN
MBIP		0.534247	0.580093	0.728992	0.931488		1.15224	1.62681	1.10646	1.56774		0.859698	0.835955	0.89837	1.19819
BC040043		0.613277	1.04853	1.13224	1.14253		1.32532	1.38898	1.40826	1.66331		1.25169	0.703284	1.25055	1.221
LOC90268		0.981084	1.05333	1.05091	0.823998		1.25387	1.30876	1.13968	1.30486		1.03474	0.882844	1.25741	0.902183
RDBP		0.87794	0.791534	0.68905	0.59759		0.997025	1.23774	1.30466	1.35176		0.904613	0.99368	0.851128	0.848218
SURF4		0.552091	1.22491	1.04554	0.566426		1.07846	1.15457	1.29787	1.27926		0.978067	0.860441	0.99379	1.26257
TNNT2		1.67225	0.799259	1.44424	1.50869		1.03517	1.0783	2.1034	1.61856		1.15189	1.38826	2.3359	0.913443
SLC25A5		0.534687	0.869436	1.99705	1.96411		0.649483	0.940368	1.38967	0.775531		1.54956	1.18285	2.14689	1.77263
SNRPG		0.631821	1.47042	1.87091	0.748613		0.823922	1.05296	1.53032	0.824436		1.54315	1.36838	2.32649	1.71841
C13orf12		0.774433	0.975883	1.46616	0.843391		1.07133	1.57626	1.75608	1.42339		1.42656	1.60755	2.22985	1.62626
CHCHD2		NaN	NaN	NaN	NaN		0.887187	1.41217	1.74086	1.74827		1.65633	1.0052	2.40086	1.51779
SLC27A2		0.033496	1.41995	1.77818	1.98576		2.11072	2.5561	3.19988	4.32296		0.801018	1.5846	2.911	3.87791
PHGDH		-0.041924	1.59933	2.13862	3.48073		0.609969	1.76326	2.45062	4.53806		-0.056893	1.45675	2.32535	2.75495
KNTC2		-1.80618	-2.47577	2.1795	2.49492		-1.38071	-1.76572	2.87717	3.82666		-0.702285	-1.43298	2.26355	2.93222
HMGB2		-1.45885	-2.69268	1.18281	2.32582		-2.02791	-1.60424	1.77242	3.11817		-0.577666	-1.24417	2.18422	2.95885
KIAA0101		-1.88024	-2.21434	2.82025	2.02325		-0.753203	-1.15231	3.36797	3.32164		-0.50239	-0.966579	3.28117	3.78762
CENPF		-0.880002	-1.67234	2.31693	2.87863		-0.473156	-1.22017	3.16627	NaN		-0.06937	-0.871799	2.68689	3.55471
TK1		-1.96509	-2.19211	1.71702	2.15182		-1.06705	-1.71129	3.5605	4.47794		-0.767018	-0.802701	3.50103	4.55395
BIRC5		-2.39549	-2.91074	2.94133	2.90733		-1.54102	-1.92519	3.01541	NaN		0.052247	-0.865769	3.43148	4.27518
MKI67		-2.90467	-3.12804	2.21417	3.3534		-0.620698	-1.19749	3.43822	NaN		-0.786404	-1.11839	3.41598	4.47597
RRM2		-2.92212	-3.03194	2.19067	2.63711		-1.27359	-1.38529	3.52361	4.12725		-0.68672	-0.798327	3.8496	4.7021
MAD2L1		-2.44981	-2.18014	2.31431	2.18575		-2.00849	-0.872597	3.45966	NaN		-0.815649	-1.1827	3.20961	3.33201
CCNB2		-3.07188	-2.9745	1.65827	2.26475		-1.96651	-0.846333	3.14881	3.41328		-0.438292	-0.981602	2.72587	3.61239
C10orf3		-2.89517	-2.85398	3.04095	3.46215		-0.52553	0.034564	4.21988	5.2108		-0.242551	0.112637	3.90078	4.4736
CHEK1		-2.20393	-3.39212	3.24253	2.56197		-0.325052	0.213272	5.2403	4.82247		0.716419	-0.001204	4.52056	4.63584
GAJ		-1.63593	-1.16739	2.75823	3.03214		-0.86844	-1.46757	3.9575	4.98428		-0.370768	-0.864803	4.30968	5.0311
CDT1		-1.74862	-1.94408	2.52221	3.40324		-0.901248	-0.528616	3.90284	4.43175		-0.523366	-0.457265	3.73142	4.92746
CDCA1		-1.28372	-1.53379	2.61555	3.06805		-0.956623	0.520397	3.68636	4.53632		-0.258568	0.005671	4.14156	NaN
CDCA2		-1.95828	-2.46184	2.3646	3.05421		0.058726	-0.512621	3.89488	4.87865		0.814094	0.084901	4.41528	5.16745
CDCA5		-1.58729	-2.4434	3.74654	3.90066		0.054936	-0.014927	4.42845	4.96458		0.896324	-0.333479	4.02887	4.76282
TOP2A		-1.52541	-1.76874	3.40892	4.18744		-0.123822	-0.420336	4.38314	4.64937		0.421483	0.092834	4.16139	NaN
HCAP-G		-1.36841	-1.82853	3.11138	3.30299		-0.209835	-0.662602	4.25157	4.98568		0.19574	-0.06248	4.45721	4.87155
CDC6		-1.95054	-1.66943	3.33716	3.23042		NaN	NaN	4.24135	NaN		0.241954	-0.506964	NaN	4.07347
Spc25		-1.77052	-1.9123	2.89884	1.50093		-0.033035	-0.555608	4.2064	4.73974		0.145128	0.566426	3.86892	3.82724
UHRF1		-1.82498	-1.5047	3.14736	2.1645		-0.606299	0.133945	4.32129	3.07704		0.12459	-0.143934	4.0381	3.37589
CDC2		-0.879502	-0.860838	2.88028	2.86703		-0.237253	-0.809134	3.34081	3.55672		0.11227	-0.234287	3.48957	3.8991
RAD54L		-0.988118	-1.25674	3.08567	2.92567		-0.15162	-0.185372	3.83088	4.16858		0.32958	0.290446	3.70362	4.04865
MELK		-1.13898	-1.92022	2.89706	3.11006		0.403362	0.280434	3.74841	4.28215		0.011378	0.227995	3.42512	3.4491
ZNF587		-0.549706	-1.62498	2.93826	3.16209		-0.008373	-0.335869	3.86413	4.07318		0.037046	-0.010168	2.95158	3.17236
PKMYT1		-1.98667	-2.58162	0.632565	0.711399		-0.712096	NaN	2.63624	2.81861		0.240774	0.410097	2.8964	3.15461
MT2A		-1.62069	-0.811956	0.507418	2.0328		0.045964	2.17786	1.96304	4.25356		-0.489582	NaN	2.0958	3.68374
MT1E		-1.23632	-0.820201	0.749348	2.53079		-0.991469	1.03531	1.62438	3.33826		-0.828346	0.628355	1.76907	3.3029
MT1X		-1.3963	-1.0536	0.696901	2.51579		-0.717973	0.677612	1.39735	3.26962		-0.954743	0.291515	1.561	3.174
MT1G		-1.34958	-0.980074	0.596379	2.21872		-0.489306	1.19588	1.32334	3.30297		-0.702799	0.75912	1.65874	3.34376
MT1J		-1.43268	-1.23862	0.333878	2.39636		-0.465093	0.987941	1.58194	3.53519		-0.606668	0.370426	1.77318	3.45555
LOC201725		-0.099226	0.376057	1.63164	1.25964		0.635164	1.91998	2.55746	3.85804		-0.387014	-0.61256	0.851745	0.774236
GJB2		0.077265	0.181604	2.51574	2.29357		-0.266179	0.337152	2.82004	2.58787		0.255073	-0.539595	2.26282	-0.254284
LOC90557		0.429726	-1.04664	2.75178	3.89531		0.376946	0.327309	1.63301	2.62819		2.30174	-0.067116	1.57412	3.24373
DFNA5		0.193024	0.022952	3.35366	3.63815		-0.338721	-0.384235	1.87587	2.49634		-0.049387	-0.348926	1.52257	2.26446
CYP1B1		0.564143	0.232531	1.74843	2.8743		0.442618	-0.398892	1.86485	1.00996		0.498787	0.197045	2.60154	2.12812
CABLES1		1.0577	0.40787	2.83482	3.56201		0.374461	-0.679078	1.29217	0.786833		1.0231	0.259972	1.92326	1.87597
H2AFX		0.313464	0.189455	1.7988	1.88321		0.012092	-0.10683	1.45642	1.96172		1.94715	0.808885	2.92835	2.24269
H2AFZ		0.095136	0.120669	2.43457	1.86797		-0.055019	-0.063317	2.18862	2.51432		1.27344	0.536623	2.59734	2.15952
DONSON		0.093344	0.189446	2.30246	2.50121		0.214869	0.05748	2.41456	2.5596		0.905073	0.029591	2.08779	2.08746
BUB1		-0.678211	-0.651596	2.75754	3.03587		-0.407543	0.323903	2.84213	4.38858		0.421405	0.708951	3.34822	4.42597
NEK2		-0.540153	-0.018591	1.89497	3.22591		0.089009	NaN	2.01182	3.85864		NaN	NaN	NaN	NaN
CKS1B		-0.435939	0.035148	2.43218	3.24281		-0.238672	0.771997	3.02224	4.01488		0.165642	1.11805	3.33213	3.84915
C15orf23		-0.012016	1.10398	2.53818	2.48997		-0.103061	1.33912	3.13809	3.60421		-0.056136	0.723858	2.93509	3.17189
CCNB1		-0.441243	-0.194705	2.7684	2.62575		0.135166	0.488819	3.50982	3.61588		0.387184	0.334519	2.91043	3.5156
GMNN		-0.098028	0.212091	2.79925	2.22019		-0.254365	0.394953	2.95595	3.27748		0.875637	0.516787	3.40314	NaN
HUMGT198A		0.415648	-0.395405	2.54027	2.37199		0.365841	0.161255	2.98573	3.11263		0.612944	0.633344	3.01317	1.91846
EXO1		-0.052744	-0.189525	2.46036	2.21589		1.54282	-0.357186	3.11284	3.14858		0.243501	0.181677	2.88016	2.78289
FKSG42		-0.668886	-0.90613	1.74164	2.22384		0.910477	1.22513	2.8668	3.64674		1.42423	0.265449	1.94779	2.35826
HMG4L		-0.448025	-0.303628	1.357	1.21148		0.815866	0.837736	2.70857	3.5343		0.00546	-0.222296	2.28412	2.4436
GCAT		-0.260717	-0.360462	1.5912	1.66391		0.31565	1.36471	2.40565	3.34369		0.021881	0.3048	1.67677	2.28405
GAPD		-0.405136	-0.084053	1.64117	1.28934		0.878982	0.564724	2.79608	2.71122		-0.061132	0.537666	2.40734	3.45402
MCM4		-0.477937	-0.105441	2.18294	1.13625		0.353359	1.09254	3.17842	3.28841		0.228426	0.520507	2.92837	2.67069
RFC2		-0.145648	0.083781	1.89685	0.959728		0.017571	0.720821	2.38122	3.16837		0.167293	0.648504	2.51084	2.17239
MCM6		-0.408896	-0.07367	1.87198	1.86704		0.281789	0.729595	2.5186	2.22918		0.226607	0.898091	2.6273	2.46988
RECQL4		-0.350251	0.206441	2.64308	1.7369		-0.23033	0.571444	2.86786	2.73515		0.052035	0.459912	2.73256	2.12651
BRRN1		-0.647463	-0.412346	2.21776	2.30438		0.360628	0.40332	2.61201	2.96603		0.076716	-0.070871	2.84961	2.90919
WDHD1		-0.645401	-0.470791	2.47253	2.15733		-0.003648	0.304633	2.5159	2.47543		0.359663	0.231926	2.64803	2.7053
RAMP		-0.637147	-0.730988	2.6365	1.73432		-0.026083	0.02099	2.53637	2.9025		0.014453	0.012154	2.78429	2.66801
TOPK		-0.849015	-0.83893	2.83643	2.01738		0.042451	0.06902	2.71342	3.09815		0.092478	0.043313	2.31136	2.37955
BM039		-0.279708	-0.171863	1.83828	1.83925		0.561927	0.606068	2.62698	2.87391		0.908075	0.184933	2.66639	2.82736
RACGAP1		-0.407445	-0.117249	1.71876	2.12198		0.14281	0.486536	2.49037	3.32019		0.387174	0.348439	2.17809	2.84592
FAH		NaN	NaN	NaN	NaN		-0.137878	0.259846	2.07302	3.19517		-0.027331	0.654005	2.30769	2.63422
GGH		-0.742781	-0.595565	1.83882	2.03957		-0.2383	0.297723	2.36731	2.97995		0.230093	0.266713	2.05651	2.51755
C13orf3		-0.720071	-1.454	3.31089	1.35316		0.131642	-0.050597	3.01058	2.07411		-0.214155	-0.382083	2.64872	1.59206
LOC200895		-1.37716	-1.96833	1.90893	2.57041		-0.873298	0.196656	2.15719	3.61002		0.320124	0.022717	1.90365	2.13324
SMC2L1		-1.20391	-0.999191	2.2305	1.65945		-0.74559	0.337319	2.00301	2.23537		-0.095903	-0.120471	2.5105	2.53378
FLJ20641		-1.31056	-1.86783	2.18623	1.87172		-0.686122	-0.746608	2.61204	2.50071		-0.276283	-0.260299	2.92396	2.57659
DLG7		-1.50833	-1.31356	2.0307	2.27547		-0.58594	-0.295147	2.38661	2.51469		-0.402896	-0.294151	2.55949	3.03408
ANLN		-1.47161	-1.81623	3.2315	2.71624		-0.643435	0.279273	2.78762	3.22561		-0.380143	-0.461554	2.5219	2.69563
EME1		-1.06363	-1.25461	2.78826	2.6927		-0.44768	0.082029	2.16555	2.55252		0.045028	-0.442729	2.30787	2.74181
KIF11		-1.26521	-1.72769	2.07936	1.97378		0.53591	-0.002101	2.91163	3.8886		0.004689	0.546898	3.10498	3.26531
ORC6L		-1.01942	-1.1161	2.45677	1.38981		0.080465	0.813573	3.18482	3.30485		0.002852	0.038333	2.26576	1.91414
SHCBP1		-0.935717	-0.932478	2.6917	1.80473		NaN	NaN	3.64928	3.30279		0.115552	0.541719	NaN	NaN
MLF1IP		-1.27555	-1.36876	2.50171	1.91338		0.074485	-0.091368	3.36129	3.47285		-0.30157	-0.037171	2.62443	2.49242
MYBL2		-1.07937	-1.05308	1.97005	1.97551		-0.183732	-0.272264	2.88575	3.46516		-0.15275	-0.177816	2.54163	2.10986
BRCA1		-0.981146	-1.16272	2.09312	1.82992		-0.31489	-0.478481	2.80136	3.3666		-0.322908	0.034026	2.95062	2.96523
MGC5528		-0.573703	-0.594984	3.35543	2.37583		-0.710282	-0.61428	2.39488	2.64614		-0.122581	0.038992	2.86862	2.31359
HMMR		-0.69111	-0.717687	3.25395	2.34871		0.123567	-0.074675	2.45391	3.60927		0.654039	-0.034595	2.26611	2.57146
TTK		-0.609035	-0.940887	2.88989	2.84606		NaN	0.174107	3.28792	4.09271		-0.074419	-0.173815	2.27857	2.96743
CDC45L		-0.934651	-0.727313	3.03361	2.61631		-0.090338	0.029649	3.38088	4.02309		0.230317	-0.283414	2.82895	3.12189
ASPM		-1.06939	-0.938342	2.89199	3.35817		-0.08732	0.234256	2.76105	3.41579		0.197416	0.076031	2.76754	NaN
MLC1SA		-0.712952	-0.59096	2.49749	2.94569		-0.346182	0.00993	2.5954	3.19805		0.156308	-0.018047	2.42521	3.20461
RFC4		-0.85715	-0.051647	2.07029	1.97532		-0.889334	0.242975	2.33689	2.85625		-0.452793	0.142832	2.20709	2.53083
LMNB1		-0.723118	-0.200249	1.81982	1.76832		-0.75526	0.684056	1.72563	2.78533		-0.851357	-0.347987	1.75185	1.83613
MTHFD1		-1.15069	0.10212	1.47398	1.41611		-1.03443	0.362321	2.56935	2.48155		-1.64903	0.096036	2.00443	2.13758
MCM3		-1.1909	NaN	1.40882	1.02544		-0.574531	0.164838	1.77915	1.74564		-1.2225	0.183481	1.85092	1.50382
RFC5		-1.07496	-0.097219	1.73512	1.52294		-0.925709	-0.048197	1.94984	2.16537		-0.95942	-0.119527	2.35838	1.40623
AF15Q14		-0.570457	0.182942	2.26523	2.05379		NaN	NaN	2.18522	1.7839		NaN	NaN	NaN	NaN
DTYMK		NaN	NaN	NaN	NaN		-0.743684	0.262421	1.91952	NaN		-0.98421	0.459317	2.06396	NaN
FADS1		-1.18503	0.492572	2.40754	2.25916		-0.215649	-0.301556	1.89663	2.80526		-0.770308	-0.358751	1.25288	2.0606
DUFD1		-0.688707	-0.945719	2.26289	1.58008		-0.298097	-0.614959	2.34803	3.17198		1.09275	-0.35313	2.23125	2.3715
STMN1		-0.785478	-1.15006	1.9139	2.23278		-0.236147	-0.405621	2.42563	3.12339		0.617944	0.389317	2.68482	3.06927
TIMELESS		-0.374918	-0.854654	1.77821	1.48301		-0.919368	0.153326	2.55397	3.08445		0.367495	0.528632	2.31836	2.33179
TRIP		-0.665474	-0.342809	1.70622	1.63721		0.19393	0.384567	1.77541	3.00988		0.821225	-0.235293	2.08863	1.51595
CHAF1B		-0.881262	-0.735273	1.99245	1.20652		-0.191568	0.396739	2.34902	2.19096		-0.146912	-0.192775	2.00626	1.52921
OIP5		-0.654975	-0.683202	2.28482	1.45061		-0.196565	-0.025296	2.54009	3.31447		0.222086	-0.090172	2.20411	2.06583
ZWINT		-0.548456	-0.494439	2.39848	1.23518		-0.368143	-0.312767	2.53078	2.5644		0.173859	-0.330913	2.43439	1.67342
MT1K		-0.966199	-0.736087	1.44373	2.5114		-0.927551	0.049861	1.82914	2.49838		-0.534745	0.033693	1.84508	1.98283
MGC24665		-0.545189	-0.390348	1.85446	2.31352		-0.265821	-0.091072	1.17724	2.3794		-0.300913	-0.27009	1.5475	2.4457
KNTC1		-0.715038	-0.937853	1.61431	2.1607		-0.864774	-0.727176	1.61007	2.06249		-0.297478	-0.249203	1.67305	2.08978
FLJ10706		-0.805435	-0.271762	1.70724	1.63571		-0.616322	-0.603323	1.70964	1.65169		-0.306953	-0.4241	2.01725	2.10541
DKFZP434C245		-0.852881	-0.568206	2.43594	1.7488		-0.847989	-0.377912	1.66314	2.23972		-0.371705	-0.236836	2.09574	1.65653
RRM1		-0.423633	-0.76002	1.78187	1.83043		-0.592113	-0.168508	2.29093	2.04671		0.479561	-0.291564	2.16562	1.87425
FLJ23311		-0.690617	-0.486831	1.94883	2.13794		-0.618565	0.069104	1.6245	2.39974		0.147593	0.409865	2.2519	2.04441
STK6		-0.528464	-0.576141	1.76552	1.86292		-0.515187	-0.32264	1.88837	2.00259		0.092764	0.114571	2.15913	2.82079
CCNA2		-0.209343	-0.234241	1.96911	1.8418		0.183534	-0.13797	2.5186	2.48973		-0.003036	0.159319	2.33658	2.56645
HSPC150		-0.043254	0.406733	2.30145	2.21752		-0.17892	-0.122627	2.24739	2.33858		-0.209696	-0.161532	2.19023	2.22961
KIF20A		0.202281	0.099558	2.33802	2.24736		-0.071035	-0.245626	1.96399	2.60493		-0.019879	0.146152	2.08325	2.71975
CDCA8		-0.489588	-0.578944	2.14694	2.36781		-0.431558	-0.631024	2.39666	3.32292		-0.089195	-0.359165	2.07433	2.73346
CDKN3		NaN	NaN	NaN	NaN		-0.145973	-0.940463	2.39629	2.80822		-0.090544	-0.095191	2.35771	2.61191
TIMD4		-0.478469	-0.287702	1.72549	2.63713		-0.511694	-0.36625	1.97162	2.77065		-0.308991	-0.174332	2.28229	3.08199
PTTG3		-0.406417	-0.744649	1.02087	1.69454		0.650632	-0.263848	2.03128	2.38232		0.868269	0.010683	1.76079	3.14527
PTTG2		-0.005524	-0.256182	1.17363	1.88264		0.590304	0.126482	1.53568	2.85976		0.21466	0.006512	0.995423	2.63407
KIF2C		-0.105045	-0.238074	1.2971	1.85438		0.066895	-0.34187	1.33246	2.4366		-0.22132	-0.319609	1.03292	2.12836
PTTG1		-0.045115	-0.381592	1.06594	1.71674		0.735224	-0.274027	1.32006	2.13059		0.839304	0.070761	1.53623	2.67392
DKFZp762E1312		0.260115	-0.161402	1.29265	1.55045		0.132249	-0.097302	1.15945	2.09264		0.262573	-0.041561	1.29169	2.72443
AURKB		-0.222355	-0.650264	1.8661	1.55292		0.288145	-0.96169	1.76362	2.22154		0.036865	-0.155357	1.55764	2.50324
KIFC1		-0.805309	-1.08354	1.16748	1.26298		-0.000341	-0.27224	1.89627	2.03023		0.176962	-0.118974	1.89669	2.29052
Pfs2		-0.658073	-0.752429	1.73601	1.41554		-0.161276	-0.020013	2.45298	2.7419		-0.016305	-0.223064	2.13982	2.40649
RAD51		-0.587156	-0.749173	1.83413	1.19153		0.06672	-0.119456	2.14189	2.78539		0.329548	-0.144618	1.86024	2.18838
CDC20		-0.994984	-0.935422	1.68482	1.75889		-0.101999	-0.203831	2.53376	2.64354		-0.06814	-0.434662	1.79185	2.37881
PCNA		-0.447449	0.032106	1.33707	1.22181		-0.498572	0.351746	2.13938	2.20262		0.414374	0.711192	2.64002	2.40826
FGFR1OP		-0.663416	0.252919	1.52271	0.834928		-0.456182	0.595293	1.96077	1.73753		-0.147919	0.833879	2.3303	2.08432
BACH		-0.491726	-0.160268	1.5151	1.01712		-0.205282	0.715651	2.24117	1.89342		0.139793	0.550414	2.39301	1.94603
SAP30		-0.849376	-0.47474	0.873087	1.65895		-0.186108	0.342592	1.64639	2.09747		-0.240664	0.334226	1.92995	2.69603
BCL6		0.810566	1.27624	0.272983	2.13251		0.614235	0.4734	-0.105623	1.64432		1.63255	1.53814	0.015142	2.8284
LOC143903		0.911057	1.69303	1.26588	2.85261		0.567759	-0.163415	0.096891	0.897306		0.547383	0.485116	0.473345	1.94891
MAP3K8		0.87457	0.599587	0.434862	1.47895		1.69227	0.875363	0.454096	1.93459		0.70867	0.282737	-0.372383	1.03559
STX3A		0.884335	0.714956	0.092772	1.26202		1.46578	0.893846	0.016128	1.37091		0.999725	0.983544	-0.02328	0.626398
SERPINE2		0.729521	0.972399	0.017177	1.0403		1.18935	1.35034	0.190947	0.898145		0.339463	0.420336	0.021646	0.9758
TSLP		1.05617	0.925769	0.535127	2.25949		0.775736	0.677103	0.364581	1.39937		0.742814	1.30422	0.7548	1.36038
CNN3		0.66467	1.0249	0.709815	2.35482		0.606168	1.17336	0.450469	1.77819		0.403913	0.771309	-0.327946	NaN
CLIC4		0.354719	0.660176	1.17888	1.90637		1.04981	0.934186	0.845103	1.73893		0.148512	0.653253	0.53421	0.598455
POLB		0.724696	0.307423	1.05226	1.21312		0.938201	0.155826	0.801561	0.761808		1.20334	-0.09477	0.861505	0.815997
ZNF253		0.383284	0.219953	-0.023493	1.51771		1.02534	0.25991	0.097746	1.07789		0.946812	0.366906	-0.024992	0.905291
MALT1		0.953368	0.256455	0.344729	0.696952		1.06875	0.112388	0.447406	0.769349		0.943335	0.268472	0.390464	1.21478
RANBP9		1.08015	0.208567	0.324007	1.03546		0.88764	-0.066257	0.245745	0.878184		0.968831	0.228311	0.670173	0.691646
DNAJB5		0.871656	0.552501	0.323526	1.20529		0.746036	-0.029145	0.376885	1.13004		0.461832	-0.103145	0.468118	1.00777
SEC14L1		0.729073	0.252704	0.322833	1.14868		0.584983	0.191436	0.286325	1.55662		0.762355	0.201475	0.479609	1.20353
FXR1		0.458188	-0.127386	0.334835	1.60037		0.310545	0.192811	0.529861	0.75228		0.472626	0.369728	0.296582	1.16033
NUDT10		0.529339	0.682905	0.461436	1.48621		0.406072	0.112694	0.560464	0.703034		0.434415	0.487855	0.508148	0.883747
RNF153		0.859488	0.415265	0.629876	0.878197		0.692891	0.239153	0.420265	0.564423		1.01481	0.638575	0.594331	NaN
STAU		0.665044	0.425245	0.691872	0.692077		0.489471	0.325312	0.630071	0.620243		0.891339	0.5682	0.74507	1.08757
SIMP		0.448524	0.253428	0.590684	0.927197		0.639887	0.614608	0.476939	0.789822		0.862011	0.41139	0.476201	0.988828
KCMF1		0.342449	0.529586	0.511859	1.23297		0.822653	0.678953	0.543334	1.07926		0.904053	0.857014	0.691624	1.04236
TFG		0.553763	0.441442	0.666812	1.35789		NaN	0.717429	0.998713	1.08894		0.842136	0.428225	NaN	1.05304
SRP54		0.527373	NaN	0.674787	1.02435		0.972472	0.900854	1.18991	1.01017		0.527336	0.43358	0.370148	0.823266
DEADC1		0.296292	1.27017	1.04246	1.50818		0.02055	1.17001	0.689738	0.819547		-0.204638	-0.255231	0.573227	1.38875
DKFZp761E198		0.514948	0.894637	1.17866	1.08487		0.357115	0.632304	1.08753	1.06742		0.136631	0.090648	0.945893	1.77608
NDUFB8		0.305212	1.27572	0.637957	1.28784		0.560302	0.725733	0.63907	1.88669		0.212349	0.33211	0.557288	1.48322
FLJ40629		-0.019978	0.114216	0.943972	0.969941		0.11563	0.082807	0.29738	1.95191		-0.034729	-0.090037	-0.102511	0.881309
NIT1		-0.290176	-0.060566	0.593436	1.22142		0.373287	0.041108	1.0051	1.4012		0.060767	0.063302	0.12203	0.708085
THC1834167		0.245569	-0.282808	0.715922	1.47046		0.181322	-0.262029	0.590276	0.933172		-0.037764	0.075864	0.35955	NaN
ABI2		0.20599	-0.130377	0.471332	1.35159		0.0778	-0.373315	0.577153	1.3013		0.230454	-0.195404	0.23374	0.888312
CCNB1IP1		-0.024174	0.067122	0.600864	1.54105		0.134554	0.176146	0.866182	0.783104		0.013336	0.217817	0.464568	0.881024
DEPDC1		0.121273	-0.091434	1.00473	1.13098		0.364619	0.335081	0.56266	1.20474		0.027897	-0.187196	0.469762	1.00106
ECT2		0.235791	0.295966	0.903008	1.39237		0.699655	-0.218118	0.81788	1.50926		-0.056751	-0.101119	0.942219	1.23116
STAMBP		-0.255057	0.112593	0.88932	1.74323		NaN	-0.295848	0.648658	0.809517		-0.342885	-0.471447	0.710889	1.61598
CTDSPL		0.81933	0.529806	1.32082	1.30961		0.467699	-0.560601	0.640267	1.17746		0.36286	0.952622	1.20357	1.29095
PIR51		0.214679	0.654091	1.00374	0.918086		0.020129	0.019008	0.291172	1.92631		NaN	NaN	0.74201	1.10308
TRAPPC6B		0.689114	0.576627	0.697671	1.37135		0.146493	0.162158	0.865579	2.00049		1.0525	0.860219	1.00805	1.27678
THEDC1		0.522176	0.194205	0.656559	1.68768		0.26466	NaN	0.255749	1.89762		-0.05996	0.739433	0.251579	1.25677
OPLAH		-0.115817	0.246071	1.01793	2.0299		0.055729	0.427244	0.227377	1.94324		0.194526	0.651219	0.604727	1.53155
CBS		0.165422	0.269585	1.14579	2.16994		0.246203	0.018673	0.668572	2.14658		0.068425	0.202396	0.521403	1.3536
BNIP3		0.82375	0.025914	0.918877	1.97909		0.310838	0.137127	1.10183	0.598826		0.415217	0.270254	0.762379	2.78979
SYTL3		0.155105	-0.127347	0.786677	1.8554		0.539558	0.673256	1.41747	1.95332		1.60998	-0.013603	1.09591	2.83654
MGC29463		0.432526	0.031048	0.912814	1.88793		0.422324	0.40952	1.57782	1.84958		1.04196	0.085529	0.845514	2.45165
SLC16A3		0.092567	-0.636803	-0.567383	1.93154		1.07684	0.791838	0.888286	1.56686		0.767493	0.564016	0.390757	3.13796
SLC16A3		0.472948	-0.34378	-0.175313	1.97538		0.679042	0.493686	0.745486	1.11823		0.713141	0.444825	0.168027	3.07052
LTB4DH		NaN	NaN	NaN	NaN		0.600786	0.379304	0.351093	1.4381		0.882173	0.947255	0.614658	2.94252
SMOX		0.00459	-1.00923	0.133654	1.37668		0.982847	0.342851	0.570627	1.00121		0.038561	-0.255577	0.143216	1.7664
DNMT3B		-0.426067	-1.03486	0.959626	2.00152		1.05966	0.46578	0.671318	1.34961		0.134641	-0.24569	0.775536	1.16772
NESG1		0.979865	-0.519484	0.539854	0.714229		0.658969	0.436249	1.49945	1.25791		0.344616	-0.206759	0.906523	1.85722
KCNN4		0.385782	-0.120623	0.889203	1.19913		0.338146	0.936242	0.982004	0.999227		0.032319	-0.283012	0.562361	1.64899
HCFC1R1		-0.002193	0.101238	0.243766	0.853837		0.57799	0.57683	0.406974	1.01805		0.056723	0.462987	0.343357	1.38382
VKORC1		-0.016866	0.280615	0.137321	0.657771		0.61658	0.719405	0.694591	0.950885		-0.129606	0.761597	0.41902	1.37759
SEC24D		-0.276287	0.066337	0.134231	1.10505		0.407183	0.690557	0.585902	1.2759		0.869771	0.406517	0.492864	1.20453
ENPP6		0.369649	0.255489	0.045144	0.868354		0.22294	0.902651	0.501785	2.01501		0.520533	0.443938	0.589395	1.7785
CRSP9		0.284333	0.11619	0.275675	0.75315		0.336654	0.666587	1.03745	1.91366		0.78615	0.226448	0.737082	1.22422
RECQL		-0.537204	-0.782621	0.481319	0.918952		0.631076	0.456053	1.25446	1.37289		0.125022	0.256236	0.950821	1.48134
KLHL7		-0.392293	-0.27566	0.41795	0.661762		0.535589	0.48801	1.08677	1.37843		0.206525	0.058137	1.00349	1.89041
MGC39350		-0.486142	-0.331892	0.270555	0.425847		0.413037	0.459513	1.26975	1.892		0.613097	0.466576	0.790658	1.55468
KIAA0992		-0.42517	-0.656496	-0.376359	0.541776		0.112981	0.145807	1.00006	1.78095		0.171455	0.169844	0.420763	1.72198
BTNL8		NaN	NaN	NaN	NaN		NaN	0.109255	0.546815	1.72328		0.520312	0.206965	0.231546	NaN
MGC42105		-1.01503	-1.00691	-0.152994	0.76556		NaN	0.169952	0.509491	1.88706		NaN	NaN	0.581652	NaN
NID67		NaN	NaN	NaN	NaN		0.665281	0.172415	0.901736	1.68551		1.17436	0.687998	0.653331	2.00155
DCAL1		-1.00003	0.171063	2.27281	2.2901		1.29227	1.02333	1.44555	2.37824		0.236491	0.514731	1.88899	2.95529
MGC4083		0.204905	-0.282703	1.43348	3.35629		1.29463	1.58695	1.84096	2.58096		NaN	0.355847	1.11262	3.32267
GK		1.0675	1.06155	2.24762	2.54518		0.658113	0.994494	1.57357	2.50996		0.762347	0.721258	1.15055	2.61977
FURIN		0.788683	0.353671	1.78308	2.33626		1.63249	1.14141	1.85438	2.42136		1.13969	0.791457	1.16583	2.92767
PLEKHK1		0.316557	0.44958	1.66707	2.45284		0.79023	1.55921	2.28555	3.44735		NaN	NaN	NaN	NaN
IKIP		-0.497577	0.436062	1.47949	2.27104		0.887346	1.31823	2.31309	3.00386		0.178609	0.867706	1.8766	2.61726
ANP32E		0.397952	0.303614	1.0411	1.52496		0.523568	0.829039	2.15982	2.82865		0.680719	0.43496	1.89774	2.46905
CPSF5		0.371968	0.288996	1.02943	1.83636		1.21257	0.871022	1.91383	3.04503		0.905217	0.70716	1.46746	2.49299
ENST00000330374		0.070073	0.743054	0.916707	2.09273		1.31458	1.32732	1.6391	2.97185		0.83587	1.20959	1.88727	2.47215
ADRBK2		-0.36926	0.814191	2.01627	2.86774		0.102306	0.558344	0.867709	2.47261		-0.058956	0.394246	0.631161	2.58352
CBX3		NaN	0.202596	NaN	0.931674		0.734218	0.836755	2.21151	NaN		0.811466	0.733123	2.23892	2.05556
RAD18		-0.323321	0.061849	2.87924	1.43047		0.346991	0.900704	2.10103	1.92998		1.05215	0.602665	2.26331	1.72676
GLO1		-0.25287	-0.049148	1.84978	1.08331		0.503697	0.5793	1.46628	1.72999		0.514388	1.13257	1.86239	1.99554
MGC47869		0.100291	0.153313	2.31272	1.5903		0.015974	0.830401	1.40158	1.20583		0.456234	0.798853	1.67779	2.04595
C14orf130		0.644568	0.923268	1.27412	1.69584		0.480845	0.273853	1.71684	2.45481		1.02845	0.432101	2.17309	2.39915
TDP1		0.472015	0.965765	1.49378	1.59603		0.64846	0.950574	1.58127	2.00731		0.373715	0.619955	1.454	2.01344
MRPL33		0.287339	0.55227	1.60414	1.5337		0.36382	0.946682	1.96304	2.04934		0.183215	0.72666	1.99743	2.28373
ASK		0.516409	0.781829	1.4852	1.58883		0.67766	0.668591	1.62614	1.76567		1.22951	0.443639	1.81951	1.69297
DLD		0.575606	0.601751	1.21669	1.52898		0.62412	1.28448	1.61043	2.00576		1.08432	0.843396	1.56486	1.54925
MRPS10		0.376934	0.936027	1.77176	0.43917		0.405701	1.08504	2.02466	1.43833		0.416534	1.30162	2.1648	1.04991
CSE1L		0.444807	1.04008	2.2899	1.16837		0.369173	1.01203	1.6058	1.33363		0.593717	1.27303	1.96027	1.24495
PGRMC1		0.399226	0.719473	1.78175	1.08688		0.626198	1.24338	1.62328	1.42969		0.941567	0.73738	1.57531	1.4217
NEDD5		0.209705	0.734679	1.42924	0.868857		0.884566	1.19926	1.61409	1.25464		1.04269	1.07377	1.67339	1.28829
SNRPD1		0.098179	0.761375	1.41071	0.693329		0.872094	1.17774	1.48113	1.01205		0.513869	0.861684	1.74987	1.23125
HSPA14		0.369937	0.902269	1.7199	0.775484		0.15623	1.15403	1.72922	1.04592		0.706247	0.852241	1.865	1.12135
ELAVL1		0.219307	0.939539	1.64618	0.759387		0.439368	0.943296	1.42451	1.10989		0.40663	0.88988	1.86294	1.65818
PSMA6		0.27207	1.493	1.26073	0.950073		0.316592	1.42153	1.32198	1.58249		0.45814	1.18874	1.78225	1.71206
MRPL13		-0.030711	0.89688	1.2238	0.798314		-0.137834	0.658635	1.60388	1.45443		0.361379	1.05497	2.00147	1.62426
LMNB2		0.360643	0.971796	1.65267	1.24914		0.241955	1.10551	1.85578	1.68417		0.191404	0.858138	2.04535	1.35988
COX17		0.087936	0.631606	1.35254	1.27204		0.383635	0.723152	1.71928	1.4353		0.634635	0.96857	1.55942	1.71173
MRPL39		0.350877	0.884086	1.47365	1.41887		0.390973	0.741472	1.80291	1.52695		0.551089	0.702672	1.854	1.6856
CCT8		0.39708	1.51533	1.83765	1.88362		0.032337	1.03242	1.72418	1.41843		0.615302	1.13279	2.20424	1.73412
CASP3		0.075924	0.953239	1.96139	2.23989		0.30227	0.649362	1.86003	1.48358		0.331815	0.8504	1.92867	1.69068
THC1880463		0.166302	0.761677	1.24165	1.58213		0.491318	1.03659	1.54333	1.29021		0.544143	1.20167	2.17276	2.03585
VDAC1		0.291416	1.29583	1.75033	1.72308		1.08381	NaN	2.01544	NaN		0.653345	1.29149	1.88497	2.05858
PSMA2		0.278178	1.09961	1.39935	1.46986		0.841728	1.44174	1.64018	1.3827		0.771672	1.315	1.8027	1.89926
HRB		0.576663	1.08057	1.9268	1.76532		0.791012	1.0303	1.84155	0.985621		0.300854	1.05709	1.72847	NaN
SLC25A3		0.459564	0.950148	1.49537	1.50616		0.405298	0.638116	1.25505	1.14599		0.620649	0.692009	1.37759	0.939781
PELO		0.703117	0.97809	1.40756	1.51661		0.876772	0.805398	1.52317	0.957563		0.615114	0.941895	1.48298	NaN
CDK7		0.171388	0.831601	1.57549	2.03583		0.496061	1.18027	1.35424	1.17194		0.887828	0.843161	1.64926	1.73392
A_23_P76302		0.277874	0.753998	1.30779	1.85111		0.282388	0.850418	1.52562	1.07282		0.587545	0.64965	1.4608	1.50202
LGALS8		0.168125	0.393436	1.3576	1.11567		1.241	1.11515	1.79644	1.35355		0.707515	0.767264	1.25847	2.32857
UBE2S		0.574237	0.896992	1.23536	0.8764		0.712635	0.930342	1.52177	1.69439		0.781789	0.937027	1.81156	1.93755
C20orf20		0.511096	0.973674	1.04477	1.06158		1.35212	0.91239	1.56996	1.53118		0.490685	0.774969	1.4673	2.01922
PSMA1		0.522751	1.17027	1.06167	1.14795		0.833025	1.1698	1.30042	1.2499		0.826872	1.0908	1.50377	1.56183
MRPL47		0.749739	1.05243	1.11156	0.960074		0.363851	1.06079	1.36067	1.17359		1.33789	0.9579	1.69774	NaN
ENST00000308489		0.185168	0.866797	0.914151	0.575653		0.800574	0.849567	1.32429	1.1643		0.645022	0.936732	1.59437	NaN
TPI1		0.153537	0.846926	0.701544	0.853948		0.628112	0.881801	1.24792	1.09361		0.283495	0.94686	1.49697	1.7301
SKD3		0.320932	0.841485	0.971138	0.471602		0.183986	0.948656	1.44545	1.35479		0.964595	0.725972	1.69819	2.15282
NCE2		-0.29714	0.567257	1.18734	2.15382		0.233728	1.20131	1.06493	0.823144		-0.201149	0.753214	1.39706	2.49724
PGK1		0.163318	0.567956	0.780549	1.38374		0.407411	0.673773	0.748317	1.50813		0.578533	1.26248	1.44723	3.01267
APOBEC3D		-0.601228	-0.495773	0.265123	1.52303		0.778141	1.03956	1.08788	2.03717		0.507125	0.523058	1.41403	2.64817
WHSC1		0.205959	-0.570787	0.565646	1.61144		0.611693	0.57727	0.892107	1.39348		0.498412	0.910178	1.65143	2.48316
BUB3		-0.114264	0.044916	0.878327	1.22051		0.48517	0.672017	1.4082	1.86543		0.39979	0.583195	0.857998	2.01736
MCFP		-0.117002	-0.116004	0.884779	1.70396		0.126436	0.687476	0.778697	1.76259		0.148699	0.495126	0.672221	2.18694
HTPAP		0.111973	0.427258	1.03895	1.58273		0.941628	0.301639	0.675442	1.46594		0.662121	0.803165	1.26689	1.46891
ERO1L		0.113124	0.445054	1.04494	1.25958		0.623271	0.583769	0.76657	1.30008		0.474196	0.522041	0.909117	2.3232
VDAC2		0.334042	0.225541	0.916773	1.24406		0.441033	0.938368	1.15851	1.24448		0.67515	0.759955	1.5522	1.87936
GK2		0.205772	0.202353	1.05801	0.876255		0.57407	0.498118	0.9373	1.50912		0.903915	0.721397	1.34759	1.99321
AP2B1		0.290635	0.563106	0.867259	1.10547		0.802341	0.83646	1.41496	2.51859		0.477725	1.31551	1.52291	2.04934
PCMT1		0.168778	0.202224	1.00488	1.22393		0.564477	0.904673	1.76791	1.96122		0.656754	0.431819	1.40864	1.7317
NUSAP1		0.465186	0.587245	1.28457	1.46846		0.367564	0.64987	1.37657	1.89357		0.603665	0.329572	1.42497	1.69802
FAM29A		-0.086814	0.487875	1.18884	1.09411		0.48068	0.553282	1.30999	1.61488		0.610451	0.601686	1.30996	1.8178
HSD17B12		0.132841	0.666326	0.909813	1.22088		0.559765	0.803783	1.4565	1.54656		0.462889	0.561772	1.18029	1.48451
RPLP0		-0.189956	0.453004	1.13552	0.934859		0.262695	0.806716	1.05593	1.63852		0.073412	0.718091	1.57241	1.40387
CHCHD1		-0.03967	0.362429	1.19662	1.10668		0.48961	0.700042	1.24449	NaN		0.486772	0.779251	1.55047	1.16957
SGCB		0.132735	0.174456	1.08191	1.05932		0.31615	0.666095	1.516	2.07125		0.055886	0.770869	1.54191	1.3581
ETFDH		0.413026	0.291391	1.05639	1.60666		0.543275	0.643004	1.57203	2.31591		0.430991	0.655551	1.04919	1.14727
IL1R2		0.006111	0.441981	1.24392	1.75686		0.015873	0.565342	1.48607	2.51433		0.073449	0.901048	1.058	1.60445
EIF4EBP1		0.323541	1.28304	2.08315	2.14053		0.338802	1.13085	1.59027	1.92048		-0.156078	0.67743	1.15058	1.09919
TRAP1		-0.279167	1.68763	1.80887	1.67176		0.398816	1.54641	1.61513	1.45091		-0.596008	0.495973	1.02808	0.603056
NEFH		-0.380214	1.09591	2.15765	1.37996		0.120955	1.57565	1.81479	1.26871		-0.584492	0.205662	1.38637	1.09012
ATP5G3		-0.278561	0.557859	1.87982	1.11106		-0.326094	1.15447	1.76768	1.7638		-0.190394	0.631779	2.12805	2.15218
PFKM		0.121144	0.881497	1.82284	1.61895		-0.181302	1.02057	2.07766	1.27159		-0.369323	0.438487	1.64357	1.41324
UBE1DC1		NaN	NaN	NaN	NaN		0.040855	1.33613	1.5499	1.68394		-0.03852	0.479859	1.49496	1.90335
PARK7		-0.266806	0.963746	1.67604	1.07249		0.197535	1.18532	1.66377	NaN		-0.147273	0.463241	1.62252	1.56922
SUV39H2		-0.06212	1.34563	1.84897	1.18206		-0.022956	0.842749	1.66617	1.46976		-0.010469	0.420697	1.86277	1.33552
COX5A		-0.569433	0.232677	1.20305	1.72531		-0.192726	0.960663	1.46831	1.47676		-0.474942	0.912637	1.88395	2.01316
COX5A		-0.74253	0.130692	1.1021	1.75633		-0.319935	0.810005	1.411	1.09543		-0.584746	0.800973	1.65084	1.8063
MYCBP		-0.684871	0.184027	1.28425	1.65461		NaN	0.361775	1.63917	1.83617		-0.563608	0.329328	1.78293	1.94199
ATP5C1		-0.163317	0.440163	1.11635	1.53226		-0.375135	0.427216	1.24688	1.34289		0.106781	0.894515	1.6682	1.62878
ACAT2		-0.582849	0.842856	1.69589	1.32264		-0.671497	0.649103	1.31773	1.25795		0.014606	0.981548	1.24331	1.6235
ACAT2		-0.281677	0.478622	0.992101	1.12602		-0.449602	NaN	1.64822	1.98795		-0.287365	1.16069	1.43694	1.90387
GSTP1		-0.666697	0.74569	1.51846	0.913662		-0.402248	NaN	1.20587	1.62666		-0.243375	1.03701	1.87805	1.74357
C6orf125		-0.3521	0.600917	1.22691	1.03492		-0.307434	0.596942	1.52082	1.61428		-0.409173	0.546682	1.59699	NaN
FLJ10292		-0.381126	0.567271	1.25886	0.579353		-0.211957	0.564202	1.5947	1.30264		-0.150503	0.69772	1.76045	NaN
LOC197336		0.024288	0.458258	1.65452	1.31715		0.182756	1.06027	1.30844	1.31717		-0.460087	0.457568	1.04084	1.29641
VDAC3		-0.312062	0.20467	1.53118	1.28219		-0.00827	0.741101	1.62976	1.10161		-0.209525	0.33918	1.08933	1.42742
MRPL37		0.261464	0.56593	0.982265	1.28205		-0.085898	0.619767	1.55962	1.41014		-0.127118	0.510326	1.38369	1.42112
CCNE1		0.248257	0.650465	1.4494	1.36533		0.238008	0.713771	1.62655	1.69214		-0.015635	0.14252	1.29511	1.26837
GALE		-0.282966	0.361946	1.48343	0.981277		0.117294	0.576532	1.8406	1.73575		0.018066	0.122746	1.42408	1.15458
MRPL45		-0.046235	0.238024	1.16846	1.5077		0.095665	0.678075	1.74861	1.82286		0.068249	0.423627	1.23991	0.930538
EXOSC8		-0.211082	0.593698	1.50312	0.87203		-0.174488	1.29457	1.53506	1.81112		-0.267776	0.288596	1.30316	0.642864
THOP1		-0.082356	0.396343	1.43355	1.30416		0.292171	1.40062	1.97893	1.89787		-0.32755	0.642391	1.37441	0.764846
PCK2		-0.30589	0.277143	0.962462	1.82043		0.41674	1.30185	1.50472	2.34284		-0.567825	0.84222	1.39791	1.43812
C7orf24		-0.435929	0.27648	1.09404	1.68772		0.099848	1.30097	1.41102	1.71887		-0.15458	0.737731	1.54693	1.28654
TNFRSF8		-0.322933	0.383661	1.26364	2.10107		-0.096843	1.36974	1.79457	NaN		-0.071492	0.164368	0.822919	1.29441
C10orf58		-0.230971	0.342009	1.05407	1.48626		-0.477829	1.26262	1.43704	1.80291		0.206428	0.844616	0.974346	1.21642
A_23_P51966		0.179953	0.49279	1.70063	1.5929		0.353226	NaN	1.37929	1.98437		-0.287997	0.217165	1.03657	1.73607
C20orf45		0.747619	0.688514	1.02348	1.61113		NaN	1.84479	1.89795	NaN		NaN	NaN	NaN	NaN
A_23_P14432		NaN	NaN	NaN	NaN		NaN	NaN	1.72421	2.35705		-0.240115	-0.532991	1.31059	1.54764
NUP43		0.434863	1.09788	1.7613	1.71955		-0.083	0.549439	1.2085	1.22309		-0.169614	0.193982	0.56098	0.628896
RAB38		0.640563	1.17421	1.45819	1.16018		0.064588	0.004672	1.33742	1.43792		-0.040735	0.452289	1.14646	0.97108
BAG2		0.165659	0.744915	1.86864	1.25733		-0.051377	0.277259	1.58945	0.603173		0.107044	0.629417	1.93817	1.04996
PTS		0.521975	0.863035	1.58611	0.856314		0.108346	0.300059	1.71743	0.631465		0.39214	0.539594	1.67854	NaN
LACTB2		-0.233448	0.847584	1.74654	1.18751		-0.348989	0.422322	1.37959	1.08005		0.142418	0.730621	2.2721	0.856044
RAM2		-0.264957	0.874756	1.87542	1.48324		-0.27495	0.503147	1.31572	0.278178		0.245413	0.359702	1.30652	1.44484
76P		0.186216	0.916657	1.85595	1.32999		0.163087	0.214952	1.00002	1.05634		-0.526355	0.768282	1.48904	1.52896
FLJ13984		-0.207977	-0.275743	1.7492	1.27184		-0.595805	0.636228	1.14206	0.61275		0.091895	0.407381	1.30683	0.631777
MK-STYX		-0.446497	0.105249	1.13702	1.80903		-0.216813	0.667467	1.00234	1.12612		-0.143014	0.561527	1.34568	0.724218
PPFIBP1		-0.318873	0.077435	1.77009	1.74754		0.279504	0.283832	0.698416	1.21408		0.045361	0.77615	1.02874	1.37377
DDB2		-0.341511	0.316032	1.43019	2.05549		0.354802	0.704292	1.39812	2.08669		-0.643064	0.626644	0.933957	1.35666
RDX		-0.163816	0.289169	1.4916	2.38118		0.306909	1.07814	0.845972	1.56228		-0.288037	0.478385	0.830238	1.24177
KLHL2		-0.603431	0.451589	0.909606	1.74693		0.440172	0.898481	0.97742	1.68059		0.048311	0.606311	0.561714	1.22164
FLJ22795		0.200323	0.226448	0.902241	1.19879		0.342908	0.539732	1.16936	1.23276		-0.130432	0.322337	0.719397	1.47655
BC008967		-0.118631	0.419146	1.1198	1.6372		0.392604	0.736701	0.94076	1.18993		-0.197584	0.515033	0.826057	1.16772
MASTL		0.266491	0.405912	1.7083	2.01924		-0.280283	-0.030505	0.698537	1.26219		0.415309	0.038409	0.667327	1.88034
RPA3		0.344961	-0.08531	1.37323	1.71464		0.104237	-0.599325	1.16119	1.10977		0.377518	0.231726	1.49014	NaN
BUB1B		0.535005	0.412895	1.59126	1.47809		0.125108	-0.284644	0.964701	1.05145		0.049266	-0.326564	1.00248	1.31543
NSBP1		0.219535	0.213171	1.42954	1.37091		0.292078	-0.349507	0.912276	1.15888		0.579236	-0.107529	0.996724	1.2978
KDELC1		-0.199168	-0.196781	1.44237	2.01523		0.072288	0.430188	0.928381	1.23582		0.480494	0.17542	1.05855	1.42542
ASCC1		0.07175	-0.132052	1.24584	1.59888		0.442134	0.493338	1.1798	1.45886		0.938962	-0.101705	0.787747	1.31984
MGC29649		0.22468	0.144153	0.775747	1.71458		-0.071475	0.428372	0.878005	1.46196		0.450292	0.296528	0.971378	1.45655
RFC1		0.322654	0.521098	1.01884	1.50835		0.00702	0.03433	0.767502	0.943052		0.498374	0.062074	0.983965	1.45195
HSPC163		0.578394	0.371094	1.40112	2.10025		0.30914	0.282134	1.40355	1.25191		0.620351	0.172883	1.33238	1.0446
RAB13		0.318651	0.666615	1.5081	2.79068		-0.01668	-0.01066	1.15066	1.64694		-0.224492	0.294467	1.26609	1.86018
CALML4		-0.014503	0.684246	1.51105	2.66254		-0.00382	0.645255	1.15047	1.74397		0.03693	0.579238	1.34833	1.58271
LOC55924		-0.33218	0.206665	0.30006	1.47756		-0.029341	1.18907	1.2336	2.75012		-0.350057	0.471246	1.14371	2.41784
CD38		-1.58118	0.778517	0.731222	2.16056		-0.782918	1.15169	1.03028	2.00112		-0.185358	0.605827	1.23791	2.21166
OSBPL6		-0.104345	-0.439358	1.10834	2.87039		0.790148	0.602043	0.968818	3.35141		-0.139275	-0.104258	0.548023	0.85056
STAG3		0.184075	0.11704	0.10809	1.58236		0.774626	0.309802	0.41553	3.19378		0.483959	0.093909	0.115294	1.90566
PTPN3		0.068477	-0.971742	0.866034	3.31665		0.417199	0.691778	0.090963	2.38327		1.36966	0.276763	-0.354397	2.12472
MT3		-0.139309	-0.061802	0.109998	2.71863		-0.030227	-0.399056	0.159403	1.90406		-0.195957	-0.113927	-0.280947	3.11451
LAMB3		-0.636541	-0.948772	-0.248166	2.72547		-0.131233	-0.802827	-0.293435	NaN		0.225656	-0.338093	0.283487	3.27651
FLJ11588		-0.154427	-1.23965	-0.364333	2.98204		-0.146674	-0.376381	0.704512	2.33442		-0.271385	-0.348846	-0.181125	3.07808
INSIG2		-0.404953	-1.03486	0.469547	2.15405		-0.231626	0.172876	1.00628	2.30022		0.887062	0.442892	0.385572	3.932
MGC47816		-1.0705	-0.916717	0.184774	2.64446		-0.05406	0.400341	0.914918	1.87297		0.408354	0.051221	0.136693	4.10739
IL1RN		0.058495	-0.640602	0.082614	2.47845		0.53486	0.16878	0.804132	3.15686		0.649704	0.428799	1.1569	3.41931
DDIT4		-0.150591	-0.852247	0.065088	1.50027		0.149467	0.019871	1.46671	2.91395		1.08447	0.03975	1.16263	3.53034
RAD52B		-1.21915	-1.32969	0.263443	3.03442		-0.651911	NaN	0.411312	3.45055		-0.846114	-0.829145	0.31839	2.64244
MT1B		-1.35149	-1.26397	-0.327803	1.29744		-0.656843	-0.041519	0.574517	2.23143		-0.362142	0.008902	0.71533	2.15188
MT1G		-1.32419	-1.07742	0.183213	1.71826		-0.567822	0.281595	0.78961	2.6882		-0.527095	0.157678	0.833811	2.56822
LOC91431		0.379653	0.218346	1.57132	2.28146		-0.883717	-0.912659	0.996571	2.10131		-0.240663	-0.400135	1.01508	1.78039
ANXA3		0.468758	0.816087	1.10317	3.07178		-0.373045	-0.917561	-0.307716	2.52647		0.096202	0.516669	0.346749	NaN
C5orf13		-0.257516	1.5736	1.01566	1.98542		-0.723847	-1.09985	-0.237083	0.883705		0.178426	-0.162904	0.954759	2.00075
PAGE-5		0.391755	0.88867	0.5544	1.80889		-0.663207	NaN	-0.190583	0.182464		0.387388	0.30186	0.412151	1.80572
ZNF505		0.444715	0.284213	0.98014	1.39701		-0.540708	-0.101301	-0.137038	0.558786		0.219936	0.189	0.873128	1.13531
DPCD		0.225163	0.470455	0.814542	1.40112		-0.149809	-0.330619	0.353541	0.61685		0.032994	-0.02063	0.565952	1.30387
WHSC1		0.13914	0.468778	0.782996	1.06224		0.239064	-0.091862	0.493139	0.733424		0.15074	0.162631	0.470206	1.08996
MYL3		0.11357	0.214348	0.545278	1.16041		-0.095625	-0.102658	0.456753	0.617359		0.212555	0.016995	0.535219	1.03636
MTBP		-0.404425	-0.005273	1.88419	1.33564		-1.71534	NaN	0.116245	-0.636441		NaN	0.270764	1.75787	1.01854
MICL		NaN	NaN	NaN	NaN		NaN	-0.495335	0.539004	-0.433527		NaN	NaN	1.90485	NaN
KIRREL2		1.23171	1.41737	0.928891	2.04066		NaN	NaN	NaN	NaN		NaN	-0.301289	1.01008	2.15597
KIAA0676		NaN	NaN	NaN	NaN		NaN	-0.149831	-0.292803	NaN		-1.52743	NaN	NaN	NaN
SPA17		-0.046703	0.011228	1.41208	1.68021		-0.163375	-0.854085	0.741846	0.877207		-0.223543	-0.109888	1.05766	0.979322
PIR		0.280415	0.469497	1.28151	2.00567		0.08198	-1.24429	0.564367	1.06068		-0.224345	0.271238	1.06792	0.490854
TTC7B		0.516456	0.585748	1.43842	1.75403		-0.188909	-0.189539	0.382574	0.908007		-0.073537	0.219537	0.864049	0.536135
PRRX2		-0.013445	0.267392	1.74006	2.09438		-0.115998	-0.546316	0.55552	-0.35334		-0.042769	-0.058332	1.2343	1.07229
PRKCDBP		-0.206279	-0.182216	2.01386	2.26043		-0.134007	-0.721989	0.851155	0.134318		-0.074394	-0.025533	0.427747	0.861768
FLJ12584		0.025172	0.042067	1.6488	1.34582		0.300416	-0.249476	0.995515	0.238782		-0.270843	0.08761	1.13504	1.43871
PVRL2		0.611367	0.362866	1.76473	1.4247		0.151249	0.40498	0.742277	0.213951		0.3913	0.350386	1.04066	0.717851
PGM3		0.057558	0.140078	1.47362	0.746814		0.172842	-0.131088	0.849261	0.317046		0.541542	0.277666	1.04628	0.619077
INSM1		0.370249	0.329247	1.75954	1.05561		-0.12942	-0.226504	0.748287	0.246602		0.150704	0.264444	1.20715	0.82568
KIAA1279		0.297681	0.017379	1.34184	1.1959		-0.359652	-0.34111	0.522134	0.238373		0.094025	0.040107	1.08721	0.461031
MGST2		-0.635233	-0.988318	1.01756	1.63326		-0.712628	-1.19316	-0.257085	0.819721		-0.579713	-1.05987	0.195906	2.14288
CD72		-0.605572	0.026191	0.581581	1.66973		-0.49841	-0.480786	-0.359871	0.115552		-0.348851	-0.686638	0.618703	2.13059
CD9		-0.665735	-0.857613	1.59042	3.02742		0.206596	0.105623	0.414357	0.830083		-0.323002	-0.473063	0.309628	1.81332
TRIM7		-1.02628	-1.12878	1.25769	2.35477		-1.31365	-0.175308	0.727051	0.518722		-0.448876	-1.1022	-0.114681	1.73961
OPLAH		-0.682049	-0.647281	1.05888	2.24895		-0.461492	-0.390594	-0.127444	1.90372		-0.413111	0.342713	-0.383909	0.862203
WIPI49		-0.80061	-0.931873	-0.773911	1.64119		-0.854981	-0.840813	0.088747	2.77436		-0.484716	-0.266589	0.000654	0.76262
SERPINB1		-0.239577	-1.20895	-0.232853	1.65862		-0.146704	-0.841593	0.547564	1.4364		-0.499914	-0.36037	-0.27019	1.88332
MPP1		-0.500903	-1.47618	0.029747	1.67448		0.029455	-1.37281	0.176447	2.32026		-0.31877	-0.912164	0.176827	1.76829
BRDG1		-0.041327	-0.217236	0.319998	1.9598		-1.55764	-0.631933	-1.15143	1.40276		0.657707	-0.183205	0.667807	2.04712
LAK		0.682571	0.641168	0.397091	1.69297		-1.00118	-1.13684	-0.391822	1.68386		0.218562	0.589167	0.582943	1.73051
ATP8B4		0.507157	0.335916	-0.424975	1.1437		-0.245789	-1.3047	-0.288298	1.32325		0.583707	0.333384	0.189114	1.82548
E2IG5		-0.765229	-0.261887	0.093142	1.37886		-0.094269	0.019387	0.666638	1.63097		-0.233378	0.191648	0.767224	3.17303
ING1L		-0.273284	-0.475915	-0.081844	1.29347		-0.381035	-0.167398	0.802019	1.46696		0.543938	0.322591	1.03807	2.22825
MCTP2		-0.089494	-0.267371	0.401882	1.5761		0.260116	-0.697609	0.51373	1.95185		0.546297	0.618094	0.943051	1.72605
HAVCR2		-0.048681	-0.217235	0.289151	1.66348		0.339925	-0.447648	1.12757	1.88541		-0.002541	0.125776	0.566038	2.09188
GSTO1		-0.437819	NaN	0.895235	2.0307		0.321069	-0.341957	1.07021	1.67168		0.655847	0.36239	1.32188	1.91905
MLLT3		-0.084023	-0.439291	0.300505	1.50611		-0.598054	-0.785049	0.273613	1.66441		-0.087445	-0.027001	0.117908	1.90128
MT1H		0.003948	-0.067001	-0.170331	1.25433		-0.237305	-0.329771	0.121527	1.7587		0.010157	0.131678	0.619088	1.93272
MT1X		-0.018278	-0.028047	-0.434171	1.2852		-0.976732	-0.308293	-0.098593	1.63944		0.041447	-0.217185	0.214788	1.65037
ABCB7		0.245067	0.166356	0.069218	2.06063		-0.008083	0.035338	0.111328	0.739527		-0.255164	-0.09971	0.303394	1.74455
ITPKA		0.115352	0.115347	0.468326	2.15465		-0.053824	-0.18518	0.093983	1.58135		-0.165814	0.08714	0.159928	1.74869
A_23_P136603		0.544358	-0.198177	0.614764	2.25758		0.074676	-0.47717	-0.268793	1.76781		0.021283	-0.370924	-0.151975	2.12632
ADFP		0.20167	-0.126349	0.24375	2.31244		-0.370063	-0.330288	-0.014975	1.41484		0.634673	0.161507	0.288259	2.58713
C3orf6		-0.783099	-0.438701	0.568535	2.23154		-0.331768	-0.206331	0.369077	0.802191		-0.044501	0.173783	0.716739	1.74645
MPST		-0.700983	-0.822	0.153883	1.68732		-0.977794	-1.02127	0.348567	1.45941		-0.769399	-0.250149	0.553557	1.52745
EGLN1		-0.673964	-0.663153	0.303313	1.30151		-0.592955	-0.916351	-0.069829	0.946727		-0.436763	-0.112192	0.397628	2.18621
GPSM2		-0.687209	-0.155831	0.892528	1.85928		-0.599656	-1.23706	0.216922	1.46495		-0.395172	-0.183802	0.894059	2.13141
FAM14B		-0.827623	-0.697162	0.80745	1.40343		-0.427805	-0.839077	0.908439	1.67324		-0.361544	-0.09669	0.765877	1.52908
H2AFV		-0.495338	-0.957708	0.179855	0.977351		-0.653374	-0.759939	0.215889	1.97497		0.696599	0.033518	1.10962	1.69109
CASP9		-0.382249	-0.522747	0.465171	1.06604		-0.380753	-0.295223	0.137406	2.20893		0.796177	0.05746	0.341474	0.993898
SYAP1		0.922221	-1.19687	0.991929	1.23389		0.645258	0.085596	1.08013	1.28344		2.46866	-0.81518	0.726553	1.36893
STK38L		0.594446	-0.183559	1.65117	1.74683		1.36388	1.30032	1.49885	1.4456		1.3391	0.219308	0.996656	1.48246
MGC7036		1.47493	0.385201	1.71455	1.15734		1.60146	0.345546	1.43529	NaN		2.44964	0.653839	1.67461	0.877455
ABHD5		0.518068	-0.229106	1.35672	0.417924		1.20922	0.536469	1.59579	1.96882		1.63143	0.062564	1.29267	0.624816
C14orf151		-0.2052	0.558736	2.5481	1.88255		0.525741	-0.306928	1.62407	0.260493		0.111333	-0.089101	1.84364	1.3526
PHEX		-0.24709	0.32849	2.92062	2.67909		-0.339764	0.00321	1.80266	0.170768		0.054669	-0.083334	1.26127	1.57357
FER1L3		0.029718	0.554077	2.6349	1.61167		-0.545827	-0.373811	2.05272	0.918394		-0.421788	-0.301603	1.59434	0.788682
MCM7		-0.349118	-0.65575	1.80586	0.868421		-0.094446	-0.371699	1.89517	1.78352		0.581955	-0.1284	1.73626	1.13934
E2F1		-0.237259	0.092697	2.13585	0.757246		-0.170314	-0.073682	1.83779	1.56317		0.008767	-0.194032	1.81802	1.20447
GLRX2		-0.476737	-0.203175	1.90219	0.983142		-0.173296	0.152568	1.93141	1.03881		0.557793	0.408302	2.14555	1.05085
MGC45866		0.151913	0.063867	2.14224	1.49655		0.284451	-0.157689	1.14662	1.79812		0.145409	-0.208704	1.43357	1.89019
ANLN		0.178412	0.130545	2.34183	1.98372		-0.096392	-0.186973	1.22862	1.74581		0.04919	0.072413	1.01897	1.69129
CENPA		-0.159143	0.060269	1.03293	1.64002		-0.020995	0.179107	1.38814	1.86242		0.080936	-0.102925	1.65136	1.67735
PLK4		-0.04889	0.117793	1.39538	1.46393		0.093679	0.521337	1.20665	2.08943		0.002797	-0.180953	1.24327	1.59349
UBE2C		-0.11705	0.179935	1.41151	1.61424		-0.222923	-0.153108	1.3335	1.69083		-0.356683	-0.159767	1.20031	1.25303
PRC1		0.129859	0.0923	1.2284	1.3265		0.081871	-0.262405	1.55113	1.76536		-0.157654	0.000241	1.05093	1.47856
PKMYT1		0.121551	-0.117219	1.038	1.23091		0.233648	0.128542	1.60832	1.75236		-0.087748	-0.100271	1.24779	1.12068
CORT		-0.195759	0.044713	1.88943	1.48004		-0.140827	0.307925	1.39461	1.93571		0.176432	0.456363	1.72963	1.68572
THC1811009		-0.356498	0.328252	1.84556	1.477		-0.101027	0.30393	1.34481	1.53023		-0.171129	-0.015093	1.79206	1.38094
C22orf18		0.403812	-0.143888	1.28142	1.38055		0.021134	0.457518	1.85045	2.13583		0.007626	-0.518286	1.79843	1.90772
FBXO5		0.048698	-0.065705	1.60434	1.59358		0.325746	0.339238	1.68275	2.18746		0.47569	0.320998	1.59517	2.06272
POLQ		-0.244329	-0.423605	1.6053	1.5271		0.597844	0.118242	1.57536	2.39422		0.153322	0.156488	1.59127	1.96618
H2AFX		0.395618	0.276966	1.72923	1.19616		0.131747	0.500828	1.91889	2.21921		0.661309	0.117948	1.86231	1.61692
CBX5		0.57811	0.443778	1.56443	1.39396		-0.299974	0.301232	1.57035	1.98913		0.275915	0.320378	1.8415	1.86485
FLJ25416		0.428516	0.294931	2.18144	1.29284		0.047703	0.580758	1.79176	1.58467		0.249285	0.235157	1.7129	1.20319
MGC3130		0.369669	0.493771	1.4872	0.425981		-0.174167	0.162637	1.25963	1.10381		-0.385984	-0.600358	1.18947	1.26472
SLD5		-0.431173	-0.076251	1.97528	0.639207		0.208891	0.586445	1.50244	0.879425		-0.042034	-0.301455	0.976094	1.11554
WDR34		-0.230568	0.152753	1.52056	0.19213		-0.324425	-0.664203	1.67012	1.61391		-0.108177	0.043496	1.49886	0.794173
FLJ12442		0.085356	0.447621	2.13892	0.465332		-0.19775	-0.373697	1.7656	0.477915		-0.329964	-0.050127	1.31141	0.28575
FLJ12436		-0.48263	0.149415	1.36226	0.534148		-0.438344	0.065061	1.24211	0.778368		-0.055076	-0.141561	1.02813	0.790486
CL640		-0.346143	-0.165806	1.35635	0.548385		-0.148412	0.199266	1.09751	1.15629		0.260237	0.131322	1.27102	0.64665
C9orf76		-0.344892	-0.123627	1.0054	0.298097		-0.029848	0.232558	1.40538	1.38631		-0.115212	-0.033015	1.17552	0.2043
POLA2		-0.273173	0.008469	1.30488	0.559146		-0.158781	0.119074	1.80234	1.26039		-0.312446	-0.087029	1.49063	0.723592
TRIP13		0.200571	0.12284	1.36016	0.607782		0.407929	-0.082678	1.31634	0.934011		-0.015461	-0.138515	1.11762	0.36626
EMILIN2		-0.053254	0.08074	1.65553	0.542307		0.115205	0.012031	1.29163	0.557107		-0.138525	0.260612	1.51569	-0.002163
ARHGAP11A		-0.608533	-1.13888	2.4133	1.19032		-1.01437	-1.1433	1.11922	0.903528		0.241679	0.141803	2.39506	2.16895
MYL6		NaN	NaN	NaN	NaN		0.594007	-0.704131	0.30953	0.309558		1.16148	-0.296944	0.631634	0.528235
LRRC28		-1.20274	-2.72746	0.28755	1.02112		NaN	-1.03595	0.580585	NaN		1.10372	-0.305589	NaN	NaN
LOC132321		-1.54462	-2.54246	0.023242	1.04306		-0.421061	-0.520205	0.370252	1.98278		0.589373	-0.586533	-0.063252	0.814963
NET1		-0.360453	-0.821513	0.173402	0.146414		0.520601	-0.906235	1.30932	1.63306		0.761193	-0.659014	0.920395	NaN
NET1		-0.128517	-1.17967	0.565035	0.339277		0.076463	-0.74229	1.47076	1.25464		0.894377	-0.741739	1.0833	0.787805
NM_016336		-0.00981	-0.78686	0.900693	0.677172		0.236194	-0.19384	0.638319	0.319252		0.442122	-0.730427	0.605731	0.831409
MARVELD1		-0.397252	-0.943333	0.629219	0.416262		-0.656202	-0.008648	0.670709	-0.108708		-0.085681	-0.684087	0.872675	0.086258
FLJ38991		-0.570714	-0.531508	0.428334	0.532713		-1.14153	-0.411548	0.863902	0.450853		0.252747	-0.655303	0.986119	0.940505
C6.1A		-0.889368	-0.826168	0.719933	0.096224		NaN	-0.030432	1.01673	0.307472		-0.2612	-0.777548	1.61252	0.989264
SIVA		-0.561851	-0.728446	0.478422	-0.393865		-0.139571	-0.343399	0.954867	0.851176		-0.092527	-0.068684	1.40676	0.386249
DNCL1		0.095706	-0.627267	1.08176	0.023719		-0.804727	-0.639289	1.23103	0.798411		-0.059067	0.044905	1.69032	0.411486
HMGN2		-0.376719	-0.750298	0.86804	0.139509		-0.710174	NaN	1.08112	0.651264		0.543089	-0.032796	1.37993	0.269707
AMID		-0.244364	-0.296019	1.00203	0.230631		-0.357582	-0.399811	0.972121	0.407942		0.085359	-0.032983	1.16763	0.228902
PTPN11		-0.812921	-0.048347	0.859025	-0.609637		-0.899138	0.056947	1.11759	NaN		0.539711	0.419128	1.47142	NaN
TBC1D5		-0.912307	-0.693326	0.65467	0.135761		NaN	-0.311587	0.481132	0.589183		0.71152	0.273876	1.31055	1.26365
C20orf72		-0.325695	-0.314657	0.407319	0.035126		0.367514	-0.386014	0.641975	0.754699		0.275365	0.075498	1.18392	0.72523
RBBP7		-0.305139	-0.389892	0.272774	0.353222		0.491018	-0.17533	0.640551	0.765985		0.479173	-0.102742	0.676556	0.99957
PTPN7		-0.021582	0.058098	0.786767	0.128557		-0.070736	0.058385	0.985039	0.511708		0.371458	0.076013	1.04898	1.12766
HNRPL		-0.309324	0.186956	0.69052	0.053071		0.060741	0.169939	1.17529	0.622442		0.214537	0.185889	1.16281	1.10747
PEX3		-0.540315	0.17391	0.97437	0.126049		0.032766	0.343667	0.804965	0.238325		-0.25187	0.174393	0.945114	1.19952
DNAJC9		-0.121197	-0.359801	1.06113	0.569237		0.286131	0.296831	1.03303	0.492609		0.487507	0.739381	1.3804	NaN
NDUFS3		-0.515009	-0.224522	0.502374	0.034164		0.195818	0.473807	0.919811	0.69205		0.016229	0.166229	0.879059	0.509568
UFD1L		-0.423994	-0.113031	0.410859	-0.163093		0.111905	0.551391	1.17456	0.872974		0.31308	0.404004	1.04954	0.272347
PPM1F		-0.480453	-0.516228	0.562078	0.022762		0.421024	0.37821	1.08631	0.560275		0.284126	0.344069	1.31663	0.617947
USP1		-0.263617	-0.244121	0.842414	-0.031301		0.515626	0.586379	1.0932	NaN		0.564186	0.40412	1.34709	0.082863
A_23_P136392		0.11808	-0.17919	0.526275	0.112744		0.453333	0.490447	1.16868	0.667974		0.446705	0.362282	1.05551	0.416502
CTLA4		-0.85528	-0.962233	0.429432	1.44298		0.923041	0.838132	2.33003	2.31016		0.147643	-0.244749	0.073571	2.43948
KAT3		-0.147718	-1.24903	0.540319	1.67681		-0.279766	0.678206	1.75711	2.41537		-0.176704	0.006092	0.626564	1.64935
DDA3		-0.916974	-0.840273	1.11692	1.85407		0.014486	0.287277	1.14262	2.55233		0.166811	-0.205804	0.675765	2.33372
C20orf129		-0.434529	-1.66733	2.24971	1.36839		-0.052671	0.352874	1.64336	1.695		0.496262	-0.277731	1.33066	1.84583
NY-SAR-41		-1.01487	-1.97137	1.47446	1.27715		-0.468367	-0.564943	1.37089	2.3182		0.259329	-1.12649	1.35796	1.53584
C6orf57		-1.88939	-2.12598	0.83405	1.17824		-0.579944	-0.460261	1.16728	2.32428		-0.388572	-0.11142	0.766005	2.01126
C6orf182		-1.18298	-1.66722	0.813155	1.4598		-0.271555	-0.551088	1.27208	2.47354		-0.332497	0.051107	0.976658	1.98464
BLM		-1.17765	-0.810566	1.87667	1.39587		-0.519503	NaN	1.86783	2.29337		-0.675759	-0.475306	1.35023	1.43765
C14orf143		-1.72116	-1.46778	1.47673	1.74824		-0.620116	-0.722521	1.661	2.34392		-0.319402	-0.586051	1.56132	1.54795
ACAA2		-0.924357	-1.08004	0.861087	1.8115		-0.511887	-0.575651	1.32849	2.45488		-1.10556	-0.45086	NaN	1.92959
HN1		-0.798887	-1.07697	0.238493	-0.30242		0.324862	0.372589	1.58499	1.65409		0.037723	0.338333	1.66578	1.9226
SUV39H1		-0.622888	-1.09001	1.0342	-0.085117		NaN	-0.037197	2.30722	2.36219		0.304688	0.195649	1.44535	1.66623
MCM10		-0.615201	-0.641139	1.45529	0.704242		0.17478	0.342233	2.50822	2.05323		0.224648	0.048523	1.28514	NaN
FLJ12973		-0.682241	-0.135391	1.1569	0.268899		0.178476	NaN	1.83593	1.99875		1.11235	0.605655	2.00543	2.01603
FLJ10036		-0.221033	-0.151084	1.54266	0.068954		-0.031952	0.958462	1.82302	1.51238		0.548912	0.716775	2.14172	0.990106
NFKBIL2		-0.41785	-0.738088	1.47715	-0.698683		0.341974	0.491756	1.86447	1.60221		0.317485	0.783578	2.18669	1.35828
HARS2		-1.45314	-0.453736	0.344475	0.652392		-0.195088	1.19376	1.73216	2.12404		-1.1544	-0.07611	0.815917	1.23726
LAG3		-0.940893	-0.174687	0.13098	0.504633		0.167253	1.00839	1.75299	2.09704		-1.16143	0.336409	1.13299	1.96674
THUMPD3		-0.386195	-0.501084	1.01761	0.769977		NaN	1.52522	2.11394	1.98012		NaN	0.172572	0.940496	1.71578
AGMAT		-1.26266	-0.430178	0.999455	0.643171		-0.834939	1.00172	2.1372	1.9863		-0.913809	0.36654	1.22204	1.09605
AUH		-1.40196	0.37406	1.35602	1.36528		-0.861916	0.798999	1.0561	1.56725		-1.44116	-0.052212	0.97411	0.578437
ACAT1		-1.24876	-0.081706	1.00707	1.51389		-0.205175	-0.013252	1.3094	2.09225		-0.9558	0.102934	1.45408	0.857794
FBXO4		-0.933622	-0.559226	1.13392	0.98907		-0.226959	0.568846	1.33962	1.79635		-0.642173	0.012407	1.23794	0.781079
MNAT1		-1.05115	-0.148328	0.872699	0.955559		-0.858273	0.60415	1.23201	1.63334		-0.997858	0.01101	1.19658	1.2326
NQO2		-0.571166	-0.389648	0.574404	0.301158		-0.49572	0.075526	1.19192	1.57127		-0.654735	0.010941	1.36897	1.02383
OXCT1		-0.575856	-0.355299	1.06204	0.59735		-0.353526	0.235962	1.43907	1.32658		-0.613418	0.139584	1.33039	0.658723
PDCD8		-0.650614	-0.171691	0.690432	0.764101		-0.592273	0.408013	1.17929	1.48507		-0.663389	0.179986	0.970614	0.866733
C6orf83		-0.647777	-0.04047	0.574284	0.479436		-0.240764	0.647671	1.28827	1.06553		-0.339417	-0.170581	1.01156	0.952725
ETFA		NaN	NaN	NaN	NaN		-0.365578	NaN	1.06275	1.38294		-0.537067	0.071031	1.42328	1.36476
MDH2		-1.15122	-0.247748	0.856527	0.713866		-0.26699	0.507444	1.29284	1.28965		-0.481746	0.132718	1.37424	1.32735
MCM2		-0.880854	-0.120003	0.858245	0.454731		-0.335359	0.632332	1.24426	NaN		-0.32801	0.009643	1.538	1.48845
C1orf41		-0.614001	0.019924	1.06803	1.07203		-0.882209	-0.419043	1.02009	1.23648		-0.569534	0.158856	1.43815	1.60781
C6orf139		-0.7974	-0.192195	1.04005	0.875004		-0.748578	-0.269716	1.36816	1.38274		-0.294121	-0.186615	1.33918	1.17712
PIGF		-0.749943	0.043153	0.893567	0.817741		-0.663127	-0.113441	0.79537	1.71315		-0.616893	0.136239	1.38578	1.08909
DNAJD1		-0.554693	-0.076842	0.943605	0.8645		-1.02415	-0.105295	1.0041	1.37772		-0.422898	0.29976	1.23001	1.00077
LSM4		-0.557559	-0.059254	0.981232	1.02169		-0.573792	-0.025867	1.42902	1.40677		-0.679745	0.082577	1.52258	0.959954
LSM2		-0.581536	0.191383	0.986195	1.24394		-0.557045	0.139276	1.50664	1.71916		-0.455832	0.177116	1.65435	1.26063
ACTG1		NaN	-0.095298	1.03079	0.35866		-0.88054	-0.251998	1.18423	1.4919		-1.10953	0.077368	1.1565	1.21186
CBR4		-1.40347	-0.798581	1.24479	0.90075		-0.780856	0.118895	1.12957	NaN		-0.755526	-0.32914	1.2379	1.18264
MCTS1		NaN	NaN	NaN	NaN		NaN	-0.12353	1.13112	1.71885		-0.649386	NaN	1.13887	NaN
PXMP2		-0.907447	-0.852549	0.976529	1.18706		-0.979995	-0.307191	1.20416	1.94294		-0.922982	0.110749	1.28021	1.03547
SHMT1		-1.08796	-0.434927	1.25789	0.830519		-0.488142	-0.440998	1.33792	1.39734		-0.859679	-0.256609	1.33274	0.829327
NCKIPSD		-0.619515	-0.356434	0.661089	1.06553		-0.418303	0.286716	1.03985	1.58352		-0.9468	0.343006	1.03004	1.98499
ARL3		-0.795853	-0.909227	0.744261	1.47405		-0.982606	-0.390363	1.14955	1.36331		-0.907116	0.255248	1.33739	2.21515
TFB1M		-0.942687	0.683338	1.53309	1.3976		-1.06811	-0.105662	0.815107	1.63745		-1.02686	-0.233528	1.37137	1.47863
ITGB3BP		-0.856699	0.051506	1.29001	0.778426		-0.928165	-0.551616	1.13546	1.94808		-0.557373	-0.432385	1.67879	1.81366
CDC7		-0.214691	-0.074438	1.15824	1.31551		-0.657733	-0.96364	0.902809	1.66824		-0.361849	-0.277861	1.41137	1.23166
GTSE1		-0.519833	-0.455392	1.84218	1.22787		-0.188053	-0.856876	1.35277	1.52889		-0.246563	0.004036	1.5331	1.63868
PRIM1		-0.684656	-0.69901	1.20107	1.03526		-0.794714	-0.554215	1.46779	1.82159		-0.421072	-0.28471	1.47329	1.31434
C20orf172		-0.652295	-0.541079	1.10977	1.12726		-0.462514	-0.502636	1.49462	1.86584		-0.180197	-0.033365	NaN	1.48285
FANCG		-0.551232	-0.636502	1.32995	1.31586		-0.398144	-0.746424	1.84996	1.96665		-0.299695	-0.269348	1.45432	0.792071
NUP37		-0.510924	0.462484	1.79753	1.4831		-0.517121	0.392853	1.71838	1.46724		-0.545213	-0.2127	1.34576	1.46102
ATOX1		-0.942764	0.510974	1.36333	1.36081		-0.343193	0.832073	1.48986	1.35738		-0.297898	0.299747	1.66488	1.35647
MTX2		-0.602817	0.478415	1.21623	1.23057		-0.577496	0.441911	1.19257	1.20746		-1.06178	0.111558	1.3556	1.05456
BRI3BP		-0.761476	0.248475	1.38156	0.634685		-0.004959	0.359761	1.72727	1.14811		-0.743509	0.031827	1.64687	1.23033
GCSH		-0.569726	0.536242	1.52942	0.869566		0.048483	0.785762	1.75761	1.09539		-0.801331	0.81697	2.10224	0.832845
LOC221143		-0.667132	0.43412	1.62042	0.306914		-0.3548	0.752549	1.70004	1.01648		-0.399362	0.671536	1.94966	1.30551
YWHAH		-0.178564	-0.125101	1.40401	0.853706		0.098222	0.275312	1.01991	0.395568		-0.056242	1.12205	2.02126	1.22393
CGI-49		-0.809774	-0.110676	1.63379	0.805845		-0.681743	0.05076	1.04951	NaN		-0.27304	0.449092	1.59384	1.56427
FLJ12735		-0.372457	-0.025307	1.26016	1.02208		-0.569928	NaN	1.20365	0.768129		-0.289908	0.711301	1.89999	2.23533
TXNDC7		-0.762768	0.054018	0.798558	1.07398		-0.25316	0.532655	1.14267	0.102429		-0.915915	0.423029	1.73546	1.31042
LOH12CR1		-0.311122	0.024991	1.09144	1.23105		-0.03215	0.305072	1.08501	0.853381		0.488251	-0.290656	1.15212	1.29378
LOH12CR1		-0.422756	-0.120671	1.2013	1.19906		0.097584	0.342962	1.16745	1.01911		0.755812	-0.169691	1.42236	1.71922
KIF2		-0.095865	-0.205634	1.25514	1.39813		-0.069008	0.734854	1.14942	0.886823		0.538726	0.623443	1.49004	1.88179
TOPBP1		-0.255695	-0.396584	1.12388	0.534863		-0.097808	0.28264	1.13673	1.27485		0.539166	0.334328	1.48009	1.68409
MRPL51		-0.276517	-0.064157	0.828991	0.810037		-0.094834	NaN	1.37864	1.45578		0.326142	0.203738	1.93608	1.69933
FLJ10637		-0.336957	0.317358	1.32284	1.00654		0.147533	0.407928	1.32679	1.47955		1.22058	0.449046	1.54564	1.94382
UQCRH		-0.352315	0.197507	1.31044	1.08512		0.195055	0.543431	1.22321	1.34875		NaN	0.488864	1.90856	1.66716
C14orf147		-0.444821	0.079511	0.767504	1.15406		0.211785	0.493755	1.59756	1.4665		0.672528	0.706795	1.6385	1.56531
TUBG2		-0.153947	-0.248857	1.18131	1.38691		0.175758	0.553236	1.52943	1.45836		0.392371	0.526624	1.44913	1.15267
EBP		-0.450059	-0.620029	0.505216	1.09891		-0.162219	0.523062	1.3712	1.78556		0.098641	0.307144	1.22028	1.88931
FLJ20522		-0.276523	-0.357943	0.691791	1.33931		-0.260147	0.80746	1.57848	1.93745		0.166204	0.976674	1.58685	1.84701
POLD1		-0.875791	0.038743	0.86669	1.00476		-0.367032	0.619087	1.81128	1.97046		0.555692	NaN	1.43675	1.26194
LONP		-0.521337	-0.445878	0.812978	0.85175		-0.324045	0.448794	1.42153	2.17483		-0.177379	0.326972	1.5237	1.11346
CMAS		-0.496137	-0.000726	0.652078	0.739988		-0.311674	0.437789	0.937026	1.82786		-0.137787	0.349513	1.42627	1.09242
LSM3		-0.367684	-0.286657	0.668896	0.617386		-0.190553	0.344737	1.32445	NaN		0.267335	0.207812	1.22801	1.02701
LSM3		-0.282617	-0.195176	0.504832	0.775163		-0.335369	0.310381	1.3227	1.46212		0.213132	0.247992	1.21565	0.994294
ACOX3		-0.589915	-0.323479	0.572746	0.509508		0.083581	1.07716	1.32704	1.54869		-0.277809	0.874168	1.10882	1.86612
DBI		-0.627634	0.272639	1.05125	1.03879		0.148383	0.872638	1.58936	1.607		-0.049217	0.799073	1.66081	1.71863
POLR3K		-0.575598	0.150041	0.930521	0.844845		0.156528	1.06856	1.59978	1.62777		-0.462885	0.603575	1.33748	NaN
UBE2V2		-0.597071	0.166285	0.709379	0.808523		-0.35443	0.694005	1.54225	1.21944		0.008774	0.569471	1.4516	1.38475
MDH1		-0.286758	0.059935	0.893833	0.821155		0.249428	0.676187	0.979808	1.58449		-0.253169	0.24799	1.33624	2.11232
FLJ22624		-0.6595	-0.360881	1.60589	1.66982		-0.029864	0.804543	1.27504	1.93491		-0.44833	0.096313	1.16468	2.23292
INCENP		-0.448467	-0.270858	0.677256	1.21537		0.032586	0.649341	1.51156	2.0561		-0.539277	-0.43511	1.23053	1.72778
DBN1		-0.567146	-0.048237	0.965055	1.32144		-0.151626	0.207721	1.11219	2.05119		-0.450696	0.236189	0.529364	1.27244
WDR41		-0.567923	0.029392	1.13984	2.0784		-0.323088	0.331159	1.0798	2.04877		-0.366881	0.090455	1.16163	1.58691
FLJ10156		-0.263522	0.443018	0.7253	1.34779		0.094237	0.170192	0.772	1.94143		-0.046172	-0.0796	0.995621	1.60918
CDC25C		-0.079876	-0.199198	1.07655	1.54611		-0.021389	0.013989	0.784317	2.21596		0.195133	0.023367	0.728795	1.75042
C18orf10		-0.659637	-0.841512	0.83286	0.472276		0.549568	-0.044448	1.41238	2.14199		-0.273238	0.50754	1.09664	1.36809
CKAP2		-0.053147	-0.626053	0.888818	0.472103		0.117507	-0.240185	1.07432	2.09381		0.386095	-0.137879	1.23371	1.54594
OSM		-0.894418	-0.78513	1.0074	1.24794		-0.046754	-0.245123	1.39709	1.95514		0.214319	-0.006277	1.02977	1.84481
MTB		-0.708069	-0.725579	1.23151	0.90182		0.145229	-0.394021	1.54631	1.7791		0.097675	-0.116262	1.18542	1.43135
TPX2		-0.367947	-0.769803	1.5894	1.39169		0.071288	0.040661	1.60633	2.18547		-0.222776	-0.179413	1.13023	1.90404
ATAD2		-0.311397	-0.381206	2.10472	1.48079		-0.199301	-0.201086	1.6927	2.16084		0.081594	-0.191858	1.65316	1.76625
KNSL7		-0.252131	-0.56997	2.16626	1.68337		-0.111773	-0.278339	1.49681	2.10223		-0.083178	-0.221332	1.3154	1.63731
CENPH		-0.410783	-0.439539	1.63488	0.856386		-0.061198	0.401106	1.41642	2.02893		0.032881	-0.237487	1.20192	1.31954
DIAPH3		-0.475388	-0.441494	1.29869	0.741977		-0.133425	0.006073	0.663756	1.29798		0.181919	0.057029	1.03066	1.53051
SGOL2		-0.407263	-0.025278	1.59495	0.757241		-0.288917	-0.176894	0.966794	1.53076		-0.039308	-0.175511	1.34661	1.4657
C14orf122		-0.454353	-0.466239	0.956131	1.26725		-0.173977	0.073504	1.27486	1.41901		0.055939	-0.215893	1.00606	1.34254
ALDH7A1		-0.09048	-0.655623	1.19187	1.57087		0.107166	0.087079	0.985119	1.49761		0.019906	-0.106867	0.738803	1.0837
CKN1		-0.674687	-0.8479	1.06748	0.679119		-0.406636	0.815317	1.35532	1.32421		0.066839	0.829298	0.937559	0.742232
ENST00000289373		-0.691144	-1.2723	0.700292	1.2735		-0.296094	0.088648	0.720246	1.56295		0.242382	0.008638	0.761662	0.601126
FLJ20477		-0.303274	-0.80676	0.400784	0.862248		0.661029	0.42691	0.765577	1.57114		0.030357	-0.066329	0.822283	0.803086
COX8A		-0.567876	-0.609269	0.107978	0.791909		0.092661	-0.197109	0.731882	1.5613		-0.119783	-0.126384	0.955984	1.36553
ENST00000300233		-0.287091	-0.388524	0.339493	1.00817		0.064475	-0.050111	1.01942	1.60879		0.091071	0.098116	0.792306	0.512556
FBXO31		-0.611601	NaN	0.518433	0.62966		-0.068436	0.068335	0.998981	1.84761		-0.076092	-0.190442	0.642941	0.94308
CDK2		-0.065133	-0.20324	0.777792	0.862353		0.170869	-0.007706	0.965362	1.70907		0.164458	-0.010307	0.611441	0.973073
SAE1		-0.296614	-0.22571	0.588776	0.480329		NaN	-0.018597	0.730881	1.20066		0.135149	-0.108874	0.907474	1.14463
NQO1		0.0123	-0.180478	0.549815	0.855473		-0.045183	0.058051	0.703679	1.29652		0.08854	0.012827	0.892376	0.951116
MGC13186		-1.01359	0.615436	0.573614	1.55177		-0.42244	0.295812	0.762831	1.39065		-0.785597	0.169406	1.21277	1.60327
SNX10		-0.764192	0.116371	0.888431	1.48246		-0.285093	0.107173	0.634352	0.840515		-0.798777	0.436636	0.81562	1.35548
THC1845306		-0.45282	-0.040342	0.939981	1.69279		-0.367844	0.239051	0.499408	1.00221		-0.134123	0.314718	0.522662	1.27614
IDH1		-0.018035	0.119038	1.09779	1.27417		-0.413077	0.180967	0.512688	1.35119		-0.376859	0.263587	0.319709	NaN
NUDT1		-0.732475	0.393958	0.480898	0.901484		-0.894019	0.466523	1.38829	0.982951		-0.674162	0.040048	1.42682	1.56766
LOC388962		-0.456641	0.272486	0.201587	0.579063		-0.664845	0.754974	1.2207	1.10313		-0.566836	0.408277	1.26647	1.21995
ANAPC1		-0.102928	0.605107	1.00777	1.16219		-0.177208	0.38508	1.52117	1.19095		-0.184764	0.435111	0.958191	1.20943
KIAA1704		-0.342127	0.736677	1.36999	0.959375		-0.366004	0.526891	1.34964	0.994271		-0.361496	0.47104	1.23185	1.08569
TKT		-0.441747	0.45451	0.702592	1.29927		-0.342498	0.597067	1.01339	1.14022		-0.793739	0.754355	0.982193	1.3922
FDPS		-0.347937	0.562178	0.824448	1.10342		-0.464508	0.515215	1.34474	1.46125		-0.533068	0.646791	0.997952	NaN
LDHB		-0.591258	0.282471	0.709184	1.03256		-0.194432	0.591833	1.31199	1.33788		-0.391525	0.183643	1.22497	1.02275
GMPS		-0.389661	0.138306	1.01936	1.18776		-0.106934	0.374171	1.66558	1.43933		-0.427574	0.219533	1.13826	1.04394
GNG10		-0.859504	0.074736	0.869052	0.789444		-0.077394	0.614411	1.12482	1.87461		-0.48433	0.573502	1.19778	1.24639
ch-TOG		-0.552843	0.442406	0.618743	0.662646		-0.190617	0.49067	1.27698	1.54991		-0.4793	0.341118	1.04637	1.46796
HOP		-0.80254	-0.286284	0.431558	1.00291		-0.261448	0.799905	1.16612	1.13986		-0.931234	0.169825	0.469227	1.40603
FLJ11342		-0.344636	0.034819	0.033211	0.625674		-0.104749	0.563191	0.85336	1.3734		-0.435693	0.032758	0.640023	1.29934
TCF3		0.097358	0.027126	0.745777	0.814821		0.081743	0.529719	0.860114	1.14075		0.273573	0.950545	0.802743	1.4992
PKP4		-0.211539	0.045093	0.798585	0.556918		-0.353463	0.465818	0.657934	1.17583		0.228625	1.06831	1.47901	1.2942
SSR3		0.001943	0.053293	0.432245	1.51338		0.17911	0.326302	0.593694	0.878819		0.034396	0.842717	0.920382	1.21866
PPP1CC		-0.235544	0.229772	0.655998	0.77305		-0.08783	0.440097	0.633457	0.83017		0.132361	0.228886	0.824421	1.0036
GNPAT		-0.213534	0.310322	0.71115	0.720954		-0.438682	0.255471	0.644502	0.981098		-0.310501	0.408928	0.677454	NaN
AHCYL1		0.181863	0.125787	0.453544	1.08277		-0.331605	0.340732	0.606914	0.913903		-0.025764	0.393612	0.54613	1.18264
SMAD2		-0.234855	0.126041	0.709232	1.27992		-0.239056	0.168578	0.601494	0.786847		-0.140346	0.097565	0.740283	1.14901
MT1A		0.023012	0.381188	0.280919	1.11403		-0.052204	0.314519	0.409305	1.10491		0.344206	0.332879	0.650785	1.1661
NME7		-0.147153	0.622572	0.451079	0.982926		-0.194561	-0.001426	0.35421	1.04861		0.259928	0.504848	0.917708	1.19028
LOC134492		-0.766639	-0.01927	0.58574	0.683134		0.047237	0.442883	0.526027	0.771821		0.074461	0.299949	0.879784	1.37327
FLJ20071		-0.783887	0.141872	0.625385	0.813552		-0.579943	0.405641	0.875462	1.41679		-0.3395	0.575823	0.949491	1.33325
ANAPC11		-0.535645	0.164115	0.441564	0.7306		-0.495914	0.195636	0.526933	1.44867		-0.41688	0.618397	0.988652	1.11388
NDUFA8		-0.589019	-0.579817	0.667404	0.508552		-0.220631	0.171222	0.732737	1.08984		-0.110811	0.31815	1.17548	1.07119
DCOHM		-0.663491	-0.308309	0.964988	0.869438		-0.538485	0.189252	0.744559	1.28774		-0.096561	0.35475	1.06777	1.00434
NDUFA9		-0.33556	0.102355	0.658403	0.364111		-0.209864	0.720897	1.36601	1.60355		-0.160853	0.653725	1.07411	0.830457
HSPC133		-0.280977	0.213797	0.5265	0.494593		-0.333884	0.409265	0.934499	1.26729		-0.144981	0.620618	1.35715	0.827918
PSMD4		-0.412242	0.221238	0.200601	0.358739		0.090242	0.68503	1.18399	1.08704		-0.458861	0.355222	0.918494	0.958019
GPI		-0.064163	0.444477	0.263392	0.539346		-0.002602	0.83599	0.871915	0.822577		-0.66374	0.524736	0.961259	1.24625
GMDS		-0.189255	0.370074	0.752317	0.199348		-0.151542	0.787253	0.828156	1.01808		-0.290082	0.537632	1.04337	1.26233
ACLY		-0.638757	0.495492	0.672923	0.478799		0.205255	0.921946	1.24204	1.06194		-0.192867	0.572891	0.887398	1.16338
BCL2L12		-0.003937	0.244026	0.678146	0.827873		0.383653	0.358552	1.49676	1.56564		0.458013	0.169058	1.23819	0.934218
LSM5		-0.001382	-0.01473	0.692433	0.961627		0.188151	0.674351	1.36625	1.58188		0.006199	0.20961	1.33998	1.20294
A_23_P33494		0.201704	0.037455	0.535936	0.867052		0.54304	0.760313	1.07703	1.23019		0.567348	0.09839	1.0936	1.07398
MRPL22		-0.255555	NaN	0.443315	0.478032		0.360943	0.667005	0.879239	1.11512		0.438001	0.3924	1.20587	1.116
KIF4A		0.160654	NaN	0.819558	0.472544		0.352767	0.56159	1.02511	1.30074		0.293136	-0.088577	0.8326	1.14889
ESPL1		0.264632	0.562917	0.863745	0.596337		-0.018495	0.468285	1.06622	1.4935		-0.019883	0.171439	0.692657	1.13602
UQCRC1		0.047472	0.389777	0.567584	0.519293		0.208918	0.433597	1.19646	1.59474		-0.395591	0.305219	0.837054	1.34741
ZNF364		0.398542	0.256495	0.562847	0.753885		0.234201	0.37487	0.852079	1.65703		0.008486	0.397873	1.13684	1.18251
ANP32B		0.160729	0.059643	0.225627	0.601023		0.202813	0.592696	1.01322	1.35495		-0.136417	0.50949	0.900974	1.03105
KIAA0103		-0.141525	0.457976	0.660008	1.16467		-0.085509	0.436189	0.833746	1.40343		-0.110631	0.672987	0.824704	0.957758
PRSS25		0.136427	-0.071761	0.544692	1.07546		0.199122	0.646166	0.73167	1.54727		-0.139202	0.402815	0.615168	0.788254
MRPS9		0.004551	0.330581	0.604105	0.886166		-0.279848	0.880628	0.924416	1.08931		-0.159323	0.45975	0.935299	0.362497
USP39		0.015075	0.075809	0.625928	0.436832		-0.145695	0.546618	0.950907	1.14727		0.327809	0.325984	0.944721	0.656399
RPL8		0.056787	0.264551	0.692243	0.672234		0.311938	0.831851	0.712735	1.14745		0.285883	0.494843	0.62896	0.529962
LTA4H		-0.649142	0.255726	0.201648	1.45289		-0.476612	0.649887	0.392867	1.0393		-0.56862	0.979086	0.557428	1.0269
RDH11		-0.295557	0.403636	0.130423	0.996415		-0.146004	0.79071	0.118553	0.757719		-0.05249	0.726705	0.362894	0.757815
SND1		-0.894614	-0.124726	-0.252429	0.225379		-0.125213	0.462631	0.499276	0.634471		-0.572125	0.574288	0.330818	0.763979
PHPT1		-0.463356	0.422569	0.164202	0.351007		-0.29919	0.910749	0.702956	0.528773		-0.614902	0.59872	0.704418	0.753935
ITGAX		NaN	NaN	NaN	NaN		NaN	NaN	0.145047	NaN		NaN	2.66903	NaN	NaN
TRA1		-0.584075	-0.080202	0.930749	0.290443		NaN	1.01289	NaN	0.863484		NaN	NaN	1.10288	NaN
FLJ16518		-0.31583	-0.476047	0.562095	1.05902		-0.767785	-0.008958	0.469453	0.615924		0.277224	NaN	0.224333	1.52743
ACBD6		-0.924349	0.444155	0.521754	0.624669		-0.650725	0.577113	0.734941	0.922861		-1.37497	0.705613	0.699871	0.59377
COMTD1		-0.643979	-0.054393	1.07021	0.846675		-0.637093	0.361683	0.842516	0.357578		-0.94308	0.802498	1.17888	0.287631
MTIF2		-0.558071	0.000387	1.48171	0.988261		-0.933158	0.307199	1.33364	1.10826		-0.272985	-0.130012	1.39701	0.592323
COQ3		-0.606535	0.146489	1.41502	0.653098		-0.546816	0.454584	1.01701	0.811495		-0.384054	-0.08941	1.08859	0.415042
MRPS11		-0.566755	0.020515	1.20969	0.576984		-0.544589	0.313695	0.978036	NaN		-0.599323	0.200366	1.21966	0.199742
POLR2G		-0.373294	-0.181881	0.646361	0.822636		-0.811386	0.186372	0.890102	0.977094		-0.694571	-0.01259	NaN	0.059749
FLJ22875		-0.393341	-0.282221	0.922879	0.99147		-0.71905	-0.172408	0.9466	1.01092		-0.537206	0.066565	1.63368	NaN
FLJ20171		-0.55287	-0.155761	0.719285	0.6252		-0.50682	0.266479	0.415365	0.503951		-0.18831	0.255646	0.774259	0.574643
REC14		-0.343454	0.06597	0.956134	0.697394		-0.281464	0.239591	0.747489	0.540896		-0.692977	0.243269	0.849254	0.417501
ZCCHC9		-0.38349	0.166281	0.652493	1.09431		-0.870457	-0.016114	0.61238	0.456673		-0.317983	0.006335	0.910157	NaN
NIF3L1		-0.305613	0.168781	0.805065	0.871503		-0.729731	0.19792	0.317373	0.740404		-0.537547	0.006404	0.504561	0.347634
ATP5A1		-0.59404	-0.179386	0.904833	0.985194		-1.31072	NaN	0.246575	0.657577		-0.632122	-0.060514	0.88867	0.803062
NDUFA7		-0.714772	-0.242313	0.946239	1.05573		-1.00913	0.031689	0.573752	0.721291		-0.655915	0.137554	1.14131	1.01829
MAD2L2		-0.742549	-0.080176	0.83724	0.581349		-0.476491	-0.177703	0.986978	0.745367		-0.648967	-0.097472	0.50953	1.10324
FLJ10326		-0.609511	-0.135258	0.634355	0.466575		-0.758127	0.094389	0.90114	0.484313		-0.777618	0.050745	0.739092	0.756247
ACOX3		-0.642767	0.019925	0.757032	0.807131		-0.324653	0.336407	0.848302	0.577177		-0.797035	0.27316	0.837545	1.09424
PARP1		-1.01964	-0.301461	0.533561	0.436171		-0.609581	0.34877	0.844447	0.713732		-0.847294	0.256355	1.18617	NaN
SHFM1		-1.01566	-0.305975	0.193289	0.632302		-0.285861	0.091436	0.921176	1.03986		-0.674459	-0.061982	1.18968	1.28013
UROD		-0.904284	-0.232434	0.764955	0.387633		-1.10162	0.213871	1.14933	1.00863		-0.428371	0.432748	1.17212	0.98518
NDUFC2		-0.912668	0.193439	0.818071	0.378783		-0.534915	0.564283	0.762827	NaN		-0.586252	0.454737	1.09949	0.838145
ARL2		-1.16646	0.09696	0.737797	0.12		-0.654973	0.251614	1.0297	1.25171		-0.690349	0.121322	1.04536	0.621083
LANCL1		-0.6765	-0.329509	0.830045	0.166013		-0.734684	0.530429	0.726753	0.911994		-0.032557	0.09356	0.764317	0.69194
RANGNRF		-0.824446	-0.592248	0.635567	0.744855		-0.624377	-0.102645	0.880924	0.881322		-0.331972	0.153894	0.589493	0.589501
CCDC5		-0.782863	-0.45876	0.779283	0.689566		-0.989215	-0.347907	0.835191	0.751042		-0.01451	0.096103	0.751626	0.476431
ADCY3		-0.868581	-0.579854	0.960867	0.334884		-0.678343	0.059786	1.0274	0.580064		-0.527452	0.281816	0.975036	0.439855
TXN2		-0.207546	-0.058548	0.552098	0.337808		-0.115424	-0.453881	1.1724	0.840145		-0.145243	-0.406963	0.802143	0.558126
RAD51C		-0.513005	-0.180202	1.11246	-0.011041		-0.433381	-0.213986	1.13582	0.846362		-0.415644	-0.445178	0.851463	0.329304
FLJ14827		-0.753241	-0.51989	0.98282	-0.123187		0.234334	0.212901	1.26072	1.17376		-0.155129	-0.044457	0.704861	0.191263
MDS018		NaN	NaN	NaN	NaN		-0.097518	0.365431	1.25507	1.04071		-1.07278	-0.406371	1.12268	-0.207348
FLJ14966		-0.76308	NaN	0.98588	0.955329		-0.314235	0.474449	1.4404	1.09023		NaN	-0.804793	0.669255	0.226373
FLJ22955		-0.129577	0.171595	0.403883	0.467257		-0.157146	-0.228115	0.315468	0.393584		0.038759	0.092321	0.299429	0.38187
LOC58489		-0.25785	0.09165	0.39857	0.387412		-0.153953	0.13021	0.447681	0.317942		0.098542	0.194367	0.716799	0.287192
DKFZp434P055		-0.077714	-0.12379	0.73826	0.658908		-0.323362	-0.005119	0.45261	0.320557		0.09247	-0.066274	0.57158	0.399905
PHF19		0.267408	-0.231887	0.804403	0.245317		-0.212225	-0.194157	0.65808	0.567769		0.101983	0.024582	0.61995	0.30128
LAMR1		-0.348337	-0.230464	0.685246	0.418974		-0.142927	-0.170994	0.390703	NaN		0.432147	0.305019	0.957596	0.464576
NDUFS5		-0.312172	0.021066	0.690651	0.569229		-0.04284	0.004976	0.493451	0.085539		0.317845	0.170788	1.07969	0.776528
FLJ21827		0.084226	0.383327	1.01914	0.45343		-0.581562	NaN	0.778187	0.188109		0.046376	0.20782	0.872423	-0.051818
TARDBP		-0.08039	0.151481	0.915787	0.067781		-0.00417	0.069337	0.708199	0.23343		0.046868	0.280614	0.727579	-0.057616
SNRPC		-0.386171	0.345904	0.838317	0.202854		0.00789	0.218172	0.782524	0.187237		0.267984	0.287466	0.862217	NaN
DKFZP434B168		-0.036044	0.249435	0.945561	0.364435		-0.136148	-0.024926	0.525249	0.272853		0.042879	-0.047747	0.523521	-0.125171
SEPHS2		-0.448975	-0.005129	0.699662	-0.260279		-0.383664	-0.184459	0.979754	0.572737		-0.168047	0.767253	0.850515	0.207663
DXS9879E		-0.314438	0.175014	0.694248	-0.344322		-0.225413	0.430375	0.791779	0.348822		-0.386132	0.327484	0.873017	0.499624
SMARCB1		-0.210049	-0.146429	0.524472	-0.310305		-0.347322	0.369757	0.870511	0.736633		-0.186085	0.276095	0.843876	0.781216
ARD1		-0.431883	0.20065	0.658435	-0.030421		-0.346599	0.374995	1.33065	0.347626		-0.531311	0.002982	0.616259	0.350431
TFDP1		-0.593407	0.062582	1.01283	-0.096437		-0.190534	0.261655	0.818232	0.561983		-0.190484	-0.065186	0.663109	0.450618
ICT1		-0.529981	0.295611	0.49676	0.197129		-0.229247	0.368181	0.608316	0.250823		-0.675847	0.466056	1.02474	0.377158
A_23_P253774		-0.604352	0.053635	0.60166	0.228169		-0.301752	0.505007	0.954822	0.575147		-0.643551	0.167267	0.885533	-0.241116
GRSF1		-0.617727	-0.05801	0.763555	0.316461		-0.215293	0.515897	0.838168	-0.103762		-0.522988	0.188943	0.691143	0.062849
MGC10911		-0.530815	0.2226	1.07281	0.025118		-0.523982	0.502529	0.699227	0.220609		-0.491867	0.24984	1.16569	-0.044816
CHCHD3		-0.561764	0.200493	0.908198	0.191667		-0.408044	0.457688	0.686049	0.066425		-0.373943	0.2576	1.03065	-0.117915
MDC1		-0.012931	-0.171955	0.388201	0.738042		-0.249139	0.247618	0.742622	1.36152		-0.270406	-0.252826	0.077074	0.323131
MLH1		-0.322315	-0.370449	0.728056	0.443196		-0.068062	0.025202	0.700647	0.967062		-0.103177	-0.248726	0.314357	0.157455
DHFR		-0.051804	0.209726	1.01889	0.478066		0.090828	0.269001	0.50797	1.02151		0.191275	-0.086583	0.50352	0.659429
PLK1		-0.099063	0.130012	0.77382	0.343651		-0.188282	-0.223108	0.355845	0.921001		-0.020885	-0.107511	0.539368	0.996146
DEPDC1B		0.065702	0.037587	0.547044	0.533527		0.478666	0.224038	0.943994	1.0937		0.142826	-0.117158	0.466396	0.732867
NDUFA10		0.066522	0.336118	0.405171	0.558889		0.163611	0.374616	0.629508	0.903356		0.071457	-0.059216	0.259446	0.425837
HMGB3		0.319807	0.188618	0.80558	0.908677		-0.023003	0.154665	1.02125	0.68098		0.022483	0.056442	0.606304	0.574406
CCAR1		0.152958	0.039229	0.984481	0.581464		-0.206736	0.093424	0.984643	0.788584		0.279979	0.106382	0.633427	0.250172
PDHX		0.140208	0.123672	1.00954	0.87721		0.031994	0.409121	0.712221	0.987241		-0.116957	0.010057	0.671646	0.810744
WRB		0.059589	-0.056236	0.941004	0.866105		0.102186	0.415586	0.978053	1.14292		0.305865	-0.201936	0.697124	0.719814
CDC23		-0.011838	-0.002351	0.86674	0.886992		0.100043	0.50649	0.95735	1.01063		-0.099297	-0.010898	0.814046	0.27139
MGC21416		0.191274	0.625235	0.53046	0.949169		0.144476	0.487112	0.901835	0.964835		-0.072363	0.034594	0.241676	0.661384
LOC55974		0.106044	0.541293	0.713634	1.01225		0.097171	0.499632	0.729901	1.01221		0.341645	0.067952	0.528315	0.917793
PRSS25		0.105929	0.348548	0.8878	1.17345		-0.02807	0.342134	1.06394	1.08754		-0.268608	0.250901	0.434492	0.488572
FOXM1		0.111532	0.093726	1.02325	0.30423		0.064578	-0.070863	1.0905	0.838646		-0.167481	-0.19446	0.56705	0.156357
AK022912		0.007842	0.370034	1.33051	0.420456		0.000557	-0.027001	0.570884	0.86452		-0.229072	-0.289106	0.55811	0.449538
KLHL12		-0.061156	0.212911	1.01213	0.332376		0.091093	0.319499	0.593184	0.661418		-0.26987	-0.211955	0.574787	0.072999
SLC27A5		-0.502999	0.485727	0.720245	0.907364		-0.281381	0.748374	0.525484	1.07902		-0.16756	0.005509	0.639554	0.690854
MNAT1		-0.682747	0.265279	0.829442	0.926676		-0.648607	0.300236	0.723989	1.10709		-0.7447	-0.033585	1.01829	0.858622
TATDN1		-0.331261	0.260711	0.534089	0.874005		-0.704453	0.470176	0.732277	1.3904		-0.390198	-0.203429	0.706057	0.664787
RAP1GDS1		-0.730591	0.111011	0.651695	0.659434		NaN	0.364659	0.349833	1.45202		-0.536838	-0.166525	NaN	NaN
NDUFB3		-0.548482	0.063647	0.745235	0.889047		-0.414342	0.349136	1.17285	0.961937		-0.40224	0.234492	1.19445	0.687324
MRPS27		-0.38101	0.244758	1.03493	1.05207		-0.542681	0.539248	0.897799	0.892294		-0.409269	0.267331	1.04993	0.504478
ESD		-0.12169	0.097265	0.864465	1.08048		-0.505773	-0.038527	0.765294	1.0696		-0.030449	0.529888	0.957978	NaN
BRCA2		NaN	NaN	NaN	NaN		NaN	-0.163928	1.12013	0.941385		0.094594	0.32647	0.983972	0.929551
NDUFS1		-0.165267	0.288197	0.863963	0.794706		-0.298998	0.110094	1.00442	0.925103		-0.194765	0.386319	1.11329	0.653584
GALE		-0.141955	0.388086	0.429114	0.947245		-0.501417	0.526702	1.01944	0.928822		-0.276678	0.08657	1.04488	0.922086
NT5C		-0.304245	-0.040286	0.711527	0.714784		-0.127065	0.7292	1.02625	0.937474		-0.601672	0.068568	0.57494	0.341497
GTF2E2		-0.305711	0.0994	0.431097	0.518843		0.072307	0.658744	0.60493	0.834887		-0.16079	0.477316	0.807863	0.621808
AOF2		-0.294401	0.449288	0.671457	0.416521		-0.118427	0.65878	0.704941	0.589692		-0.487498	0.382118	0.512632	0.362859
POLR2J2		0.057215	0.267613	0.532271	0.351283		-0.109064	0.381231	0.779595	0.854171		-0.360822	0.153123	0.414658	0.513405
BDH		-0.061434	0.314213	0.519765	0.249029		-0.12492	0.177235	0.727566	1.03391		-0.242824	-0.125191	0.599668	0.464182
DHX32		-0.051967	0.168679	0.475021	0.55128		-0.238781	0.426615	0.405297	0.852722		-0.349637	0.009802	0.605744	0.751095
SNRPA		-0.517751	0.046963	0.678454	0.156936		-0.186873	0.184268	1.00759	0.996306		-0.59494	-0.490404	0.590163	0.812429
AKR1B10		-0.478667	0.283352	0.362182	0.342952		-0.473508	0.360758	0.713956	0.98977		-0.808136	-0.04821	0.580962	0.557123
WBSCR16		-0.165605	-0.168699	0.641132	0.299526		-0.041686	0.276797	0.743361	0.381661		-0.400641	-0.042764	0.761019	NaN
FLJ11016		-0.348824	-0.171096	0.572896	0.341998		-0.002467	0.294328	0.726106	0.590483		-0.160232	-0.022255	0.377401	0.51107
PPIH		-0.309068	0.045249	0.524829	0.598431		-0.056071	0.448037	1.00525	0.682207		-0.252943	0.197051	0.416471	0.469327
SLC30A9		-0.378959	-0.363854	0.323893	0.183813		-0.291296	0.268386	0.687301	0.696855		-0.33152	-0.245999	0.490522	0.514238
C15orf22		-0.495315	-0.126196	0.366564	0.239741		-0.303618	-0.031221	0.721904	0.3311		-0.502154	-0.076093	0.565351	0.657649
RANGNRF		-0.554681	0.187338	0.25596	0.061102		-0.319979	-0.131717	0.503604	0.661213		-0.287585	-0.015177	0.440781	0.286351
ALG8		-0.544754	0.376945	0.578135	0.446319		-0.412525	0.008584	0.718557	0.667394		-0.259626	0.012239	0.642458	0.285174
MGC11266		-0.037369	0.120749	0.941056	0.766867		-0.090909	0.538637	0.582272	0.357402		-0.397677	-0.249287	0.674772	0.765506
NMNAT1		-0.28057	0.72646	1.26377	0.687187		-0.235476	0.58234	0.249943	0.361561		-0.905197	0.072532	0.563243	0.462195
NPEPPS		-0.562478	0.367446	0.881392	0.653624		-0.221891	0.555542	0.392751	0.076999		-0.56162	0.139023	0.667204	0.481597
KLRB1		-0.354063	-2.64572	-4.46274	-3.85612		-0.847796	-2.01271	-4.29606	-3.96426		-1.21364	-1.8473	-4.22306	-3.16601
DEFA3		0.654552	-2.11835	-5.41302	-4.72085		-1.81648	-3.28634	-4.37239	-4.07768		-0.356512	-1.949	-2.45876	-2.91923
S100A8		0.10481	-1.15383	-4.1445	-3.81421		-1.64925	-2.23335	-3.41732	-3.5297		-0.674624	-1.30912	-0.978586	-1.8653
IL7R		0.02039	-1.64894	-3.6831	-4.42861		-0.848773	-2.82678	-2.78186	-3.59685		0.037807	-1.41404	-2.6053	-2.97498
CAMP		-0.720359	-4.92298	-4.93445	-4.68282		-2.0037	-3.45494	-3.67583	-3.65218		-0.493188	-2.3763	-2.299	-1.95447
ZFP36L2		-1.35718	-3.06664	-4.04488	-3.7831		-2.47417	-3.49269	-4.21812	-4.1272		-0.92887	-2.76431	-3.11495	-1.82885
CX3CR1		-1.64326	-2.52102	-5.45594	-5.35737		-2.0688	-1.1205	-3.30977	-3.30137		-2.91455	-2.89387	-3.80463	-3.56666
MGC33414		-0.758589	-2.46444	-4.69393	-3.46109		-2.50418	-3.29036	-3.98895	-3.91834		-2.22214	-4.21634	-4.95281	-4.57587
TXNIP		-2.43327	-3.42535	-5.33471	-3.33867		-3.59971	-3.74171	-4.66449	-1.98941		-1.76154	-2.70167	-4.01187	-2.61299
GZMA		-1.40077	-3.34006	-5.12129	-4.72547		-2.45587	-4.90799	-4.20346	-2.36159		-2.30301	-3.62967	-4.41799	-2.54228
SPON2		-2.29654	-4.02817	-6.85101	-5.40092		-2.28757	-3.311	-4.50622	-3.33786		-1.8233	-3.68417	-4.46488	-3.49763
GZMK		NaN	NaN	NaN	NaN		-1.73885	-3.69377	-4.10849	-2.77453		-1.90387	-2.64165	-3.80037	-3.33797
C7orf6		-2.02725	-1.28988	-3.52922	-3.31988		-1.45886	-1.25989	-2.79679	-2.08741		-1.74861	0.12982	-2.43247	-2.89751
KIAA0599		-2.31813	-3.23295	-3.33476	-2.84773		-2.23312	-2.78785	-1.96702	-2.63007		-1.76978	-2.44446	-2.40162	-2.7395
STMN3		-1.76861	-3.58636	-2.628	-2.49052		-2.79623	-3.19508	-2.45021	-2.6174		-2.08476	-2.28887	-2.89604	-2.94127
AES		-1.64841	-2.948	-3.19672	-2.03056		-2.54239	-3.21256	-2.99518	-2.1871		-1.6415	-2.15692	-2.7673	-2.13391
SORL1		-1.70436	-3.30169	-2.89944	-2.50657		-2.25833	-4.2753	-3.30086	-2.70628		-1.40209	-2.26786	-2.97036	-2.3795
C11orf21		-1.64736	-2.89889	-2.99079	-2.31055		-2.22756	-3.48415	-2.99975	-2.54944		-2.33293	-3.25517	-3.37716	-2.90094
CAPS		-1.57604	-2.38368	-3.43827	-1.63978		-1.60944	-2.44277	-2.704	-1.70697		-1.69301	NaN	-3.16938	-3.18367
BC038972		-1.09767	-2.60528	-2.84638	-1.97227		-1.92544	-2.91927	-3.09486	-3.11178		-0.957648	-1.81693	-3.17963	-2.30891
ITGA6		-1.30202	-2.56752	-2.4559	-2.47529		-1.64279	-2.99557	-2.42229	-2.47		-1.32391	-2.46998	-2.84295	-3.16261
AK093571		-0.860647	-2.69347	-1.85404	-2.26024		-2.63481	-3.01122	-2.79564	-2.53236		-1.33354	-2.53776	-2.7385	-2.66083
AK5		-1.62212	-2.80564	-1.89161	-2.30313		-2.4181	-3.2555	-2.74241	-2.17866		-1.38667	-3.38907	-3.3644	-2.69992
IMAP1		-1.33612	-2.61955	-3.72304	-3.21066		-2.47756	-3.43533	-3.2418	-1.73921		-1.93305	-2.08755	-3.81098	-2.63435
EDG8		-1.58819	-3.83621	-4.0922	-3.8482		-1.97836	-2.72133	-2.708	NaN		-1.07299	-2.21953	-2.43744	NaN
THC1903359		-2.17846	-4.091	-3.49846	-3.36855		-2.19127	-3.21478	-2.94087	NaN		-1.59672	-2.46118	-2.82303	NaN
ZBP1		-1.33003	-3.16865	-4.59162	-3.68519		-1.3701	-2.59827	-2.48885	-3.60679		-1.85781	-2.66562	-3.46684	-3.67556
HLA-DPB1		-1.38108	-2.4153	-3.44494	-2.61125		-1.05013	-2.73086	-3.66226	-3.39269		-1.53301	-2.11588	-3.32748	-3.36946
FGR		-1.34369	-2.90971	-3.58787	-2.97416		-1.37589	-2.07655	-1.92696	-1.99864		-1.67687	-2.29454	-2.70442	-2.89295
SAMD3		-1.41695	-2.44994	-3.50447	-3.53675		-1.81171	-2.37637	-2.94226	-2.65633		-1.6846	-1.93643	-2.40507	-2.36874
TRIB2		-2.4942	-2.26165	-3.10001	-2.99419		-1.53067	-1.66926	-3.12786	-3.55705		-1.40756	-1.82197	-3.08741	-3.05896
CCR5		-2.33277	-2.75416	-3.02794	-3.71886		-1.30909	-1.66101	-2.21106	-2.9459		-1.93496	-1.29107	-2.24434	-2.78181
PI16		-1.77931	-4.04428	-3.13964	-1.9598		-1.77315	-1.92332	-2.2805	-2.11881		-0.789188	-1.88976	-1.6215	-1.87989
SMPD1		-0.877153	-2.51159	-1.8942	-3.18804		-1.00699	-2.45845	-1.66634	-2.48965		-0.860515	-2.32008	-2.03608	-2.65552
ChGn		-1.10217	-2.02305	-3.18911	-2.61334		-1.85493	-3.65243	-3.37411	-2.46135		-0.673032	-1.54894	-2.5085	NaN
MGC17330		-0.259648	-1.78235	-3.32637	-2.85722		-1.39915	-2.99142	-2.62774	NaN		-0.225409	-1.28675	-2.57951	-1.96396
FYB		-0.977661	-2.16554	-2.9089	-2.87394		-1.14664	-2.80219	-2.55471	-2.07726		-0.462795	-1.34758	-2.17382	-2.23572
IL10RA		-1.30338	NaN	-2.54488	-2.12802		-0.784149	-2.18738	-2.53793	NaN		-0.941068	-1.32361	-2.771	-2.59608
SH3BP5		-1.51249	-2.35736	-2.37976	-2.06256		-1.66499	-2.23276	-2.55155	-2.93941		-1.1871	-1.69512	-2.17836	-2.66202
MGC50853		NaN	NaN	NaN	NaN		-1.53444	-2.29442	-3.04085	-3.38476		NaN	-0.995362	-2.22876	-2.83457
hIAN7		-0.58669	-1.37585	-2.89077	-2.45049		-1.33992	NaN	-2.59692	NaN		-0.434152	-0.558082	-3.04729	-3.11093
M35730		-1.01591	-1.42206	-2.44909	-2.0402		-0.06387	-1.83667	-2.28652	-2.07552		-1.46402	-1.45211	-2.16449	-0.260932
HLA-DRB5		-0.890478	-1.51502	-2.16131	-1.65923		-0.547612	-1.5446	-2.5091	-2.79849		-1.37254	-1.13154	-1.61272	-1.56307
HLA-DRB3		-1.03949	-1.6288	-2.12092	-1.86774		-0.578394	-2.08388	-2.3584	NaN		-1.51446	-1.43364	-1.92451	-1.38253
KLRG1		-0.643482	-2.04189	-2.59562	-2.27331		-0.407332	-1.99516	-2.44328	-2.66768		-1.23103	-1.67217	-2.08496	-2.11568
FCGR3A		-1.45721	-2.52429	-3.60774	-2.67013		-1.6426	-2.6112	-2.11517	-2.34348		-1.02322	-1.90044	-1.96809	NaN
LIMS3		-1.42446	-2.39708	-2.82563	-2.37264		-1.45912	-2.06638	-2.08335	-2.23011		-0.65517	-1.49013	-1.41065	-0.974141
THC1961572		-1.43068	-2.70485	-3.59722	-2.62139		-1.01865	-1.76715	-2.15886	-1.79981		-1.5935	-1.79552	-3.02442	-0.824331
AQP3		-0.582925	-2.54841	-2.62858	-2.49539		-1.02189	-2.08492	-2.04882	-1.47017		-0.908114	-1.89375	-2.69132	-2.24745
ADRB2		-1.10685	-2.62528	-2.74544	-2.21111		-0.727069	-2.22977	-2.07187	-1.41815		-0.816716	-1.9301	-2.0454	-1.96707
CAPN2		-1.25215	-2.52686	-3.09778	-2.83074		-0.481307	-1.47153	-2.27358	-1.739		-1.12214	-0.958454	-2.28462	-2.28058
JUN		-0.186683	-1.44165	-5.06741	-3.9002		-3.7159	-5.54165	-5.86154	-5.27092		-1.15027	-2.97852	-4.24404	-3.21593
DUSP1		-1.68471	-4.45934	-5.56419	-5.09661		-3.6859	-4.83823	-5.40987	-5.8734		-0.582192	-2.84771	-3.81998	-3.90039
KLF2		-2.04597	-5.22561	-8.28269	-7.56222		-3.60292	-6.18241	-7.35337	-6.84257		-1.36738	-3.10906	-6.47963	-6.51274
SOX1		NaN	NaN	NaN	NaN		NaN	NaN	NaN	NaN		NaN	NaN	NaN	NaN
FOS		-1.27511	-3.40784	-4.98379	-4.23649		NaN	-6.00922	-5.97892	-6.6088		-0.576169	-4.03389	-4.31154	-4.66981
CAM-KIIN		NaN	NaN	NaN	NaN		NaN	NaN	NaN	NaN		NaN	NaN	NaN	NaN
RASGRP2		-0.929047	-3.27092	-4.41458	-3.26458		-2.5263	-4.70619	-4.96122	-4.05054		NaN	-3.36196	-5.27901	-4.99421
CRX		NaN	NaN	NaN	NaN		NaN	NaN	NaN	NaN		1.04002	NaN	NaN	NaN
BOP1		0.944496	1.66583	1.70205	-0.388106		2.22047	2.50082	2.8982	1.49195		0.218547	1.6573	1.84482	0.205992
UBD		-0.127999	2.19225	0.628244	1.13393		1.78308	3.18443	1.33396	-0.348017		0.409175	2.59099	1.11089	-0.332331
FLJ20485		NaN	NaN	NaN	NaN		2.13965	3.36502	2.11131	0.054301		0.140815	1.74324	1.38939	0.233269
CXCL9		2.89968	4.55078	2.34592	0.139723		3.0198	3.36909	2.0582	0.366745		0.587944	2.13531	1.21668	-0.650887
TNF		2.60105	2.4813	1.81761	0.655339		0.890805	0.910312	0.807595	-1.07077		1.04603	1.29198	0.843671	0.606749
NFATC1		1.69798	0.699496	1.61497	0.165576		2.27059	0.515935	1.83982	0.255745		1.49056	0.4304	2.08591	2.03076
MOX2		2.5531	2.79894	2.82328	1.42574		1.99648	1.86317	1.52812	0.11262		1.0286	1.33331	1.75482	0.789242
SNX9		2.66475	2.32561	1.85189	2.61011		2.76524	2.10695	1.44815	0.586598		2.07894	1.62053	1.01845	NaN
TRAF1		2.60348	2.31355	1.9813	1.91481		2.26707	1.79741	1.29503	0.365663		1.50886	1.02936	0.821729	0.648543
MAFG		1.94755	2.57736	2.12539	1.666		1.93025	2.07433	1.54812	0.718299		2.31121	1.71214	0.861799	0.400031
ETF1		2.04365	2.00468	1.8748	0.906242		2.3178	2.23	1.87139	0.754255		2.16314	1.56359	1.91775	0.64321
NS		1.90016	1.93608	2.27585	1.26644		2.55951	2.07622	1.82993	1.26464		2.15689	1.85451	1.96044	1.04546
MAFG		1.89238	2.32121	1.7817	1.56697		2.53518	2.21515	1.68	1.18403		2.18989	1.65849	1.29071	0.814526
L48692		1.70817	1.73028	1.56875	0.172262		2.64282	2.57611	1.95701	0.596605		1.95169	1.75484	1.90326	0.419256
A_23_P98042		2.11793	2.31834	1.65394	0.362123		2.79512	2.50587	1.80904	0.537432		2.05909	1.81198	1.61295	NaN
NOLC1		2.13427	2.45988	2.20606	0.331023		3.10854	2.79852	2.01085	0.876883		1.56075	1.52639	1.86639	0.065387
HSPC111		2.20238	2.65043	2.5214	0.701352		2.9378	2.32177	2.5686	0.641209		2.32309	2.36049	2.29619	0.465663
KIAA0690		2.39815	2.78859	2.59596	0.084055		3.42363	2.88865	2.76409	0.837627		1.79573	2.7328	1.7923	NaN
GFOD1		NaN	NaN	NaN	NaN		NaN	3.50374	2.8736	1.35534		1.74948	1.78979	1.84672	0.483203
KIAA0133		2.36097	2.44655	1.76602	0.110166		2.15151	2.52171	1.66911	-0.105422		1.04679	1.31883	1.56096	-0.40352
MGC2574		1.46407	1.9302	1.81084	0.267584		2.26103	2.13225	1.83974	-0.37965		1.45481	1.86602	1.52908	0.247158
METTL1		1.57205	2.02025	1.88005	0.117849		2.12288	2.25469	1.61114	0.145506		0.993054	1.78917	1.78046	0.070969
IFRD2		1.2197	2.00957	1.79478	0.097627		2.00723	NaN	1.63779	0.164588		1.1679	1.83696	NaN	-0.306036
NCL		0.999928	NaN	2.12574	-0.123149		1.75739	2.0576	2.37489	0.453644		1.17437	1.54723	2.2045	0.197395
TOMM40		1.25464	2.45141	2.27972	-0.177679		1.85368	2.20372	2.21054	0.668539		0.711554	1.51561	2.19158	0.786539
POLR3H		1.42375	2.01564	2.1353	-0.848309		2.03903	2.03157	2.19487	0.637311		1.16967	1.93785	2.55788	0.848375
ODC1		0.942909	2.2244	2.29842	0.076953		2.11938	NaN	2.40367	0.031398		1.49194	2.38495	2.77236	0.102859
NM_178472		1.64086	1.92845	1.3799	0.574224		2.05113	1.76293	2.10674	0.730953		1.50503	1.70252	2.21806	0.901342
PAK1IP1		1.3917	2.01162	1.61607	0.576306		2.0358	1.97421	2.04834	0.412714		1.71697	1.89626	2.22901	0.223464
GTPBP4		1.77283	2.39397	2.00587	0.495822		2.19302	1.99202	1.78564	0.912241		1.58457	1.99565	1.88902	0.744801
PRO1855		1.42461	1.09958	1.35683	0.500012		2.02363	2.32987	2.35705	1.09483		1.47399	1.51847	2.14689	0.763386
FLJ20533		1.73117	1.80735	1.58619	0.867192		2.10222	NaN	1.65219	1.57585		1.50912	1.46002	1.74708	0.464158
MGC4399		1.52559	1.79789	1.89608	0.610875		1.92295	1.92112	1.76673	0.788307		1.40364	1.31961	1.92614	0.312176
C1orf33		1.23407	1.5278	2.0803	0.554086		2.12734	2.04747	2.08349	1.2924		1.2116	1.73779	1.75997	0.745472
FLJ14490		1.07034	1.85615	1.38523	0.694434		2.43532	2.77532	1.83085	0.808224		1.23493	1.58499	2.0215	1.02574
TXNRD1		1.29567	2.10586	1.99487	0.335355		2.55214	3.29184	1.81747	0.837602		1.77358	1.82187	2.18329	NaN
FLJ39370		0.966314	1.94557	1.56145	0.282519		2.20172	2.48586	1.24006	0.53563		1.14009	2.44441	2.20768	0.409801
THC1901508		2.3857	2.53731	1.70071	0.356095		1.50924	1.49184	1.67321	0.676508		1.37537	0.761561	1.52057	0.874297
TA-KRP		2.17456	1.58254	1.94302	0.495554		2.37827	1.54131	1.45343	0.148058		2.02293	0.724478	1.62015	0.339451
EIF5		1.89776	1.53052	1.92886	0.106725		1.83735	1.4003	1.37715	0.728347		2.69226	1.66808	1.95363	0.24673
TUBB2		1.88979	1.83408	1.63302	0.137797		2.29281	1.37078	1.44675	0.825437		1.78888	2.56014	1.92237	1.56844
SOD2		2.03843	1.9444	1.15529	0.633561		2.12882	1.85137	1.20019	0.515596		2.29915	2.0532	1.2732	1.15518
TCP1		0.829622	1.64376	2.90163	0.869896		0.526956	1.57259	2.09812	0.660814		1.48168	1.48546	2.62537	0.866695
A_23_P33103		1.09484	1.98926	2.22658	0.703356		1.86318	1.87211	2.31224	1.03529		0.901721	2.12266	2.89685	1.04776
BC025376		0.641458	1.64012	2.58206	0.447509		1.17099	1.96289	2.52765	1.57446		0.953698	1.76724	2.90318	1.22836
FLJ10534		1.64661	2.31543	2.37605	0.542723		1.973	2.41006	2.28567	1.04122		1.50805	1.71426	2.87906	1.68517
CCT2		1.17957	1.8901	2.18714	0.374019		1.8841	2.49008	2.19101	0.889845		1.42835	1.91742	2.20887	1.0086
HSPCB		1.52068	1.89882	NaN	0.473127		1.82083	2.50995	2.42748	1.09694		1.75654	1.64705	2.40913	1.13835
MRPS17		1.15431	1.70931	2.38271	1.05445		1.81751	2.39905	2.63129	1.38319		1.51672	2.24736	2.75269	1.73117
PRDX1		0.916562	1.73077	2.62529	1.36502		1.49225	1.92666	2.16787	1.53285		1.10363	1.93763	2.77458	1.88349
TUBA6		0.862581	1.15392	NaN	0.98832		1.67696	NaN	2.39365	NaN		1.76773	2.07718	3.0281	2.14152
TUBA1		0.791943	0.818195	NaN	1.07402		1.56526	1.43617	2.43439	1.89136		1.50149	1.503	2.58561	2.19079
OK/SW-cl.56		0.866333	1.41158	1.91956	1.25039		1.17481	1.5888	2.31955	1.86808		1.21303	2.38442	2.42331	2.33037
DNAJA1		1.61388	2.04578	2.21648	1.1743		1.05282	1.95429	1.8664	0.635175		2.50717	2.14772	2.95411	1.48362
HSPH1		2.62784	NaN	2.12764	1.11094		1.57422	2.76656	2.04919	0.551213		2.84358	1.70469	2.82548	0.7783
HSPCA		1.79773	NaN	2.23825	-0.5181		0.566163	1.20929	1.82608	0.522462		2.34916	NaN	2.75334	NaN
SORD		-0.920953	1.25457	1.91275	0.384202		0.059068	1.74106	1.73431	-0.702526		0.270316	1.49498	2.81112	1.16145
SLC39A14		0.935167	1.85396	1.92092	1.25862		1.30583	1.55474	1.15459	0.095612		0.368856	1.41713	1.55042	-0.229328
FLJ12519		1.27651	NaN	2.21222	1.40117		1.58998	1.1788	1.45851	0.429219		0.714676	0.960205	1.30354	0.131337
MGC29875		1.32395	1.94053	2.02327	1.20647		0.981901	1.20795	1.27623	-0.501557		0.790162	0.962284	1.62137	0.473618
A_23_P147525		1.32242	1.30975	2.12629	1.4981		0.664794	0.863595	0.833357	0.577935		0.854962	1.10974	0.803641	1.09847
CHKA		1.04711	1.39172	1.51483	0.976016		0.634521	0.358053	0.85326	0.603038		0.871884	0.515796	1.01505	1.05892
FLJ20847		1.07058	1.02466	1.17708	1.14523		1.0334	1.63979	0.92805	0.700941		0.817422	1.0932	0.875792	0.664194
AP3M2		1.18852	1.25967	1.39306	0.897149		1.2486	1.25628	1.03642	0.857924		0.838302	0.518258	1.28222	0.7469
DHX15		1.20018	1.20568	1.28597	1.38019		1.04725	1.34087	1.12659	0.821317		0.930886	0.736781	1.1393	NaN
FLJ10378		0.810048	1.43262	1.31854	1.40915		1.11157	1.45413	0.735861	0.848672		0.833747	1.57148	1.32171	1.2343
SRPK1		0.528943	0.828345	1.16908	1.36888		1.10266	1.2659	1.02303	1.03663		1.31551	1.16537	1.44401	1.19736
NICE-3		0.974503	0.584941	1.00981	1.20334		0.892798	1.24963	0.919466	1.21451		0.972033	0.872004	0.893068	1.40221
PANK3		0.858501	0.671866	1.10631	1.21451		0.948012	0.982203	0.793063	0.964263		1.31066	0.918698	0.982652	1.1238
YME1L1		NaN	NaN	0.761897	0.933496		1.00344	0.732258	0.829623	1.06214		1.59414	1.18106	1.56639	1.35205
EIF3S2		0.54802	0.57205	0.559227	0.674278		0.767859	1.05973	0.833501	1.02267		1.17052	1.16528	1.40551	1.20359
EIF4A1		0.983395	1.21682	0.773378	0.675416		0.825104	1.22275	1.10095	0.765383		1.16453	1.34732	1.44647	0.893685
NOLA1		0.92808	1.46574	1.31583	0.502268		1.37165	1.31078	1.24267	0.480523		1.14626	1.37902	1.30434	NaN
USP14		1.11285	1.168	1.08784	0.875933		1.44544	1.1432	1.13382	0.634584		1.19362	1.37591	1.34206	0.887475
DCTN6		1.14154	1.3032	1.02029	0.915602		1.05399	0.71679	1.39652	0.673364		1.41367	1.0519	1.32146	1.08739
UBPH		1.06707	1.49437	1.19077	1.20039		0.752663	0.909625	1.30116	0.929555		1.26273	1.43212	1.75532	1.28558
A_23_P75780		0.638331	0.726849	1.64616	1.70486		0.785889	0.957777	1.23827	0.295603		1.16252	0.676316	1.46057	0.737937
SLC25A5		0.640059	0.787186	1.45074	1.57828		0.623053	0.333474	1.05966	0.833961		1.30826	1.12191	1.62478	NaN
FLJ22649		0.376419	0.337929	1.21895	1.08084		0.939415	0.782397	1.23096	0.552184		1.04699	1.03828	1.57896	1.1302
MRPL17		0.338766	0.844642	1.28728	1.2751		0.663205	NaN	1.18395	0.465431		0.531672	1.05952	1.54761	1.40139
HSBP1		0.305565	0.867744	1.27869	1.17728		0.659193	0.512501	1.06082	0.825523		0.844447	0.920495	1.77923	1.52209
YWHAE		0.922607	1.24436	1.93665	1.08895		0.580603	0.886005	1.25435	1.52832		0.818434	0.587978	1.31464	1.15014
TIP120A		0.894467	1.06685	1.61182	0.842983		0.910979	1.66621	1.27166	1.1091		1.00191	0.693319	1.42688	1.44975
NPM1		0.839779	1.28834	1.81548	1.51807		0.694941	1.61522	1.57503	0.984491		0.757936	1.07584	2.03743	1.11745
MSH6		0.76393	NaN	1.51761	1.62095		0.964167	1.27764	1.51941	1.72588		0.694102	1.03916	1.76836	0.899421
RAD1		1.03655	1.093	1.73161	1.28312		1.29305	0.914415	1.86561	1.14028		0.995039	0.784247	1.62884	0.949548
PSMB5		0.9989	1.1035	1.74138	1.34645		1.07454	1.37433	1.77348	1.25663		0.716362	0.834437	1.60852	0.827862
WDR5		1.10226	1.79362	1.99762	0.654733		1.21568	1.19876	1.82363	1.19815		0.242663	0.903305	1.94355	1.19947
PSMA3		0.55637	1.70497	2.03973	0.686936		0.806953	NaN	1.48062	NaN		0.874876	1.68357	2.14843	0.897598
TAF1A		0.756607	1.59814	1.70565	0.5459		0.749075	1.62013	1.79011	0.691026		0.989248	1.23089	2.16078	0.582328
CCT6A		0.740784	1.55222	1.78628	0.705034		0.940137	1.61461	1.71734	0.298434		0.738479	1.42877	2.18715	0.567097
EIF2S1		1.08438	1.6899	1.67428	0.878867		1.20265	1.75421	1.69942	0.319671		1.27843	1.30722	1.84138	1.03905
MRPL50		0.886036	1.27527	1.7975	0.902015		1.00523	1.18013	1.83124	0.346783		1.42856	1.22145	1.78709	0.801172
MGC40214		0.273634	1.11242	1.79426	0.453927		0.553587	1.54464	1.55682	1.23446		0.741002	0.971885	1.87894	0.654128
NCBP1		0.301328	1.17751	1.83411	0.618483		0.802065	1.07669	1.87336	0.770018		0.993923	0.962131	1.8646	0.586152
TMEM33		0.470398	1.38997	1.75341	0.469121		0.774677	1.46485	1.6395	0.648304		0.73318	1.11841	1.79023	1.06285
API5		0.472242	1.10532	1.78054	0.25642		0.569415	1.25326	1.33932	0.645821		0.670789	1.06177	1.73358	1.06366
NUP35		0.696606	1.3795	1.84417	0.895738		1.26732	1.57741	1.84888	0.829155		0.774471	0.691932	1.81168	0.82897
CGI-12		0.700066	1.49285	2.12135	1.03582		1.0225	1.39299	1.38383	1.16101		0.840385	0.864235	1.59304	1.09441
METTL2		0.737228	1.66782	1.68876	0.820028		1.0394	1.32198	1.61012	1.16783		0.431623	0.74678	1.55341	0.982278
SNRPE		0.672057	1.39246	1.94948	1.1134		0.537464	0.955528	1.61224	NaN		0.350139	0.944857	1.52963	0.915854
CCT6B		0.73702	1.77465	1.52175	0.875612		0.671751	1.22602	1.93408	0.308591		0.535212	0.952611	1.74023	NaN
STIP1		0.841487	1.23526	1.62914	0.83162		0.556555	1.23003	1.69196	NaN		0.781203	0.939869	1.626	1.04549
PDIR		-0.387152	1.83475	1.80053	1.19361		0.475519	1.78461	1.36189	1.18739		-1.15511	1.50183	1.68786	1.17625
TPRT		0.265906	1.31486	2.50652	0.431333		0.851679	2.08325	2.57908	1.2041		-0.228662	0.539307	2.3717	0.226805
FLJ12439		0.677456	1.4744	2.66182	1.08016		1.12796	1.65426	2.37668	0.666645		-0.065784	0.724321	2.13891	0.356982
EXOSC4		0.574926	1.81472	2.17694	0.642242		1.20232	1.93877	1.91998	0.924384		0.245015	1.09622	1.76391	0.393668
SLC29A1		0.384022	1.93072	1.98091	1.2233		1.10919	1.89182	1.94325	0.754602		-0.013785	1.4536	1.48634	0.456204
B4GALT2		-0.071389	1.56086	2.13936	0.979166		0.569345	1.67816	1.56766	0.735558		-0.200205	0.94913	1.65773	0.987358
RARS		0.064363	1.6294	1.97943	1.25063		0.656355	1.39235	1.76818	0.450078		-0.263236	1.02372	1.71209	NaN
MGC4308		0.215584	1.91206	2.00703	1.4024		0.362159	NaN	2.16017	NaN		0.455524	2.0679	2.06525	0.871464
ARL1		-0.047518	1.37042	1.63653	1.83891		-0.010218	1.19057	1.25925	0.684377		0.236714	1.16314	1.70251	1.55101
NME1		-0.119932	NaN	1.79632	1.31993		0.145172	1.70421	1.51977	0.57161		-0.092578	1.69664	2.1992	1.24156
NME2		-0.184699	1.07554	1.66441	1.63896		0.128803	1.64199	1.39332	1.27144		-0.141767	1.36017	2.04506	1.47066
PP		0.221778	1.82977	1.8253	1.32219		0.454573	1.87303	0.966836	1.14733		0.327057	1.52807	1.97217	1.2363
XM_372813		0.442611	1.20129	1.98872	2.13834		0.837628	2.05212	1.96825	1.9017		0.35405	1.08362	1.86883	1.7164
IMPDH2		0.511108	1.40706	1.91867	1.49029		0.297194	1.48074	1.91877	2.09173		0.652507	0.852066	2.03647	1.7009
MGC14560		0.442559	1.26672	2.26223	1.64963		0.401784	1.18448	2.08348	2.17234		0.61041	1.01313	2.11217	NaN
GART		0.435702	1.46151	1.94905	1.43678		0.995298	1.52041	2.23827	1.64621		0.549319	1.52104	2.43557	1.50499
RANBP1		0.356542	1.40929	2.18864	1.73019		1.39257	1.73867	2.33592	1.58067		0.822466	1.56743	2.61946	1.61933
FLJ20516		0.340053	1.67384	2.25699	0.79626		0.555597	1.43533	2.31241	1.66776		0.560154	1.08286	2.53861	NaN
CCT5		0.457322	NaN	2.30508	0.693118		0.977653	1.5756	2.05784	0.890502		NaN	NaN	NaN	NaN
C14orf156		0.501301	1.6697	2.49457	0.875725		0.905808	1.3618	1.90107	NaN		0.565289	1.33541	2.26374	0.980101
VKORC1L1		0.337994	1.27642	2.09338	0.668353		NaN	1.67624	2.20696	1.2485		0.123491	NaN	2.45388	1.11784
CCT4		0.099901	1.18791	2.12988	1.50063		0.670221	1.57136	2.0773	1.18949		0.572551	1.03971	2.42572	1.46866
TNFRSF8		0.22702	0.678227	2.08175	1.21325		0.953911	1.50668	2.21162	1.37194		0.523935	0.7602	2.0423	1.41962
DYRK3		1.59072	1.449	2.72239	2.55136		0.737102	0.557165	1.4233	0.858003		0.793251	0.50016	1.17119	NaN
AHI1		0.568351	0.998139	2.65367	1.77199		0.48865	0.287004	0.877449	0.917419		0.218761	-0.133552	1.60877	2.1538
CTNNA1		-0.327462	1.66376	2.14031	2.92726		0.484592	0.695884	0.91394	0.274544		0.365407	1.26973	1.63968	2.04469
FH		0.111634	0.651322	1.73729	1.64121		-0.093407	1.33328	2.13893	2.28619		-0.180574	0.643247	2.36092	1.21676
FLJ13912		-0.082389	0.855895	2.71585	1.57524		0.131935	1.22841	2.39655	2.34615		0.161355	0.647116	2.64617	1.53367
DTYMK		-0.759504	0.463889	2.14965	1.2146		-0.495301	0.520043	2.75225	1.85917		-1.08439	0.377792	2.64914	1.39443
C3orf14		-0.457672	0.509422	1.93429	0.842701		0.619418	1.0535	2.48107	1.28073		-0.511271	0.545035	2.58459	1.23054
C16orf33		-0.433208	0.157357	2.01437	0.790621		-0.082949	0.837551	2.26737	1.39983		-0.284118	0.318916	2.43387	1.64809
GAL		-0.109143	0.642975	3.2002	1.17111		-0.185353	1.54073	2.40395	0.693671		0.151553	1.03657	2.57961	1.52592
CDK2AP1		-0.306432	0.75854	2.78135	1.81657		-0.102639	0.896629	2.34582	1.43138		-0.528309	1.26147	2.60152	2.32151
M37712		-0.541775	1.77321	2.8743	3.06209		-0.216789	1.25287	2.2247	1.05649		-0.71685	0.836267	2.45596	1.96985
LOC200916		0.487082	1.349	2.8982	1.87192		0.303508	0.411988	1.82259	1.00199		0.647557	0.740111	3.10699	2.33695
RGS16		0.563157	1.1991	2.53333	3.31459		1.07084	1.74495	1.96024	1.6567		1.02587	1.27655	2.23202	2.41951
EED		0.710352	1.02729	2.76009	2.521		0.531279	1.373	2.51825	1.26223		0.836221	0.982482	2.16748	1.6598
PRDX3		0.322233	1.57292	2.31712	2.68104		0.200164	1.19332	2.59475	2.64082		0.160605	0.893429	2.59726	2.12822
LOC93081		0.3805	1.60773	2.39535	2.02647		1.01818	1.29679	2.77564	NaN		0.768983	1.53085	3.09461	2.33825
HSU79274		0.175378	1.75514	2.46508	1.67592		0.60185	1.94993	2.65799	2.07335		-0.073588	1.1921	2.32148	2.34852
SHMT2		0.489998	1.83992	2.03901	1.84619		0.747708	1.90091	2.25614	NaN		-0.246619	1.64615	2.28126	2.34375
AHCY		0.093366	1.32832	2.26015	2.09851		1.02165	1.93894	2.34565	1.77194		0.180467	1.57799	2.58589	2.47723
SLCO4A1		0.687084	1.76492	2.36402	2.52111		0.646711	1.55279	2.01481	1.79791		0.58455	1.73442	2.35825	2.87853
FLJ10613		0.101118	0.625288	1.75387	-0.873126		0.213795	0.112348	0.729198	-0.321969		-0.770464	0.204905	-0.154505	-1.70051
FLJ12448		0.619606	1.03945	1.04651	-0.512596		-0.619356	-0.095936	-0.023741	-1.35564		-0.130153	0.11459	0.459346	-1.00719
LUC7L		1.30264	0.993795	0.740082	-1.11502		-0.014919	-0.077749	0.271861	-1.37641		0.119272	0.16853	-0.234908	-0.960226
SRP46		-0.302069	0.477266	0.27339	-0.990042		-0.249768	0.418494	-0.052588	-1.20898		-0.433458	-0.288346	0.186699	-1.72245
FLJ14888		0.170538	0.536113	0.531452	-1.34593		0.131367	0.69908	0.277483	-1.15687		0.006193	0.351925	0.171758	-2.02459
FLJ22175		0.36121	1.15975	0.223642	-0.461401		-0.466126	0.190411	-0.041298	-0.538999		-0.704771	0.137092	-0.220622	-1.30658
RPIA		-0.543893	1.04953	0.299911	-0.428608		0.324164	0.640022	0.048878	-0.624519		-0.611422	0.914935	0.532794	NaN
AKAP1		0.160119	0.846133	0.696654	-0.212979		0.408491	0.345744	0.154126	-0.968151		-0.083749	0.443906	0.363664	-1.51059
FLJ22329		-0.383307	0.311881	0.826936	-0.45291		0.179991	0.306377	0.017661	-0.897967		-0.679566	0.207602	0.224971	-0.862438
PCOLN3		-0.097814	-0.121518	-0.20461	-1.18388		0.119041	0.306142	0.415469	-0.42051		-0.10548	-0.106527	-0.238214	-0.725626
NPL4		-0.01757	0.159151	0.342366	-0.938054		-0.07147	0.423265	0.508716	-0.268513		-0.305955	-0.04054	0.040293	-0.565602
PTGES2		-0.242553	0.204794	0.37781	-0.861681		-0.197242	0.292999	0.234896	-0.595974		-0.518743	0.18549	-0.091086	-0.923961
TM4SF10		0.118168	0.36967	0.161665	-0.453431		-0.077645	0.064473	0.083312	-0.511105		-0.169027	-0.184583	-0.078527	-0.650145
DNAJC10		-0.110333	0.408781	-0.279567	-0.451671		-0.271088	0.024963	-0.265021	-0.580257		-0.241776	0.114081	-0.275618	-0.396792
MTHFR		-0.378812	0.321078	-0.146187	-0.716515		-0.053541	0.443593	0.088601	-0.220379		-0.419617	0.256955	-0.152159	-0.415317
UBE3C		-0.177546	0.457049	-0.075083	-0.37497		-0.089945	0.340659	0.312717	-0.300536		-0.244489	0.123271	-0.306034	-0.573083
POLR2L		-0.183871	0.568483	0.228674	-0.629775		-0.20735	0.056501	-0.081733	NaN		-0.325327	0.487264	0.362661	-0.719648
APRT		-0.531162	0.312886	0.378128	-0.499726		-0.170662	0.13272	-0.017668	-0.743332		-0.265677	0.490744	0.544393	-0.369166
SMARCC1		-0.220447	0.269096	0.144363	-0.586245		-0.044275	0.388934	-0.08266	-0.498687		0.110404	0.358851	0.359891	-0.297537
TPCN2		-0.080069	0.3129	-0.040366	-0.705357		-0.139424	0.286586	-0.092462	-0.793902		0.188322	-0.070491	0.261035	-0.7394
KLHL8		-0.142411	0.51495	0.087566	-0.940045		0.018079	0.179044	-0.036039	-1.07471		-0.020711	0.177704	0.503162	-0.584125
NDUFB2		-0.569162	0.045027	0.020205	-1.24757		-0.033083	0.435325	0.114498	-0.239182		0.057055	0.383311	0.817148	-0.367594
HNRPA3P1		-0.048728	0.096293	-0.07093	-0.759583		0.224637	0.781335	0.462061	-0.273936		0.372713	0.437483	0.414565	-0.336237
C17orf32		-0.213372	0.144637	0.405564	-0.959928		0.094701	0.489556	0.392662	-0.718639		0.032711	0.381763	0.523096	-0.605664
NAGK		-0.034083	0.691767	-0.190011	-1.01649		-0.312965	0.083962	-0.355169	-0.875347		-0.405378	0.692177	0.170662	-0.694815
DNAJC10		-0.443388	0.539772	0.22513	-1.02955		-0.39935	0.494146	-0.063317	-0.534225		-0.414383	0.410121	0.006469	-1.376
RFP2		-0.168668	0.430121	-0.028012	-1.12915		-0.227343	0.526815	-0.312046	-0.455471		-0.257964	0.726896	0.15169	-1.09662
ATAD3B		0.651663	1.45904	1.64131	-1.64097		1.03485	1.18346	1.48363	-0.380611		0.690753	1.21557	1.54679	0.207542
PPAN		0.961584	1.22975	1.19775	-0.678178		2.23665	1.84203	1.83268	-0.120233		0.814406	0.730373	1.38872	0.5147
MFTC		1.09939	1.62097	2.01643	-0.209748		1.60076	1.36969	1.87392	-0.236161		1.65416	1.09409	1.60037	-0.270792
FLJ20249		0.911166	1.31405	1.65658	-0.380586		1.40153	2.0773	1.79612	-0.16917		1.1264	1.59745	1.68636	-0.685291
CGI-115		1.29945	2.11247	1.38199	-0.555189		1.56105	2.23471	1.74829	0.198175		0.845922	1.74849	1.56456	-0.07806
NOL5A		0.851271	1.53711	1.8802	-0.109913		1.84746	1.78142	1.643	0.460217		0.720551	1.51336	1.61465	-0.351716
C6orf93		0.752116	1.40588	1.28601	0.055355		1.64727	2.03803	1.78128	0.471049		0.848091	1.13437	1.30671	-0.408017
FLJ12787		0.853625	1.54071	1.36158	-0.282921		1.82184	2.28205	1.72849	0.421468		0.566628	1.21221	1.23029	-0.328155
POLR1B		0.824018	1.48073	1.10915	-0.104101		1.79921	2.14973	1.52393	0.526124		0.722349	1.28317	1.46685	-0.159552
D21S2056E		0.930905	1.41152	1.4866	-0.366089		2.07715	2.10381	1.76725	-0.006618		0.735549	1.49291	1.56354	0.075863
TFB2M		0.792034	1.42018	1.16689	-0.129761		2.00428	2.01794	1.74486	0.508352		1.07987	1.37643	1.75866	0.226362
FLJ40452		0.68362	1.31615	0.942401	-1.69586		1.08856	1.68583	1.04847	-1.32629		0.655543	0.825786	0.635506	-1.47784
NOL1		1.40015	1.68767	1.33274	-0.659048		0.783162	1.19732	0.826473	-0.195148		0.665265	0.801813	0.433411	-0.69619
C21orf108		1.04567	1.39787	1.27684	-0.593342		1.02733	0.933198	1.01856	-0.43284		-0.155807	0.729682	0.870881	-0.539489
DDX31		1.02737	1.29293	1.13147	-0.342756		0.985976	1.10267	1.0081	-0.391128		0.065475	0.374834	0.711103	-0.342285
NOL6		1.16806	1.59419	1.16992	-0.880209		1.11303	1.63155	1.20457	-0.430992		0.228742	0.706217	1.01028	-0.594747
PUS1		0.842389	1.41514	1.19172	-0.672468		0.616745	0.917507	1.72439	-0.396202		-0.160025	0.590558	0.878947	-1.10881
DPH2L2		0.732356	1.28604	1.16018	-0.626119		1.21206	1.63771	1.41275	-1.0243		0.278617	0.739589	0.839353	-1.15796
SYNCRIP		0.957088	NaN	1.11771	-0.727125		1.59507	2.31129	1.3299	-0.021072		0.220938	0.615384	1.16109	-0.568987
ZNHIT2		0.706675	1.25636	0.467045	-1.48324		1.11944	1.59537	1.4491	0.196525		0.581766	0.886136	1.17269	-1.33361
GRWD1		0.802886	0.754808	0.981762	-1.00741		1.41199	1.14583	1.34546	-0.333741		0.790051	0.937172	1.24341	-0.662939
MKI67IP		0.823625	NaN	0.932124	-0.333248		1.04805	1.29225	1.46135	-0.375342		0.678771	0.877584	1.22253	-0.736065
ATAD3B		0.64925	1.08737	1.01628	-1.36877		1.40686	1.6054	1.66466	-0.037007		0.423452	1.36171	1.00768	-0.471493
G3BP		0.333393	1.0588	0.325376	-1.03486		1.28197	2.41261	0.812297	0.047935		0.766613	1.40047	1.14898	0.080103
SRPRB		0.596552	1.38146	0.69979	-0.738103		1.30894	1.97266	0.771762	-0.328701		0.865078	1.49136	0.884289	-0.674587
FLJ23476		0.790174	1.47781	0.824272	-0.208828		1.58283	1.87225	0.890465	-0.017731		0.954486	1.12989	1.01505	-0.309381
RRS1		0.786385	1.3419	0.786496	-0.745164		1.72166	1.62723	1.29956	-0.822263		0.671018	1.69267	1.18819	-0.841026
HYPK		0.731771	1.77217	0.319079	-1.17033		1.24915	1.94252	1.22958	-0.853834		0.964942	1.53303	1.51517	-0.52846
PEO1		0.354324	1.09986	0.851707	-1.30415		0.904379	2.00073	0.580312	-1.08691		0.84968	0.763295	0.840314	-0.202011
SSB		0.538004	0.705282	0.345309	-0.843128		0.740068	0.927377	0.562915	-0.448956		0.412819	1.0296	1.03983	0.054932
ZMPSTE24		0.012164	0.875216	0.562979	-0.871029		0.664353	1.13743	0.695878	-0.395017		0.484084	1.13665	1.03153	-0.47566
G3BP		0.337564	1.48103	0.661557	-0.933372		1.15883	1.02964	0.695056	-0.851209		0.676414	1.4468	1.25318	-0.367457
A_23_P99731		0.9869	1.52601	0.637491	0.251729		0.493058	0.913506	0.711895	0.026846		0.321402	0.165954	0.463714	-0.647168
HMGCR		0.739079	1.69952	0.571723	0.124102		0.373011	1.39452	0.090363	0.009979		0.190126	0.922964	0.093144	-0.239515
CGI-72		1.29321	1.41729	-0.112076	-0.415255		1.05679	0.488382	0.209876	0.051958		0.707799	0.127989	0.01969	-0.724628
LRRC5		0.893129	1.08071	0.215518	-0.175994		0.82586	0.820927	-0.078838	0.064183		0.493333	0.758266	0.090181	-0.656753
AF035311		0.823726	1.46527	0.030758	-0.249829		0.908442	0.895242	-0.357027	-0.396708		0.763153	0.842683	0.267898	-0.348035
AMD1		1.02188	0.797068	0.755616	-0.550089		1.57898	0.337888	0.439445	-0.200678		0.755683	0.526054	0.296388	0.177623
FLJ23323		0.868674	0.849465	0.92121	-0.611326		1.18021	0.893965	0.374167	-0.117631		0.504527	0.104368	0.359786	-0.473205
CXorf15		0.779633	1.43474	0.582592	-0.472386		0.581897	-0.30815	0.119183	-0.822429		1.30694	0.720926	1.22898	-0.135786
ENST00000222567		0.696984	0.788393	1.08468	-0.38244		0.412582	0.009317	0.831794	-0.156456		1.10397	1.01183	1.15634	-0.380958
FAM11B		0.984974	0.997881	0.713468	-0.462428		0.434887	0.68835	0.365462	-0.385146		0.968636	1.06699	0.862302	-0.281493
FLJ12671		0.943831	0.595968	1.01463	-0.864673		0.67114	0.360326	0.571858	-0.45974		1.18087	0.381947	1.2118	-0.094713
SFRS10		0.560623	0.588583	0.582086	-0.587948		0.265234	0.911945	0.650618	0.114264		1.38731	0.664442	1.05141	0.00969
THC1805956		0.250359	1.085	0.730138	-0.403334		0.431965	1.42658	0.888678	0.282076		0.487144	0.930039	1.28103	0.156417
RPP14		0.235891	0.638683	0.873606	-0.250406		0.496416	1.21186	0.776155	0.137072		0.828921	0.643494	0.794182	-0.125088
PSMC4		0.471171	0.689241	0.941182	-0.290215		0.614103	0.600364	1.02258	0.319032		1.14954	0.90732	0.988574	0.19752
DKFZp586C1924		0.43301	0.797416	0.856399	0.141718		0.674248	0.995576	0.948031	NaN		0.644997	0.987799	1.27542	0.170094
MPHOSPH10		0.407518	0.649471	0.631448	-0.261055		NaN	1.08626	1.15382	0.350855		0.785746	NaN	NaN	NaN
NOL7		0.384489	0.88957	0.647728	-0.254906		0.55678	NaN	1.02237	NaN		0.952556	1.16027	1.41491	0.33834
NCOA3		0.188382	1.03214	0.451054	0.048063		0.306137	0.617442	-0.024064	-0.559839		0.428927	1.0927	0.388534	0.062362
HSPC132		0.306686	0.622263	0.765341	-0.301983		0.699458	0.796212	0.478153	-1.08462		0.692238	0.570068	0.963337	0.256972
DAZAP1		0.248812	0.817742	0.548044	-0.062745		0.91855	1.20826	0.66485	-0.598059		0.840301	0.904878	0.509871	0.094511
FAM36A		0.254677	0.761106	0.428871	-0.215094		1.19366	1.2345	0.505728	-0.280707		0.576852	0.874648	0.832091	0.235455
BAG1		0.299714	0.833757	1.0329	-0.502432		1.24437	1.54231	0.749122	-0.016097		0.535295	1.19118	0.923492	-0.118248
C6orf11		0.449013	1.19587	0.77406	-0.300965		1.02109	1.08382	1.04073	-0.226905		0.806701	1.13887	0.774685	-0.444875
EIF3S9		0.460889	1.41284	1.34734	-0.149865		1.18042	1.43321	0.860876	-0.311267		0.419427	0.829151	0.772647	-0.252795
NSUN2		0.722795	1.15491	1.06933	0.142229		1.07546	NaN	0.760319	-0.247232		0.429855	0.806776	0.805962	-0.390459
MRPS7		0.552279	NaN	1.05496	-0.066943		1.01648	1.2805	1.05265	0.076988		0.615459	0.661034	1.16012	-0.188345
EFG1		0.630226	1.43112	1.11191	-0.265615		0.947222	1.66921	1.28155	0.04327		0.369428	0.898973	1.2729	-0.285271
DKFZP586L0724		0.760437	1.28948	1.48708	-0.230224		0.781345	1.4385	1.16172	0.098294		0.504472	0.851292	1.0141	-0.436124
SERF1B		0.365145	1.09554	1.17724	0.572995		1.04003	0.950768	1.04472	-0.440857		0.958332	1.0567	1.63954	NaN
C2F		0.512679	1.18202	1.32453	-0.109713		1.22042	1.17179	1.1498	-0.335418		0.770238	1.20159	1.37914	-0.156549
LCMT2		0.65839	1.13277	2.00964	-0.217293		0.539023	1.31505	1.5229	-0.013131		0.426655	0.748675	1.42856	-0.802657
LOC151194		0.963463	1.15373	1.58953	-0.009842		0.682001	0.7539	1.4298	-0.404443		0.707585	0.41535	1.62572	-0.186105
TOE1		0.754756	0.649244	1.32607	-0.259618		0.31479	0.52449	1.26967	-0.082722		0.286494	0.207221	1.1147	-0.711381
TEX10		0.722164	0.954055	0.930942	0.080469		0.592862	0.515173	0.889407	-0.513389		0.464831	0.359808	0.796693	-0.269041
CR2		0.672487	0.857449	0.889441	0.213606		0.317791	0.900184	0.9032	-0.604864		0.66073	0.67801	1.20013	-0.517121
MT		1.06685	1.29344	1.62039	0.075961		0.935784	1.10741	1.43325	0.82266		0.401008	0.510653	1.4904	0.281313
RIOK2		0.817342	1.25985	1.39437	0.057367		0.778036	0.868602	1.29954	0.798325		0.964798	1.18307	1.33296	0.239297
HSA9761		0.856496	1.37222	1.41319	0.533978		0.967293	1.32506	1.43239	0.32016		1.29084	1.02102	1.19465	0.411111
MAPK6		0.81975	1.28088	1.50117	0.428485		0.931636	1.25639	1.43739	-0.056228		0.883481	0.832114	1.19548	0.28076
NUP35		0.759036	NaN	1.45884	0.627025		1.03047	1.21666	1.2678	NaN		0.704572	0.642434	1.21386	NaN
AGRN		0.799218	0.842607	1.11987	0.617028		0.776278	0.83272	1.29654	0.377758		1.14034	0.702449	1.30388	NaN
FLJ10458		0.781534	1.17515	1.34025	0.803648		0.997614	0.99279	1.6473	0.60742		0.976371	0.725462	1.19247	0.314063
NICE-4		0.422986	1.00721	1.4743	0.027626		1.05167	0.852466	1.29779	0.115805		0.614068	0.01519	0.893053	0.383625
GTF2H1		0.800906	0.998796	1.3327	0.066797		0.43486	0.606104	0.899722	0.497124		0.862196	0.326364	1.0204	0.077773
WDR36		1.258	1.5424	1.66172	0.406946		0.98768	1.26861	0.771848	-0.375849		0.926287	0.691234	0.808467	0.556441
ZNF232		1.16054	1.58853	0.94356	0.154961		0.86213	0.763534	0.518534	-0.056831		1.39729	0.781147	0.946925	0.111954
KCTD12		1.37272	1.18855	1.32196	0.029731		0.868762	0.309312	0.379399	-0.238084		0.960722	0.490495	1.23104	0.24201
SFRS7		0.88142	1.4454	1.14349	0.445505		0.410499	1.22463	0.588779	NaN		1.22797	1.12043	1.29489	0.026196
FVT1		0.814426	1.77148	0.92097	0.374607		0.685505	1.19556	0.62052	0.742644		1.10647	1.44851	1.12548	0.551265
DNAJA2		1.07352	0.64792	1.12805	0.384245		1.42054	1.33048	0.783689	0.212252		1.28422	1.04482	0.992466	0.659044
TXNL4B		0.552848	0.704156	1.63133	0.699189		0.936502	1.12229	1.02022	-0.042522		0.840299	0.89772	1.2469	0.808181
TDG		0.836772	0.525154	1.04489	0.52187		1.08022	1.01394	1.01776	0.062712		0.868863	0.701689	1.01206	0.603862
e(y)2		0.522389	1.09766	0.79387	0.620039		0.899821	0.829474	0.562166	0.264046		1.16507	1.02827	1.10923	NaN
SNRPB2		0.469148	1.08423	0.997376	0.55023		0.797779	0.766282	0.920514	0.609473		0.838082	0.9931	1.20978	NaN
DDX39		0.948502	1.11984	1.06184	0.34557		0.861202	0.620098	0.990985	0.19534		1.13751	1.14579	1.26064	0.609968
PWP1		0.42132	0.888476	0.74366	0.1525		1.13034	1.03285	0.546112	0.109657		0.749322	1.04825	0.906355	0.107783
ZNF207		0.487209	0.753872	0.842299	-0.024898		0.953804	0.946273	0.790491	0.042977		0.93448	0.78598	0.907801	-0.065791
FXC1		0.524642	1.03321	1.06269	0.372157		0.678805	1.04785	0.775255	-0.117095		0.993754	0.940988	0.897549	0.138728
KCTD10		0.5799	0.697435	1.03891	0.14325		1.08137	0.96154	0.823054	0.39141		1.18131	0.977235	0.792798	0.326735
DPM1		0.581424	0.702508	0.688085	0.532419		0.861722	0.764676	0.787812	0.662464		1.08396	0.799368	0.913196	0.410254
POLR2K		0.284797	0.530171	0.979091	0.442905		1.00228	1.01538	0.894897	0.48355		0.67495	0.778826	0.974521	0.480389
GSPT2		0.420497	0.658477	0.875957	0.466192		1.05609	0.973615	1.06392	0.561489		0.849822	0.627246	0.897509	0.485301
FLJ21148		-0.260878	0.729995	0.895937	-0.230831		1.56152	1.92001	1.28777	-0.001607		-0.240415	0.840147	0.532097	-1.36232
GEMIN5		-0.086554	0.236591	1.27421	-0.008297		0.594444	1.34564	2.06861	0.085116		-0.070782	0.148962	0.885945	NaN
MGC24975		0.320442	0.544314	1.58502	-0.302558		0.793781	1.47507	1.32895	0.187258		-0.335012	0.39015	0.60011	-1.00498
DRIM		-0.006704	1.21876	1.37865	-1.413		0.8621	1.03119	0.842745	-0.155103		0.041769	0.957938	0.625061	-0.238562
C19orf28		0.545764	1.22317	0.619859	-1.22442		0.838845	0.990521	0.793662	-0.915279		-0.591064	0.560559	0.522769	-0.522405
DDX28		-0.076909	0.061285	0.307319	-0.693577		1.00416	0.721286	1.07135	-0.478446		0.514132	0.783664	0.503723	-0.785778
MRPL20		-0.113154	NaN	0.490671	-0.929184		0.848086	1.03807	1.08825	-0.354167		0.464127	0.810258	0.788464	-0.692148
THC2002617		0.12701	0.297789	0.771595	-0.65985		0.862381	0.839037	0.721231	-0.545674		0.173623	0.912015	0.3046	NaN
DDX51		0.404696	0.807108	0.570502	-0.971161		0.600423	1.05505	0.952747	-0.688096		-0.152833	0.60185	0.111957	-1.29263
PMM2		0.427362	1.0259	0.579584	-1.0271		0.965293	0.92419	0.760963	-0.701709		0.462389	0.539446	0.605415	-0.790472
LOC56930		0.489108	1.07789	0.784159	0.050934		0.553182	0.907696	0.700787	-0.25345		-0.25241	0.724242	0.650185	-0.652067
SLC5A6		0.181943	1.26488	1.19415	-0.542959		0.230227	0.988552	0.76178	-0.528132		-0.345856	0.504834	0.876053	-0.612297
SLC38A5		-0.224765	1.22933	0.614266	-0.661185		-0.121589	0.712025	0.704385	0.17794		-0.50525	0.386402	0.683896	NaN
A_23_P5171		-0.108214	0.975063	0.843751	-0.499095		0.634451	1.0024	0.927291	-0.132631		-0.559429	0.163989	0.388704	-0.744773
DNAJC11		-0.069644	0.950584	1.12444	-0.335519		0.18864	0.60206	0.988931	-0.320785		-0.749737	0.253695	0.351188	-0.704289
MEP50		0.33031	1.47447	0.918729	-0.661677		0.611892	1.17765	1.28454	0.032137		-0.092636	0.478231	1.24065	-0.324803
DHX30		0.420869	1.00545	0.758678	-1.00448		0.578223	0.905849	1.16357	-0.002759		-0.385024	0.567326	0.64182	-0.13054
DHX30		0.569512	1.22627	0.804595	-0.842407		0.555077	0.677404	1.13448	-0.009555		-0.394528	0.459787	0.833334	-0.066274
TSTA3		0.102369	1.38441	0.557912	-1.05519		0.3027	1.16284	0.816303	0.013605		-0.204922	1.06377	1.16223	NaN
KIAA0971		0.256547	1.29213	0.997452	-0.201601		0.568357	1.20116	0.639477	-0.049943		0.327603	0.331544	0.939104	0.232062
DDX49		0.416423	1.22353	0.896634	-0.725741		0.352222	0.844842	0.883711	0.107925		0.213386	0.34583	1.16329	0.05861
TRUB2		0.368933	1.2683	1.07081	-0.055316		0.45334	0.692171	0.996769	0.108815		-0.127738	0.66685	0.73072	0.146532
C20orf155		0.131022	1.23874	0.805065	-0.259962		0.197268	0.990576	0.991568	-0.20011		0.010388	0.544442	1.10131	-0.268022
POLR3B		0.033602	1.20657	1.22975	-0.151708		-0.109697	1.03304	0.98554	0.149151		-0.256066	0.542353	0.709204	-0.328971
SCO2		0.070312	0.582662	0.484923	-0.735186		0.608154	0.820843	0.782274	0.320074		0.041308	0.914911	0.771305	-0.556301
PSME3		0.597039	1.03713	0.57971	-0.715292		0.500321	0.556116	0.784827	-0.228526		0.234201	0.519678	0.433479	-0.777658
SENP3		0.408032	0.823514	0.551594	-0.487942		0.31299	0.526467	0.738953	-0.188698		0.154668	0.458104	0.432176	-0.312062
THTPA		0.173065	0.731036	0.319399	-0.721396		0.603368	0.497805	0.572882	0.117851		0.017809	0.295762	0.250025	-0.939703
SNAPC4		0.622298	1.00711	0.247386	-0.377597		0.61864	0.912342	0.468811	-0.382472		0.269509	0.344682	0.315937	-0.348427
VAPA		0.434553	0.718731	0.634431	-0.411451		0.746511	1.04562	0.512078	-0.473426		0.525298	0.582084	0.555459	-0.519239
WBSCR22		0.017953	0.755873	0.340233	-0.535616		0.627188	1.16819	0.677202	0.192441		0.270227	0.598947	0.331991	-0.124771
EFEMP1		NaN	NaN	NaN	NaN		0.583825	1.13017	0.322699	0.241592		0.629422	0.702807	0.32351	-0.135073
ZNF336		0.340015	0.913282	0.495623	-0.505397		0.779519	1.02939	0.288881	0.064911		0.340301	0.411889	0.38363	-0.193893
MGC19604		0.509002	0.894603	0.469914	-0.404211		0.578566	0.886945	0.702717	0.099209		0.22799	0.471767	0.751293	-0.350628
FLJ10439		0.716768	1.08713	0.429216	-0.584249		0.582332	1.06035	0.582291	0.131616		0.358751	0.526913	0.520692	-0.470977
C22orf23		0.638421	0.643892	0.368845	-0.062921		0.704429	0.601922	0.361504	-0.057601		0.188415	0.465959	0.268496	-0.03998
TOMM22		0.404808	0.642366	0.38062	0.220477		0.578557	0.859551	0.731138	0.08051		0.211755	0.575433	0.380501	0.059896
FLJ12517		NaN	NaN	NaN	NaN		0.241208	0.749202	0.678426	-0.029768		-0.179454	0.094124	0.570991	-0.231301
FLJ12439		0.474864	0.72433	0.821675	0.22997		0.308147	0.527573	0.536859	0.235221		0.048709	0.244509	0.59483	-0.206475
TRAPPC3		0.483386	0.747942	1.02368	0.285848		0.272912	0.6104	0.923616	0.184943		0.035304	0.264159	0.315254	-0.425938
EIF2B4		0.112479	0.638174	0.502738	-0.223986		0.245206	0.728171	0.809665	0.095369		-0.008498	0.362481	0.26914	-0.493836
POGK		0.553505	1.01338	0.454498	-0.03182		0.207	0.696304	0.475261	0.024367		0.245311	0.363097	0.379904	-0.340325
FLJ10774		0.30417	0.927564	0.562308	-0.040039		0.349157	0.555957	0.387369	-0.096229		-0.202659	0.298279	0.207085	-0.199499
LOC57168		0.054546	0.733201	0.908427	-0.13486		0.269807	0.996227	0.401451	-0.061855		-0.23404	0.391366	0.286389	0.024456
SLC25A22		-0.652087	0.4781	0.797614	-0.768199		0.450836	1.56747	1.04376	-0.452549		-0.530744	0.851825	0.421066	-1.20588
PP3111		-0.05698	0.57246	0.488269	-1.14411		0.240614	1.09192	1.02585	-0.009897		-0.929295	0.202388	0.229135	-0.86232
FBXL6		-0.538611	0.053833	1.16297	-0.856726		0.221769	0.849291	1.26019	0.048513		-0.950734	0.321883	0.717129	-0.942257
AGPAT3		0.469597	-0.036738	0.907128	-0.365217		0.186178	1.00995	1.46246	-0.001484		0.108497	0.182933	0.363422	-0.586262
WDR33		-0.033188	0.22184	0.62195	-0.730159		0.464932	0.611519	0.78836	-0.084216		0.383407	-0.034584	0.415075	-0.264953
FLJ21945		-0.470738	-0.182625	0.559614	-0.110187		0.294056	0.76915	1.10117	0.191317		-0.084486	0.250293	1.12567	-0.379149
MGC5242		-0.23417	-0.275807	0.700275	-0.290466		0.148814	0.383574	0.953071	-0.132579		0.121709	-0.125982	0.765842	-0.327568
FLJ20277		-0.944803	0.305038	0.756956	-0.860247		-0.279704	0.457706	0.746803	0.244114		-0.419713	0.272597	0.409709	-0.09478
PRPF31		-0.555681	0.311884	0.486011	-0.70013		-0.039013	0.570556	0.889956	0.334265		-0.467509	0.593835	0.868113	-0.172782
SEC61A1		-0.09087	0.222836	0.332459	-1.30657		0.216666	0.37162	0.95026	-0.510113		-0.30869	0.423985	0.759828	NaN
AATF		-0.055059	0.332681	0.522989	-0.8499		0.063833	0.419663	1.03222	-0.149593		-0.172099	0.768771	0.579308	-0.090274
SEC23IP		-0.323359	0.286578	0.431402	-0.423648		0.105447	0.47168	0.769757	-0.42988		-0.373815	0.354948	0.727433	-0.366844
HSPC176		-0.579448	0.240774	0.452663	-0.110703		-0.452398	0.49254	0.735909	-0.415676		-0.52237	0.123892	0.878977	-0.313066
LOC389722		-0.239709	0.283509	0.370854	-0.21539		0.026022	0.350601	0.751597	0.0981		-0.072862	0.21663	0.384921	-0.10759
MGC10646		-0.238974	0.083373	0.505804	-0.106964		-0.367372	0.372837	0.615218	-0.345997		-0.434355	-0.236628	0.346314	-0.316824
EIF4G3		-0.117527	0.50983	0.430412	-0.084721		-0.33953	0.176244	0.562198	-0.408979		-0.240104	0.384701	0.505578	-0.31559
TPD52L2		-0.107958	0.222778	0.255783	-0.67064		-0.476977	0.079324	0.668493	-0.299332		-0.408611	0.226307	0.347474	-0.319218
ENDOG		-0.092312	0.038604	0.371068	-0.391308		-0.031882	-0.041826	0.522608	-0.186771		-0.333937	0.070665	0.342493	-0.275501
COQ4		-0.181405	0.126865	0.587453	-0.448454		-0.10396	0.519015	0.518343	0.051355		-0.552422	0.334017	0.274451	-0.903141
C9orf114		0.098582	0.372158	0.679395	-0.57471		0.348216	0.469173	0.719452	-0.175969		-0.474216	0.077099	0.306735	-0.32456
ECHDC1		-0.424495	0.534724	0.356302	-0.251751		0.02927	1.07301	0.458459	-0.738193		-0.344077	0.745132	0.761433	-0.380762
CSTF3		-0.256839	0.674069	0.806065	-0.067353		-0.322852	0.832208	0.765207	-0.309327		-0.150779	0.4083	0.631122	-0.29112
APOA1BP		-0.379231	0.211574	0.308758	0.03318		0.017442	0.73462	0.435835	0.189493		-0.285643	0.787656	0.535833	0.052365
SCFD2		-0.903278	0.259007	0.298166	-0.294776		-0.319321	0.673293	0.153662	-0.245781		-0.155208	0.099184	0.582393	-0.248621
C6orf149		-0.475732	0.530156	0.45239	0.054223		-0.409179	0.399892	0.28448	-0.053854		-0.329041	0.381111	0.140238	-0.001842
MAP4		-0.997628	0.535995	0.420495	-0.099188		-0.303118	0.692576	0.496837	-0.049498		-0.274752	0.642151	0.248914	-0.092122
IPO4		0.185019	0.837223	0.165383	-1.1798		1.22399	1.52527	1.55044	0.516077		0.161484	0.793279	0.800624	-0.213109
FLJ38984		-0.206531	0.406392	0.238486	-0.363201		0.744252	1.22569	1.14648	0.372507		-0.081537	1.13638	0.968042	0.242546
ZNF543		1.10888	1.22507	0.239689	-0.191509		0.923632	1.02161	0.828236	0.657255		0.308643	1.27506	0.29045	0.381413
STAT5A		0.495379	1.04255	0.309259	-0.362617		1.3608	1.4817	0.083798	0.52485		0.605034	1.0816	0.293411	0.088738
C10orf18		0.773426	1.51411	0.511184	0.14455		1.6481	1.47506	0.714769	-0.344967		0.669638	0.982191	0.587849	-0.170576
SPPL2A		0.727335	1.38965	0.371646	0.313214		1.32737	1.45322	0.380559	0.155695		0.383288	1.0786	0.387232	0.055298
CCNJ		0.117079	0.870736	0.677706	-0.170841		1.04536	1.74559	0.723234	0.271977		0.258448	0.571724	0.007364	-0.653513
DNPEP		0.310095	1.19091	0.652771	-0.200652		0.718317	1.49086	0.776425	0.536364		-0.390738	0.812449	0.426548	-0.334299
LOC56926		0.162375	0.934877	0.306706	-0.284116		0.768257	1.65461	0.990847	0.321016		-0.025462	0.828175	0.734797	-0.419377
DKFZp434K1815		0.877002	0.478192	0.729163	-0.436942		0.952908	1.10879	1.17259	0.381062		0.390887	0.843873	0.836949	-0.699693
TRA16		0.332086	0.579242	0.531984	-0.385126		1.07388	1.00767	1.0889	0.276105		0.105974	0.432542	0.874682	-0.16893
CSF3		0.998575	1.19895	0.782423	-0.263401		1.3531	1.40711	0.957365	0.318433		0.149295	0.7658	0.348931	0.033776
TTC4		0.556666	0.972587	0.52184	-0.007508		1.33044	1.49824	1.33336	0.238974		0.185957	0.589673	0.566155	-0.376743
LETM1		0.653348	1.46462	1.15833	-0.103093		0.829951	1.09711	0.765009	0.465538		0.280805	0.666232	0.742407	0.134127
SELI		1.22178	1.57859	1.15389	0.034813		0.560879	1.11478	1.14494	0.603259		NaN	NaN	NaN	NaN
TEX15		NaN	NaN	NaN	NaN		0.928476	NaN	1.11552	0.603981		0.534799	1.10429	0.80893	NaN
FTSJ3		0.69509	1.13498	1.33012	-0.320248		0.671933	1.09185	1.21894	0.543859		0.347226	0.48505	0.542523	-0.398035
PISD		1.00961	1.13004	0.922669	0.343617		1.33691	1.11562	1.20868	0.874921		0.391533	0.510641	0.768898	0.065154
BZW2		0.383784	1.24497	1.16354	0.53502		1.21995	1.84431	0.902963	0.014273		0.062016	0.995753	0.820773	0.23504
ESRRA		0.035395	0.902304	1.13953	0.435546		1.14115	1.4884	1.19529	0.439739		-0.236018	0.878904	0.606852	-0.2141
MRRF		0.343004	0.671363	0.70964	0.529339		0.555485	1.65609	1.29743	0.595749		0.341354	0.508455	0.575537	0.073653
NOC4		0.413102	0.622054	0.705085	0.432173		0.815995	0.919917	0.92756	-0.287839		0.463314	0.708296	1.05623	-0.115035
LOC134218		0.184199	0.635886	0.840063	0.305497		0.411198	1.14115	1.09911	NaN		0.525656	0.635103	0.859263	-0.105544
SPATA5L1		0.287615	0.649611	1.10384	0.332491		0.680529	1.25735	0.841855	0.166262		0.361837	0.686152	0.558257	-0.052951
TBRG4		0.27325	0.417553	1.08851	0.458056		0.527587	0.767558	0.994163	0.577017		0.091498	0.43976	0.536498	-0.030896
EI24		0.504329	NaN	0.771423	0.761993		NaN	1.00043	0.990444	0.243613		0.280504	0.50553	0.702984	0.010208
SFRS1		0.346136	0.864795	1.10601	0.51846		0.353507	0.865878	1.02536	0.432827		0.411942	0.479278	0.86091	0.122144
NUP54		0.181357	0.574652	1.14455	0.704193		0.445416	0.664084	1.19796	0.460568		0.478124	0.411618	0.846394	0.363545
TM4SF8		0.666373	1.0511	0.674634	0.206172		0.90517	1.24481	0.912802	0.359868		0.292062	1.21874	0.912308	0.096286
FLJ10581		0.836859	1.0948	0.750441	0.286576		0.73915	0.809561	1.12072	0.135478		0.495801	0.500926	0.787674	0.132899
SLC1A5		0.884581	1.06723	0.828335	0.060731		0.890358	1.05085	1.00113	0.303164		0.345437	0.642412	1.03875	0.527462
C6orf66		1.03097	0.94376	0.861861	0.152969		1.18976	1.33311	0.919889	0.257008		0.750832	0.805726	0.806361	0.083743
AKAP8		0.879397	0.897601	0.818922	-0.141067		1.09668	0.945891	1.04829	0.073703		0.73625	0.733608	0.767797	0.283859
SIAHBP1		0.810843	0.639613	0.623191	-0.034075		0.506968	0.712354	1.02921	0.479398		0.284755	1.02139	0.720827	0.069261
WRN		0.594763	1.31803	0.720162	0.44746		0.647487	1.09916	0.679503	0.700779		0.364787	0.476962	0.436052	0.259427
SCAMP3		0.313004	0.84619	0.380194	0.095027		0.683597	1.14905	0.849823	0.67446		0.1466	0.801247	0.304851	0.041271
PPFIA1		0.599333	0.648746	0.311413	0.261153		0.454192	0.778276	0.576441	0.762399		0.41149	0.628394	0.462849	0.395119
GGCX		0.620486	0.697127	0.736893	0.363611		0.598116	0.830369	0.497623	0.527168		0.680743	0.728353	0.449832	0.288483
VCX		0.585497	0.632263	0.152781	0.725984		0.841207	1.16644	0.648455	0.679887		0.777088	0.766826	0.620723	0.446019
DKFZP434K1172		NaN	NaN	NaN	NaN		NaN	NaN	0.578662	0.779617		0.821352	0.40282	0.552486	-0.154987
SUI1		NaN	NaN	NaN	NaN		1.39775	1.10398	0.575212	NaN		NaN	NaN	0.816565	NaN
C20orf52		0.152022	0.286791	0.509305	1.0194		NaN	NaN	NaN	1.15111		NaN	NaN	NaN	NaN
HSPA5		-0.041198	0.463555	1.5892	-0.335838		0.27434	1.44864	1.34419	0.012451		0.988931	0.971196	2.02485	0.327355
BRMS1L		0.146111	0.08238	1.76551	0.597708		-0.126158	1.08771	1.58489	0.574444		1.53401	1.24729	2.11972	0.527196
TUBA4		0.891775	0.605114	0.72233	0.409873		1.25119	0.384749	1.31989	0.86781		0.9375	0.556237	1.37998	1.7157
AP3M2		0.933621	0.793979	0.852291	0.488042		0.80281	0.617655	0.932605	0.814682		1.19024	0.512651	1.33415	1.27462
RERE		0.779969	0.326587	0.967667	0.576928		0.40808	0.293024	0.616959	0.955221		0.924835	0.576583	1.31716	1.41853
UQCRFS1		0.29809	0.308184	1.13944	0.674695		0.846391	0.324215	0.825998	0.364002		0.846416	0.607029	1.27572	1.12832
MGC14817		0.595518	0.361032	0.430119	0.248419		0.848575	0.502514	0.955384	0.658059		0.865629	0.837477	1.15326	0.996843
ARL2L1		0.793872	0.422191	1.29591	0.581019		0.321011	1.43171	1.14256	0.849158		1.20054	1.24975	1.28202	0.763891
TIMM10		0.667077	0.994403	1.22129	0.906582		1.07307	1.09725	1.8531	1.15542		0.401139	0.709749	1.01293	0.50307
PSMD2		0.553819	0.589272	0.957958	0.449701		0.925203	1.15633	1.54816	1.18009		0.32792	0.939219	1.15897	0.642694
TRNT1		0.632591	1.21041	1.11354	0.557403		0.992807	1.48208	1.35607	0.922918		0.560429	0.820414	1.48215	0.159
PINX1		0.776672	1.15565	1.12444	0.374325		1.3295	1.51784	1.3783	0.863501		0.637584	0.82715	1.19044	0.512548
ZNF259		1.07704	1.14364	0.83673	0.327663		1.15908	1.58579	1.16927	0.964649		1.02959	0.986411	1.07063	0.559635
PLRG1		0.703883	1.05219	0.782489	0.450589		0.932057	1.65087	1.12635	1.2249		0.822922	0.910995	1.07695	0.631438
UTP14A		0.587725	1.19154	0.796361	-0.134408		1.06498	1.62762	1.23652	NaN		0.83623	1.50235	1.37501	NaN
HSPA9B		0.6969	0.965873	0.988646	0.19901		1.24905	1.51869	1.03121	1.03612		1.01188	NaN	1.38902	0.5675
EIF1AY		0.497082	0.916859	0.881321	0.413233		1.02189	1.09419	1.34971	0.810001		1.00864	0.930827	1.63104	0.858237
THOC4		0.061384	0.800078	1.28392	0.151268		1.08893	1.31859	1.58343	0.732946		1.08625	NaN	1.79381	0.921085
ADRM1		0.273055	0.783806	1.03503	0.140147		0.914939	1.16849	1.64631	0.791739		0.776372	1.28491	1.36097	0.543487
TSFM		0.319043	0.617812	0.919866	0.588199		1.03538	1.48768	1.49487	1.0363		0.691111	1.15139	1.36425	0.773617
MRPL36		0.383448	0.769745	1.01458	0.877483		1.24033	1.51635	1.33014	0.721323		0.388938	1.13037	1.51649	0.93228
PB1		0.499287	0.338994	0.899432	-0.410132		0.651899	0.94439	1.32475	0.777885		0.921275	0.707243	1.08031	0.667778
KIF5B		0.33376	-0.070961	1.06413	0.204533		1.01701	1.26433	1.61222	1.10801		1.38281	0.780101	1.51655	1.04097
MGC11102		0.508507	0.562975	1.15315	0.089434		1.10584	1.01253	1.58523	1.05547		0.705517	0.465553	1.3895	1.37672
FLJ20105		0.49119	0.109596	1.07114	0.393777		1.08675	1.33683	1.4726	1.34199		0.577569	0.907667	1.63244	1.326
AMOTL2		-0.190509	NaN	1.8319	0.304443		0.343127	0.454892	1.25135	0.469933		0.774113	1.19545	1.62581	0.402255
CERK		0.599891	-0.260649	1.43101	0.491976		0.49863	0.195823	1.14277	0.58107		0.953867	0.425517	1.61111	0.816
SLBP		0.341973	0.306933	1.91724	0.605823		0.654522	0.539304	1.51923	0.931692		0.244984	0.694063	1.87188	0.674891
HELLS		-0.091667	0.127674	1.67278	0.793964		0.372748	0.887869	1.67906	1.37543		0.355849	0.152287	1.84876	0.94699
HAT1		0.267966	0.289718	0.952927	0.514765		0.072964	0.059592	1.3406	1.09248		0.747596	0.718683	1.50937	0.966376
ALG10		0.512778	0.159448	1.42691	0.735634		-0.217969	0.392084	1.36107	1.28783		0.437818	0.65182	1.33857	1.25297
FKBP1A		0.413807	0.787284	1.32996	0.642772		0.422929	0.501852	1.16158	1.06576		0.197717	0.566462	1.13674	1.23123
SEPHS1		0.088599	0.493644	1.32779	0.704489		0.329484	0.6746	1.4915	1.2633		0.385911	0.476048	1.23361	1.06188
BC032300		0.256252	0.536457	1.10154	0.506346		0.088582	0.233442	0.803079	0.911786		0.485609	0.228138	1.12463	0.794693
PRLH		0.299745	0.143747	1.42471	0.374711		0.071793	0.350333	1.02264	0.918243		0.309051	0.077234	0.852526	0.85307
MGC11271		0.204244	-0.043164	1.28148	0.316267		0.144971	-0.0625	0.777372	1.18988		0.47323	-0.045224	1.00456	0.771667
UCHL1		0.222186	0.213473	0.457683	0.849179		0.238957	-0.160498	0.935701	1.04522		0.487195	0.313789	0.925377	0.62332
BCAP29		-0.235757	-0.190635	0.607863	0.573872		0.277493	1.01812	1.30494	1.72518		0.585626	0.850797	1.39735	1.19307
NASP		-0.2773	-0.045988	0.830906	0.349229		0.819078	0.941399	1.65182	1.8156		0.722279	0.747202	1.63317	1.16956
PSMC3		0.335379	0.619594	0.91822	-0.013482		0.510572	0.877325	1.61909	1.63716		0.165457	0.757322	1.36918	0.720813
AKIP		0.006676	0.247608	0.962554	0.352367		0.809392	0.825088	1.27749	NaN		0.51515	0.887645	1.1952	0.78199
COX6A1		0.061512	0.490449	0.801634	0.596856		0.612371	0.995309	1.38669	1.51453		0.524096	0.626925	1.32625	1.07758
LOC51249		-0.032186	-0.248796	1.5047	0.815407		0.70101	0.673261	1.70979	1.29743		0.286034	0.456711	0.75167	0.891307
MGC35361		-0.253771	-0.186852	0.959664	0.85385		0.475726	0.979912	1.18187	1.18223		0.135478	0.284564	1.10329	0.612995
TBL2		-0.047531	0.247523	0.645045	0.706316		0.427675	1.18723	1.14593	0.945604		0.074801	0.48479	0.839769	0.445964
NDUFS6		-0.247939	0.435011	0.563183	0.538078		0.602344	1.01361	1.38684	1.13313		0.028229	0.749499	0.987367	0.623264
NKIRAS1		0.031412	-0.207296	1.24735	0.318407		0.483144	1.02705	1.44775	1.00196		0.73278	0.36526	1.24396	0.358151
C16orf35		-0.622129	0.271863	1.73758	0.342718		0.115197	1.35809	1.82783	1.38889		-0.003771	0.384418	1.74342	0.60279
GTF2H3		-0.550996	0.040119	1.30349	0.269965		NaN	1.37237	2.49614	1.33624		-0.081295	0.396865	1.42542	0.496154
MGC15668		-0.338161	0.482314	1.95284	0.554604		NaN	1.23388	2.57083	0.950589		-0.116035	-0.172655	1.89702	0.607519
HDLBP		0.052691	0.238332	0.786867	0.046405		0.286169	0.736174	1.57746	1.1446		-0.100352	0.546835	1.15093	1.51096
UBE2M		-0.052903	-0.03751	1.48871	-0.46694		0.174235	0.710499	1.66783	1.36238		-0.028731	0.130995	1.30781	1.14919
GMDS		-0.695072	0.419839	0.693574	-0.015565		0.349749	0.958969	2.31205	0.986378		-0.448578	0.586505	1.26622	1.01354
QDPR		-0.63868	0.67451	1.08492	-0.153867		0.163344	1.28376	1.58372	-0.09761		-0.778861	0.980884	1.43957	NaN
AVEN		-0.388911	0.416266	0.748951	-0.540257		0.06321	0.990351	1.35966	0.074414		-0.251673	0.836227	1.34309	0.050996
GTPBP3		-0.621677	0.553311	1.36912	-0.300325		0.177389	1.57213	1.62092	0.708542		-0.732741	0.160913	1.33771	-0.071976
8D6A		-0.450019	0.35723	0.893199	-0.711142		0.142081	1.37518	1.54478	0.875954		-0.735597	0.831494	1.50287	0.094788
WDR18		0.118855	0.898494	1.03998	-0.125336		-0.032337	1.1032	1.72979	0.866675		-0.42433	1.04348	1.23221	0.00659
GMPPB		-0.093646	0.660275	1.16978	-1.02294		-0.120553	0.959798	2.10007	0.815993		-0.49896	0.566202	1.51834	0.169139
SDF2L1		-0.212491	0.270212	1.25697	-0.400973		-0.175605	0.967086	2.57642	1.13757		-0.422729	0.915212	1.6683	-0.265032
UCHL5		-0.746571	0.296745	1.34624	-0.248713		-0.230575	0.941987	1.43984	0.929703		-0.003647	0.276622	1.40837	0.320432
QP-C		-0.694343	-0.027536	0.908354	0.065022		0.089001	0.645431	1.08277	0.967576		-0.267789	0.522365	1.76247	0.99129
ITGB1BP1		-0.826216	-0.231324	1.07102	0.380177		0.128704	0.623368	1.16755	0.694658		-0.533157	0.564366	1.40629	0.604196
FLJ23469		-0.580541	0.577163	0.852852	0.225033		-0.048664	0.868585	1.52258	0.666326		-0.436996	0.638302	1.42723	0.835154
SNRPD3		-0.558289	0.136952	0.776434	-0.020822		-0.099345	0.921393	1.31177	0.676693		0.051937	0.815854	1.71101	0.947816
THC1818342		-0.242869	0.596292	0.771976	-0.208484		0.027293	0.945555	1.15526	0.765847		0.016449	0.897119	1.72032	0.79593
PRKDC		-1.3698	0.178906	0.719794	0.165066		-0.366208	0.855322	1.14546	0.964896		-0.497423	0.249812	1.2399	0.230163
RUVBL1		-0.750949	0.50126	0.981551	0.243884		-0.677437	NaN	1.44492	0.561621		-0.992937	0.491317	1.34777	0.197305
RUVBL1		-0.732131	0.55075	1.01575	0.25468		-0.549502	1.04671	1.6101	0.726942		-1.21376	0.457485	1.24138	0.170297
PSME2		NaN	NaN	NaN	NaN		-0.8084	0.793208	1.36296	0.900037		-0.555388	NaN	1.40749	-0.154233
MRPL24		-0.70582	0.188399	0.731497	-0.054942		-0.534074	0.323988	1.33659	0.735952		-0.845342	0.357347	1.29279	-0.171321
TREX2		-0.270124	0.917282	0.972503	0.428607		0.072916	0.979334	1.54659	2.15007		-0.747913	0.407638	0.911305	0.341333
ERCC1		-0.022086	0.512822	1.23077	0.339286		0.791369	1.52866	1.80609	1.74686		-0.215746	0.487089	1.31633	0.774458
CYC1		-0.0046	0.961319	1.21502	0.204992		0.576079	1.47678	1.83277	1.90649		-0.115905	0.833471	0.972829	1.07119
RUVBL2		0.321473	1.12736	1.02548	-0.126543		0.644736	1.58596	1.94163	1.84391		-0.185865	1.23921	1.33864	1.12032
MAPKAPK3		-0.14994	0.870651	1.0296	0.373093		0.18196	0.784291	1.7263	1.23233		-0.6248	0.365482	0.844983	0.837829
PSMB1		-0.052581	0.75473	1.04841	0.409714		0.037819	0.973076	1.38963	1.36271		0.176796	0.609321	1.30849	0.855283
GOT2		0.112184	1.00152	1.28608	0.512062		0.10807	0.77408	1.34185	1.04686		-0.249605	0.419595	1.16726	0.470446
GALNT2		-0.108901	0.285229	1.5049	0.961799		0.147626	0.77135	1.39193	1.20518		-0.303292	0.155564	0.926901	0.714572
VARS2L		-0.226584	0.341949	1.30973	0.622541		0.161975	1.30188	1.35504	1.24114		-0.628931	0.409638	0.84404	0.504008
FLJ20364		-0.152818	0.366074	1.28532	0.572356		-0.085216	0.279008	1.07553	1.42951		-0.079485	-0.164246	0.803756	0.500445
A_23_P95940		0.039945	0.342247	1.16245	0.572601		-0.229624	0.302169	1.18858	1.23363		-0.355696	0.101602	0.924351	0.437245
NIT2		-0.221859	0.520483	1.20485	0.747635		-0.069361	0.385215	0.997987	0.969295		-0.562318	0.316896	0.818285	0.667357
HKE2		0.493016	0.672087	1.16892	0.894618		-0.023438	0.899203	1.93651	1.71568		-0.315389	0.515714	0.809934	0.435604
GTF2H4		0.542826	0.616659	1.42563	0.58249		-0.401227	0.744481	1.39211	1.02756		-0.416348	0.468313	0.777597	0.031131
IMPDH2		0.359024	0.628004	1.1275	1.12956		0.399407	0.991929	1.36404	0.847586		-0.401474	-0.153781	0.352925	0.516458
SLC37A3		0.961636	1.84259	1.17721	1.00719		1.03559	1.39997	0.907272	1.02201		0.48976	1.39476	0.963322	0.175106
A_23_P119153		0.445159	1.61404	1.0148	0.469522		1.06415	1.85434	0.978695	0.847677		0.329447	0.894732	0.91481	0.413216
WARS		0.279671	1.53185	1.08917	1.35383		0.733674	1.76345	1.25876	1.1883		0.090547	0.955577	1.122	NaN
MGC2744		NaN	NaN	NaN	NaN		0.647445	1.56839	1.41517	1.39917		0.24258	0.987778	0.811932	0.171592
LARS		0.205932	1.02323	1.00249	0.754746		0.473899	1.1683	1.00317	1.26051		-0.227561	1.41329	1.15027	0.419042
YIF1		0.542266	1.42114	0.711703	0.717358		0.590182	1.52902	0.795114	1.00387		-0.241738	1.10549	0.636624	0.448831
CYP51A1		0.403571	2.00036	1.46991	1.0469		0.193301	1.25754	0.85668	0.615662		0.373854	0.892427	0.85538	1.17797
LDHC		0.58677	1.54101	1.11536	0.450022		0.470182	1.1198	1.4579	1.16156		0.161671	1.13045	0.855556	1.12666
TRIT1		0.70957	1.6116	1.36289	0.856036		0.614499	1.43473	0.815791	1.19817		0.202681	1.08196	1.0352	0.918482
BAG2		0.218553	0.962401	1.52415	1.08191		0.367416	0.612837	1.61433	1.1632		0.024372	0.875013	1.89722	0.898062
C10orf70		0.06896	0.91585	1.3926	1.38861		0.222802	0.765227	1.39725	1.10529		0.123482	0.635537	1.18788	0.606825
A_23_P254288		0.222938	1.02813	1.01926	1.05834		0.212052	0.71113	1.42817	1.55537		-0.068808	0.90056	1.25625	0.896417
SCO1		0.150342	0.586646	1.63362	0.941722		0.552564	1.3545	1.81299	1.24161		0.066443	0.53196	1.46674	0.697709
CHCHD4		0.275174	1.02244	1.53666	0.543961		0.449612	1.17337	1.80121	1.61493		0.007761	0.731561	1.7875	0.818779
CCT7		-0.148076	1.21308	1.20637	0.664173		0.326024	1.48894	1.64124	1.07164		-0.182299	0.745426	1.52602	0.824773
MYOHD1		-0.22565	0.86068	1.15542	0.912037		NaN	1.37452	1.82311	1.3019		-0.119686	0.675649	NaN	0.742328
ME2		-0.20885	0.774201	1.18333	0.914743		0.288628	1.62685	1.32199	1.22201		-0.033925	0.558733	1.40716	0.877345
MAPK12		0.158311	1.0662	1.24859	0.987576		0.73906	1.34119	1.30054	0.948266		0.018681	0.270787	1.06834	0.671107
EPRS		0.251545	0.803095	0.864622	1.35283		1.08582	1.07333	1.41552	1.39125		-0.113377	1.01613	1.38758	1.17196
SNRPF		0.130578	NaN	0.993731	1.29055		0.802569	1.13023	1.67649	1.26224		0.276007	0.908445	1.67732	1.66977
GTF2F2		0.191463	0.930741	1.03154	1.51133		0.865184	1.35255	1.73147	1.62774		0.298433	1.10319	1.46331	NaN
POLR2H		-0.086479	0.855285	1.37381	1.09101		0.825059	1.50898	1.33524	1.03799		-0.24207	0.961115	1.27088	1.68065
NUDT5		-0.056941	0.858678	1.25338	1.49138		0.447549	1.05764	1.38625	1.21076		-0.188395	1.09083	1.56151	1.22921
C20orf155		0.216239	0.818695	1.56023	1.43283		0.421611	1.19236	1.22496	0.731563		0.219872	1.07184	1.3422	1.44999
DC13		0.587121	0.277326	1.25886	1.18746		1.10535	0.787287	1.60871	1.46903		0.57846	0.710701	1.16428	1.13373
A_23_P51269		0.804391	0.707321	1.09413	1.39152		0.990945	0.733801	1.13029	1.57577		0.735376	0.78128	1.24014	1.18101
ALAS1		0.819879	0.692769	0.739761	1.45912		0.302409	0.888082	1.14471	1.62095		0.546737	0.718189	1.05526	1.29962
RNASEH1		0.344316	0.592095	1.61017	0.749517		0.91762	1.20902	1.77244	1.75707		0.230319	0.407584	1.15107	1.03086
DNM1L		0.573214	0.407711	1.19326	0.768741		0.335077	1.19838	1.59666	1.52941		0.33861	0.484277	0.856274	0.98947
PSMC6		0.645905	0.806632	1.19776	1.14957		0.224936	1.19831	1.75931	1.76799		0.522897	0.634442	1.30581	NaN
FLJ23263		0.643377	1.2754	1.40872	0.966963		0.369037	1.19936	1.39535	1.46579		0.366621	0.973989	1.27082	1.33747
CCNC		0.415488	1.16257	0.909818	0.847919		0.539614	1.24817	1.41999	1.22203		0.694583	0.837491	1.40741	1.18555
PTMA		NaN	NaN	NaN	NaN		0.33303	1.35147	1.34332	NaN		0.517006	0.61736	1.62986	1.10538
WBP4		0.823464	0.836895	1.34982	0.663228		0.444959	0.944808	1.43781	1.15222		0.590418	0.788817	1.46653	0.793683
KRTAP8-1		0.727787	1.1013	1.18947	0.806504		0.419891	0.676236	1.41453	1.29002		0.695913	0.46306	1.38637	0.455891
C7orf30		0.431733	0.57206	1.2077	1.01043		0.195853	0.880483	1.33092	1.38058		0.345231	0.701117	1.4068	NaN
PSMC2		0.601589	0.693715	1.38671	1.19515		0.176189	0.769752	1.23426	1.33909		0.752092	0.701381	1.29349	NaN
U2AF1		0.360272	0.350271	1.26766	0.813483		0.545848	NaN	1.32264	NaN		0.841612	0.534703	1.43203	0.169309
KIAA1549		0.603344	0.579941	1.02113	1.35395		0.064263	0.430219	0.297382	0.674391		0.780081	0.46229	1.1953	NaN
C13orf23		0.391099	0.777586	0.999326	1.63345		0.240034	0.966432	0.588113	0.768723		0.615886	0.506255	0.49435	0.793367
PDHA1		0.174605	0.711853	1.25174	1.4072		0.848455	0.593802	0.801246	0.657651		0.419686	0.9048	1.06175	1.20288
ETNK1		0.493887	0.945788	1.19383	1.151		0.821832	0.837116	0.797866	0.672215		0.72662	0.808691	1.01684	1.23109
C6orf60		0.568858	0.596211	0.843837	0.672038		0.45385	1.14986	0.918249	1.07472		0.759399	0.586197	0.532149	0.795586
PTPN11		0.505332	0.618599	0.980125	0.497426		0.665186	1.17172	0.973453	0.915664		0.592082	0.724896	1.0538	0.943005
NUP155		0.474604	0.547081	1.10778	0.415961		0.627691	0.834139	1.26189	1.28818		0.493568	0.227798	1.07297	0.571274
MFAP1		0.321424	0.968891	0.922784	0.59352		0.385881	0.781348	1.2534	0.829724		0.794367	0.486933	1.01914	0.666161
EIF2B3		0.282148	0.928807	1.06978	0.192604		0.348879	1.47081	1.0392	0.903624		0.090525	0.474148	1.26854	0.656051
BC010526		0.376412	0.993238	1.65491	0.377215		0.55254	0.953454	1.02567	0.474252		0.183967	0.528122	1.30438	0.89436
HSPC121		0.345988	1.14905	1.76208	0.410774		0.375241	0.762465	1.10135	0.847356		0.402223	0.475805	1.05637	0.589393
PDP2		0.791162	1.14475	0.782891	0.598573		0.463904	0.642098	0.737395	0.575227		0.48152	0.750093	0.765489	0.666308
C10orf69		0.688254	1.13354	0.840935	0.704485		0.597578	0.871813	0.597856	0.625697		0.171571	0.833977	0.798468	0.447116
SOCS1		0.679184	1.38176	1.09866	0.739804		0.713246	0.728243	0.861485	0.871237		0.023279	0.862691	0.948893	0.909325
SNRPA1		0.518724	0.997888	1.21228	1.21925		0.605893	0.5729	1.38067	1.04674		0.551779	0.323317	0.850657	NaN
ORC2L		0.543141	0.674582	1.04305	1.05906		0.422622	0.694873	1.37272	1.21262		0.161219	0.400276	0.719452	0.258636
DKFZp566O084		0.558163	0.986303	0.866408	1.11158		0.204261	0.759346	0.823135	0.849544		0.174516	0.41165	0.707997	0.457316
AKR1A1		-0.260251	0.876385	0.717906	1.18995		-0.290535	0.894281	0.753413	0.868029		-0.215203	1.14208	0.907343	0.708736
LOC91942		-0.532325	0.895121	1.15809	1.00474		-0.346866	1.18202	1.08043	0.957557		-0.572021	1.14909	1.3428	1.0752
ADK		-0.651944	1.00517	1.15897	0.862626		-0.251656	NaN	0.955301	1.42241		-0.558703	1.65002	1.31119	1.0705
ADK		-0.573176	1.0237	0.844956	0.792454		-0.416718	1.80143	0.735996	1.36596		-0.448341	1.32391	1.13573	0.741346
TALDO1		-0.399556	1.00257	1.09176	1.03203		-0.132089	0.54948	1.02854	1.14932		-0.141332	0.982874	1.69	1.11558
PTD004		-0.021842	1.25102	1.23503	1.11412		-0.368833	0.578136	0.797408	NaN		-0.172758	0.617609	1.36782	0.969686
TRIP10		0.073751	0.709854	1.27484	1.00093		0.187246	0.598059	0.912574	0.806376		0.261116	0.632157	1.32704	1.36613
RPE		-0.306226	0.576702	1.19673	0.899146		0.005054	0.500558	0.836385	0.402796		0.140636	0.615881	1.31257	1.18476
NDUFB6		-0.386665	0.283003	1.02856	1.05297		-0.400654	0.478501	1.19901	0.877654		0.275207	0.774718	1.36016	1.02514
ATP5G1		-0.454122	0.491969	1.04623	0.906823		-0.29285	NaN	1.01433	0.624822		NaN	0.205131	1.46558	0.878922
TGDS		-0.321111	0.563293	1.04506	1.20413		-0.107078	0.851823	1.07213	0.780258		-0.089212	0.532311	0.865817	0.857538
NPM3		0.124537	1.07751	0.781261	0.716019		0.095203	1.3022	0.759772	0.463056		-0.211591	0.989825	1.36167	0.88518
PSMA5		0.235	1.127	1.07323	0.78386		0.243106	1.00424	1.04245	0.84916		0.046931	1.14038	1.62014	0.949896
RCN1		-0.276843	0.829375	0.990218	0.964068		0.211532	1.1522	0.773133	0.128614		-0.639475	0.991745	1.29572	NaN
SMS		-0.472954	1.02178	1.09637	1.10508		0.316617	1.03546	1.15529	0.367168		0.035144	0.664484	1.42157	NaN
GTF2H2		-0.018515	0.673334	1.51215	0.824163		0.38885	1.05707	1.47396	0.587737		-0.181604	0.551105	1.4667	0.299679
TXNDC5		-0.112301	0.786575	1.13508	1.22449		0.316014	1.14879	1.33783	0.928013		-0.388069	0.616159	1.12278	0.131169
NIFIE14		-0.172936	0.948591	0.671174	0.386742		0.322012	1.39323	1.159	0.503201		-0.357831	0.988027	0.618153	0.804386
NSDHL		-0.174313	0.54502	0.985633	0.503863		NaN	1.12199	1.08613	0.601296		-0.221877	1.01809	0.598219	0.956075
C1GALT2		-0.333381	0.620245	0.491453	0.680355		0.592964	1.11806	0.715304	0.847436		0.371558	1.10078	1.15913	1.10105
NMT1		0.346333	0.673856	0.911023	1.055		0.526492	1.06813	1.22816	1.10914		-0.026963	0.6551	1.00344	1.1414
SEC61G		0.197212	0.602359	0.457633	0.957237		0.492878	1.06571	1.06996	0.865798		-0.116273	0.811295	1.03441	1.75167
PPIA		0.087124	0.500531	0.568681	1.21354		0.598913	0.811098	0.792121	0.947267		0.437014	0.711711	1.23453	1.31747
SEC13L1		-0.006752	0.379925	0.508855	0.932237		NaN	1.03737	1.05854	0.799518		0.346513	0.629636	1.22844	1.29466
NUP107		-0.12186	0.305851	0.875067	0.990677		0.222622	1.10763	1.10122	1.2596		-0.079818	0.472716	1.43774	1.12394
MRPS25		-0.276642	0.340538	1.02828	0.64703		0.363377	1.28866	1.63501	1.31059		0.124548	0.879709	1.59603	1.1676
WSB2		-0.094168	0.092895	1.0918	0.907791		0.418709	1.17517	1.59558	1.02077		0.116512	0.710603	1.61797	1.37108
HPRT1		-0.345913	0.63304	0.657454	0.603028		0.159155	0.915011	1.25857	1.05337		0.033935	1.1081	1.43863	NaN
HIG1		-0.073507	0.129825	0.966466	0.715415		0.510169	1.16032	1.14725	0.683776		0.374078	0.729414	1.37194	0.666781
CANX		-0.272859	0.16156	0.766161	0.781543		0.312009	1.18146	1.09447	0.726538		0.083378	0.806845	NaN	1.03467
A_23_P120644		0.191204	0.463967	0.93617	0.757869		0.431963	1.09828	1.13725	1.21795		0.271217	0.767072	1.55419	0.824159
MRPL27		0.143794	0.44713	0.841425	0.488644		0.397472	1.1041	1.39198	0.910766		0.166824	0.731463	1.44069	0.695895
CLTC		0.204623	0.358238	0.497418	0.481998		0.454186	0.956289	1.20934	1.1615		0.48441	0.803667	1.36593	1.16784
MRPS15		-0.022821	NaN	0.671736	0.633052		0.219064	0.939633	0.988454	1.04007		0.366016	0.660441	1.47692	0.903606
CT120		0.089106	0.248205	1.21857	0.66653		0.532215	0.594316	1.25071	0.52573		0.109407	0.384905	1.19941	1.27216
MEA		0.251166	0.352281	0.874214	0.725885		0.459226	0.572556	1.23066	0.580539		-0.065402	0.516263	1.10328	0.971996
DARS		-0.231742	0.391589	0.823366	0.939746		0.630266	0.781443	0.821011	0.689285		0.260099	0.763769	0.717314	1.10987
PNAS-4		0.190445	0.525627	0.922675	0.77105		0.410372	0.586568	0.87648	0.47939		0.386782	0.684471	0.952468	NaN
RBM18		0.255305	0.518909	0.919293	1.00677		0.698127	0.422902	0.923675	0.745509		0.399753	0.571589	0.89011	0.883994
PDCD2		0.211338	0.491578	0.441027	0.767609		0.115238	0.817847	0.874698	0.794935		0.301685	0.925971	1.23623	0.665948
FLJ21908		0.162503	0.652385	0.918426	0.639354		-0.23306	0.737734	0.990595	0.860181		0.344673	0.466019	1.21113	0.94252
ENST00000169551		0.290888	0.599721	1.02128	0.713253		0.219707	0.811089	1.10063	0.813865		0.377874	0.480143	1.32435	1.08069
AGPS		-0.045251	0.641857	0.858226	0.760189		0.177465	0.776678	0.973196	0.697121		0.323107	0.563007	1.42186	0.851253
GTF2A2		0.078668	0.674254	1.04434	0.674672		0.109314	0.732726	0.987109	0.562604		0.41058	0.534738	1.13834	NaN
GTF2F2		-0.127119	0.604409	0.827255	0.84828		0.065912	0.666309	0.74899	0.907355		0.044318	0.746406	1.33838	0.941969
A_23_P58072		-0.163137	0.699275	0.912031	0.803398		0.171434	0.653025	0.667985	0.542513		0.344774	0.706356	1.11769	0.740109
MRPL19		-0.247388	0.686132	1.44383	0.481439		0.497752	1.5266	1.78108	1.11672		-0.235927	1.40549	2.09342	1.81705
ZNF607		-0.167178	1.42986	1.40048	0.1091		0.071521	1.72477	1.96935	1.23918		0.120509	1.2934	2.02673	0.8452
SCARB1		NaN	NaN	NaN	NaN		0.118212	2.16462	1.83661	1.54375		-0.086972	1.02938	2.03588	1.0836
HSPA8		0.037072	0.845257	NaN	0.336627		0.535472	NaN	2.04538	0.153972		NaN	1.39963	2.30192	NaN
ARMET		0.015388	0.820683	1.25927	0.628564		0.400648	1.16409	1.67237	-0.003492		0.334871	0.758924	2.02437	0.588933
GEMIN6		0.085303	0.941285	1.55148	0.46879		-0.059808	0.900424	1.70328	0.200757		0.656884	0.734078	1.91261	0.796128
A_23_P22086		0.158433	1.10725	1.60465	0.043138		0.341694	0.94098	1.64797	0.752925		0.10941	0.728077	2.0259	1.41692
PDCD5		-0.401523	0.691211	1.3088	0.398517		0.442936	1.10464	1.51	0.754763		-0.612631	1.11485	1.56909	0.878633
ICMT		0.134356	0.571084	1.4568	0.437494		0.275018	0.960008	1.99794	0.875129		-0.210495	1.16684	2.2122	0.286702
PPIL1		0.205524	1.0592	1.2743	0.457665		0.456883	1.05996	1.73068	1.06236		-0.084998	1.14394	1.82723	0.538527
PA2G4		0.255522	1.30411	1.40738	1.0569		0.769446	0.89911	1.18153	0.467602		0.258912	1.18235	1.79047	1.12492
HYAL2		0.199019	1.35258	1.29617	0.191409		0.814562	0.997103	1.23697	0.250235		0.280307	1.13706	1.38839	0.757733
C21orf70		0.387024	1.40678	1.12968	0.289504		0.885195	1.16626	1.42408	0.686772		0.552574	1.20652	1.67119	1.15179
NOLA2		-0.268689	0.747572	0.721736	0.347671		0.919697	NaN	1.17335	0.438061		0.267301	1.20254	1.43409	0.787253
NUTF2		0.061289	0.957653	0.747177	0.083759		0.842245	1.33088	1.22511	0.785733		0.035996	1.0926	1.2892	0.724101
PSMA7		0.087826	0.945869	1.07503	0.011322		0.70218	1.18348	1.33174	0.86784		0.25509	1.1621	1.9488	0.827904
TIMM8A		0.524027	0.824235	0.939198	0.001037		0.873378	1.67301	1.29151	0.284816		0.683651	0.961925	1.5643	1.06557
SMN2		0.344688	1.12663	1.1239	0.094797		0.578506	1.13457	0.827456	0.601456		0.700734	1.17125	1.53206	1.03649
TEBP		0.185034	0.747938	1.13301	-0.04535		0.667312	1.13689	1.16799	0.337926		1.02928	0.987648	1.73504	1.05743
DHODH		-0.007678	1.44764	1.34783	0.082696		0.72209	1.36336	1.51399	0.341714		-0.91634	0.593025	1.16661	0.203816
E2F5		0.435291	1.32947	1.6223	0.418179		1.12855	1.74961	1.6368	1.04946		0.20007	0.899591	1.17713	0.165862
JTV1		0.164737	1.12147	1.37391	0.779219		0.999767	1.96402	1.84721	1.09708		-0.081245	1.08153	1.73885	0.358176
AF152351		0.741685	1.23127	1.06529	0.5047		0.857437	1.66575	1.71026	0.948766		-0.289939	0.542314	1.13312	0.378561
C10orf125		0.120833	1.06656	1.16682	0.597676		0.666732	1.53304	1.86564	0.847151		-0.231715	1.13735	1.14491	0.627076
FARSLA		0.134511	0.692062	1.09555	0.373578		0.863979	1.35541	1.51395	0.887007		-0.257626	0.901819	1.06826	0.706285
ATIC		0.43134	1.25723	1.4196	0.987169		0.467148	1.12273	1.42865	1.00333		-0.599042	0.834156	1.40354	0.378168
SFXN4		0.317916	1.5697	1.77857	0.515364		0.476021	1.52284	1.42222	1.24107		-0.067995	0.367844	1.13307	0.380784
IL3		-0.427084	1.14884	1.86851	0.085114		0.920564	1.5834	2.45419	0.478785		0.24051	0.902137	1.56296	0.852263
FLJ11184		-0.215429	1.14318	1.55213	0.127696		0.81534	1.8574	1.97473	0.372165		-0.23449	0.873827	1.53007	0.168603
RPL7L1		0.802818	1.43913	1.94224	0.133035		0.720961	1.57288	2.04245	0.768694		0.333465	0.914463	1.87652	0.349857
WDR4		0.490989	1.26904	1.82673	0.130199		1.02378	2.07276	2.21455	1.08693		0.355237	1.34217	1.93874	0.141292
HRMT1L2		0.772631	1.5417	1.10482	-0.074321		0.858143	1.96694	1.91063	0.97758		-0.080944	1.24191	1.6544	0.698387
CCT3		0.098279	0.9087	1.0685	-0.411192		0.80798	1.50002	1.88875	0.867338		-0.017753	1.28135	1.76587	0.698601
PHB		0.058238	1.10517	0.848557	-0.661609		0.619695	1.72845	1.82142	0.590267		-0.113608	0.958729	NaN	NaN
PNPT1		0.356036	1.30606	1.32959	-0.017647		0.865898	1.1636	1.67619	0.299869		0.40333	1.4202	1.83086	0.168907
NUDC		0.581965	1.24167	1.39653	-0.081239		0.85489	1.28081	1.73913	NaN		0.255494	1.2346	1.70629	0.366825
GEMIN5		0.246541	1.04931	1.28432	-0.224988		1.06019	1.49683	1.82792	0.590689		-0.081401	0.822702	1.64082	0.677103
SKB1		0.773523	1.1697	1.46942	-0.163098		0.82676	1.4345	1.9245	0.379935		0.136225	0.832653	1.69891	0.518593
RAN		0.296281	1.17731	1.42642	-0.152204		1.3077	2.38539	1.67155	0.161479		0.317517	0.770681	1.70108	-0.228697
THC1921018		0.268303	1.38109	1.59368	-0.474855		0.99277	1.75904	1.50665	0.622369		-0.007082	0.561292	1.33557	-0.05011
A_23_P154621		0.559079	1.62602	1.38148	0.102671		0.664814	1.39571	1.23624	0.003394		0.280278	0.868684	1.04204	-0.015631
MRPS23		0.552213	1.77465	1.48915	0.373032		0.505448	1.69943	1.20531	0.376406		0.394908	0.597677	1.15542	0.101366
MRPS12		0.202404	NaN	1.41997	0.652411		0.988165	1.34728	1.22727	0.339218		0.443561	1.12849	1.28534	0.142728
CLDN11		0.636924	1.27807	1.16799	0.028105		0.789359	1.97631	1.59373	0.326074		0.943272	1.06411	1.25131	-0.16656
TP53RK		0.52027	0.913272	1.6351	0.073264		0.800836	1.90005	1.86418	0.308053		0.509462	0.988099	1.19329	NaN
UMPS		0.516032	1.17793	1.28976	0.137736		0.726839	1.51896	1.48377	0.130178		0.388316	1.07228	1.42661	-0.240509
TNPO1		0.708735	0.94627	1.41282	-0.51375		0.737283	0.954947	2.0692	0.777263		0.16523	0.748521	1.06408	-0.08044
PSMD12		0.181415	0.877847	1.40666	-0.379772		0.729657	1.26765	1.67175	0.892648		0.617819	0.501512	0.937399	-0.221797
HRAS		-0.042042	0.760323	0.865936	-0.128148		0.547705	1.09683	1.80482	0.25838		-0.301464	0.664614	1.17177	-0.222579
SB153		0.072965	1.00941	1.69128	0.019835		0.415984	1.1813	1.55508	-0.121393		-0.366691	0.485393	1.26962	-0.30627
FLJ14668		0.209447	1.03191	1.49164	0.099751		0.239396	1.2043	1.2519	0.320553		-0.252558	0.58343	0.99738	NaN
MRPL4		0.06058	0.918263	1.18678	0.276022		0.4226	0.81827	1.36789	0.278255		-0.049511	0.674666	1.01548	-0.04322
MGC5352		0.137838	0.89098	1.52042	0.127593		0.891275	0.47712	2.0162	NaN		NaN	0.463788	1.52046	NaN
MGC10993		0.275172	0.638734	1.52438	-0.041468		0.516542	1.23508	1.66059	0.368263		0.14968	0.554287	1.37744	0.162469
AHSA1		0.237975	0.739935	1.10706	0.129437		0.143644	NaN	1.61898	0.546378		0.334391	0.743492	1.5893	0.222671
ZDHHC16		0.249482	0.970819	1.00098	-0.411574		0.732176	1.07074	1.33662	0.484788		0.178881	0.996994	1.26983	0.088412
ATAD3A		0.318129	1.00006	1.20984	-0.730923		0.954198	1.45923	1.4093	0.180071		0.209574	0.927132	1.05205	-0.216023
SRM		0.441355	1.13905	1.06341	-0.313415		0.998946	1.44598	1.60735	0.032689		0.034908	1.16324	1.18694	-0.158321
FLJ10826		0.343295	0.723047	1.21599	-0.058744		0.659607	1.02175	1.54592	0.015443		0.182656	0.558684	1.13998	-0.278777
TIMM8B		0.155159	0.858215	1.123	-0.090823		0.866629	0.835952	1.11257	-0.147909		0.356149	0.814196	1.33532	0.056032
PTPRK		-0.773297	0.97737	2.17701	1.13862		-0.764519	1.32593	1.48934	0.809533		0.343759	0.303169	1.18508	0.181925
SCLY		0.483068	1.10743	2.6032	0.38215		-0.150567	0.255742	0.910562	-0.631139		-0.336732	0.425808	1.63781	0.654244
DHCR24		-0.393801	1.51409	2.11074	0.462256		-0.257183	0.629082	1.11045	0.189609		-0.333909	0.60827	1.32519	0.26778
MYOHD1		-0.276911	0.749286	2.20407	0.839196		0.204429	0.61819	1.51265	0.183678		-0.514273	0.449792	1.03824	-0.29543
REA		0.05576	0.848147	1.75281	0.849054		-0.583202	0.134759	0.654327	0.392002		-0.376618	0.209785	0.767421	0.264456
MRPL30		-0.080565	0.676354	1.58199	0.616766		-0.503185	-0.386243	0.978013	0.846548		-0.082559	0.429181	1.20441	1.46497
MIF		-0.442822	0.743223	1.51205	0.983527		-0.606324	0.137563	0.578498	0.457516		-0.48006	0.486912	1.15311	1.26466
RABGGTB		NaN	NaN	NaN	NaN		-0.00715	0.398956	0.833149	-1.18154		0.415236	0.636626	1.31534	NaN
LOC391062		0.046446	0.724283	1.02004	1.47854		0.234519	0.52702	0.480072	NaN		0.400359	0.773815	1.11456	1.05334
CPSF3		-0.384698	0.069079	1.0132	1.14595		-0.742592	0.204852	0.726792	-0.166818		-0.255874	0.206751	1.18013	0.617627
ZDHHC14		-0.336703	NaN	0.914278	0.591046		-0.686896	0.235276	0.253442	-0.05183		0.432697	0.734969	1.33678	0.825629
PSMA2		-0.347963	1.02371	0.700763	0.217394		-0.15176	0.955549	0.755592	-0.199515		0.215151	0.819342	1.45065	0.545821
KPNB1		0.114166	0.772516	1.12467	-0.488695		0.321996	0.768551	1.44404	-0.100266		-0.029002	0.807219	1.32823	0.658254
PTMAP7		-0.115906	0.478591	0.772913	-0.252886		0.238905	0.449034	1.07564	0.213076		0.07069	0.652046	1.9784	1.10704
HT008		0.197553	0.845841	0.86173	0.353503		0.091831	0.450081	0.948731	0.188394		-0.402786	0.724263	1.19832	-0.09783
OPRS1		0.108069	1.00069	1.24853	0.52814		0.240936	0.827163	1.12073	0.633451		-0.615901	0.734165	0.937067	0.173891
SFXN4		-0.068912	1.11059	1.41903	0.777037		0.013541	0.881664	1.05107	0.353359		-0.484689	0.779311	0.963274	-0.04155
MRPL11		-0.226517	0.512993	0.804326	0.559306		0.005698	0.489698	0.913854	0.508382		-0.254621	NaN	1.22976	0.55085
A_23_P61738		-0.171184	0.384391	0.99777	0.178524		-0.255945	0.35038	0.936705	0.813442		-0.28427	0.079053	1.26191	0.491139
ATP5J		-0.669622	0.203318	0.963357	0.143435		NaN	0.207849	1.28323	NaN		-0.221872	NaN	NaN	NaN
BRIP1		NaN	NaN	NaN	NaN		NaN	NaN	1.29802	0.42739		-0.067279	0.253351	1.8672	0.081421
LOC127253		-0.193643	0.794301	0.976202	0.229389		-0.115026	0.318037	1.18516	0.377264		-0.276966	0.319816	1.76146	0.588955
XPO1		-0.542865	0.029782	0.515747	0.134804		-0.063572	0.518428	0.837059	0.537696		0.198544	0.722847	1.22316	NaN
RPE65		NaN	NaN	NaN	NaN		NaN	NaN	0.751826	0.271233		0.189076	0.719228	0.909504	0.337336
GDI2		-0.11731	0.161337	0.77949	0.825511		-0.045094	0.671344	0.776731	0.507312		0.062462	0.718778	1.03368	NaN
MGC2477		-0.319922	0.471581	0.919267	0.086293		0.133403	0.568376	0.91477	0.352269		0.390464	0.53286	1.00228	0.205097
EXOSC9		0.105704	0.344364	0.698174	0.370989		0.183688	0.291906	0.990133	0.621276		0.033663	0.306074	0.94806	0.409863
CLTA		0.001168	-0.029828	0.700901	0.491588		0.415256	0.391115	0.90914	0.465249		0.113492	0.393549	0.984596	0.645371
CSNK2B		-0.074962	0.277499	0.476924	0.158112		0.22402	0.209841	1.18528	0.43291		0.11014	0.550147	0.985422	0.66502
MRPL21		-0.096943	0.385099	1.21574	0.390741		0.064238	0.86453	0.885811	0.694815		0.125266	0.553205	0.88854	0.736542
ARL6		0.122771	0.557603	1.06146	0.437027		0.29397	0.966838	1.31507	0.804875		0.054661	0.549847	0.795421	0.782497
POP4		-0.141965	0.481616	0.707882	0.250514		0.064684	0.812	1.3763	0.576977		0.112672	0.371472	1.1301	NaN
RIPK5		0.267106	0.484274	1.0295	0.145303		0.196736	0.649213	0.919856	0.569965		0.269637	0.320128	0.990311	0.217998
PSMD8		-0.016249	0.641347	0.690952	0.070411		0.256902	0.893065	0.942787	0.737147		0.063362	0.595251	0.899964	0.377054
APTX		0.135103	0.733564	0.874243	0.293685		0.432523	0.665884	1.11517	0.751873		0.05364	0.41617	1.05987	0.362724
MRPL28		0.324457	0.625103	0.629963	0.025307		0.171435	0.850091	1.07854	0.612774		-0.155656	0.549425	0.745475	0.627768
MRPS26		0.094068	0.445493	0.596111	0.109842		0.093818	0.778984	0.921796	0.655634		-0.343359	0.381462	0.729643	0.667636
SVH		-0.061511	0.988174	1.09052	0.636615		-0.13593	0.62262	0.742653	0.429446		-0.284737	0.757992	0.955829	1.04978
GOT2		-0.057166	0.768685	1.05774	0.502033		-0.100647	0.532894	0.89187	0.758359		-0.313318	0.451734	0.876438	NaN
THUMPD2		0.150218	0.767008	1.424	0.782703		-0.062676	0.582274	0.833319	0.354078		0.103683	0.237791	1.11405	0.657759
MGC22679		0.130209	0.548129	1.52545	0.744464		0.019503	0.232487	0.528089	0.514959		0.091063	0.381967	0.815514	0.486722
FLJ32642		0.266282	0.669815	1.10691	0.699646		0.303411	0.48912	0.714088	0.242348		0.079276	0.472315	0.691326	0.597434
DLEU2		0.099582	0.496986	1.29287	0.188365		0.274052	0.463253	0.770943	0.005867		0.175005	0.176711	0.887694	0.247458
ASB10		0.075787	0.664263	1.01557	0.419281		0.155408	0.439332	0.605503	-0.011941		0.064944	0.312496	0.676521	0.347689
CIAO1		0.198822	0.678263	1.29066	0.403125		0.089952	0.302078	0.889542	0.719068		0.172213	0.179108	0.614179	0.469132
PAXIP1L		0.142376	0.691862	1.06603	0.233846		0.132306	0.309547	0.785385	0.377047		-0.015767	0.344462	0.781166	0.035404
A_23_P56406		NaN	NaN	NaN	NaN		-0.199249	0.236869	0.705157	0.666729		-0.176758	0.288336	0.722375	0.103697
CPSF4		0.090037	0.5087	0.732995	0.091709		-0.167823	0.395027	0.582227	NaN		-0.221721	0.28868	0.374144	NaN
TRAPPC4		0.078776	0.386541	0.907659	0.071721		0.676003	0.627512	1.14857	0.352606		0.439455	0.335911	1.07288	0.140343
MGC2963		0.14137	0.500971	0.668146	0.205203		0.541112	0.660477	1.0443	0.521113		0.754151	0.691093	1.17166	0.231571
SSBP1		-0.076519	0.577608	0.894688	-0.131399		0.457548	0.647809	1.50495	0.298012		0.407508	0.641203	1.31368	0.141546
MRPS28		-0.164387	0.643691	1.32043	0.584713		0.087053	0.817389	1.28566	0.381596		0.258803	0.822747	1.4407	0.503914
M11S1		0.267982	0.738728	0.890333	0.62271		0.442604	0.821193	1.32304	0.381257		0.443754	1.09717	1.43587	NaN
LYRIC		0.261405	0.558664	0.960253	0.366766		0.390216	0.605611	1.05347	0.20447		0.331503	0.545752	1.35468	0.4989
RPL26L1		0.0681	0.595073	1.26418	0.195239		-0.02236	0.500082	0.857131	0.213117		0.215892	0.463845	1.41591	0.472014
PX19		-0.271985	0.468072	1.01503	0.005765		0.503692	0.996555	1.44512	0.702241		-0.186415	0.754508	1.20766	0.428079
POP7		-0.096723	0.62585	1.05988	0.420364		0.606909	1.05626	1.60878	0.501451		0.19652	0.331524	1.26821	0.63389
TPARL		-0.202701	0.41189	1.10517	0.727196		0.474196	1.05122	1.33161	0.625282		0.290363	0.365176	0.916433	0.40075
KHSRP		0.032173	0.627885	1.11483	-0.078773		-0.014265	0.451596	1.19498	NaN		0.188287	0.533882	0.796119	-0.222509
DLAT		-0.02348	0.6329	0.982054	-0.283594		0.116889	1.00836	1.10393	-0.015585		0.093583	0.421967	0.888653	-0.494516
CUL1		0.027132	0.26029	1.0139	-0.013569		0.469764	0.744908	0.81294	0.008156		0.070609	0.538216	0.570036	-0.048216
MBD3		0.129147	0.328937	1.41011	-0.369416		0.401519	0.794128	1.2322	0.093244		0.070182	0.618018	0.985822	-0.056491
TARBP2		0.013489	0.609853	0.913558	-0.228453		-0.061225	0.892556	1.05079	0.713925		-0.163605	0.271956	0.706034	0.100617
ZNF511		-0.239838	0.533967	0.934684	-0.634564		-0.023222	0.421589	0.956642	0.259407		-0.258885	0.274996	0.825981	-0.090231
KIAA0100		0.007983	0.228736	0.765363	-0.196961		0.01532	0.446874	1.09603	0.429353		-0.317678	0.360546	0.744451	-0.021442
BANF1		-0.444651	0.340052	0.656183	-0.166238		-0.273525	0.567349	1.13943	0.481824		-0.166906	0.301814	0.689549	0.090271
ITPA		-0.176781	0.368231	0.756894	-0.136768		0.059247	1.12287	1.43261	0.504674		-0.617482	0.439513	0.942684	0.193352
CGI-51		-0.461411	0.692855	0.853953	-0.007824		0.010234	0.809428	1.14848	0.625494		-0.594521	0.483428	0.990616	NaN
CAD		-0.444696	0.233849	0.631971	-0.198418		0.030997	1.04003	0.865712	0.296467		-0.651411	0.596565	0.841865	0.117269
SEN2L		NaN	NaN	NaN	NaN		0.294368	1.27619	0.833653	0.459433		-0.425244	0.650602	0.526674	-0.45571
BG928645		-0.432197	0.255501	0.820083	0.003678		0.321935	1.05629	0.872055	0.137852		-0.402346	0.457396	0.498477	NaN
ACTL6A		-0.2565	0.346743	1.16928	0.506146		0.098125	0.888679	1.27003	0.682864		-0.159413	0.326244	0.772028	-0.018596
FLVCR		-0.517148	0.521091	1.22339	-0.007375		0.421453	0.789509	1.11196	0.28994		0.069167	0.320176	0.950305	0.410243
RFT1		NaN	NaN	NaN	NaN		0.3762	0.585462	1.00712	0.278698		-0.033342	0.210719	0.807823	0.015401
ENST00000219837		-0.307976	0.468144	1.19072	0.160839		0.265229	0.740067	0.986978	0.255638		-0.387834	0.168477	0.759472	-0.139435
FLJ13220		0.121152	0.604879	1.36096	-0.064426		-0.202143	-0.142588	1.29129	0.098776		-0.014365	0.423221	1.15719	0.088051
HRMT1L3		-0.07035	0.934828	1.65613	0.425977		0.026178	0.431584	0.891225	-0.392294		-0.148315	0.375771	0.701438	0.034918
DDX55		0.396273	0.723536	0.90394	0.288724		0.523451	0.299247	0.963613	-0.485579		-0.050234	0.596172	1.07357	0.022303
FLJ11126		0.2632	0.710097	1.02185	-0.457404		0.200061	0.69206	0.672725	-0.378313		0.042968	0.593379	1.26411	0.108669
DDX1		-0.019303	0.759895	1.35181	0.038908		0.087242	0.374076	0.666697	-0.244136		0.003109	0.647953	1.22971	-0.231381
MAP1D		0.546779	0.517948	1.568	-0.248757		-0.166236	-0.548762	0.778332	0.247466		-0.39377	-0.214586	0.82096	-0.48629
GNA11		0.021482	0.477427	1.22906	0.09191		-0.999272	-0.132545	0.147391	-0.852236		-0.246203	0.264969	0.684752	0.041615
KIAA1970		-0.233309	0.213467	1.59313	0.702692		-1.02907	0.653542	0.816493	-0.185486		-0.562045	0.10262	1.05286	-0.514251
SAT		1.17715	-0.579714	-1.44472	2.34347		1.04425	-1.24721	-2.19026	-0.403584		2.79554	-0.101621	-1.14934	1.24812
PBX4		0.828211	-0.975812	-1.35026	0.036681		1.50863	-0.645242	-1.53445	-0.521401		1.90028	-0.293832	-1.9078	NaN
BTG1		0.447562	-0.717988	-1.65701	0.125779		1.61168	0.209249	-2.41364	-1.06551		1.86858	0.261403	-1.82595	-0.79549
HBP1		1.75899	-0.215566	-1.7856	0.162963		1.91701	0.011143	-1.43749	0.095348		2.59845	0.280864	-1.88973	0.362062
ZDHHC11		0.879242	-0.550749	-0.834896	0.587364		0.769267	-0.949411	-1.99739	-0.597624		0.454879	-1.16311	-2.08153	-1.06567
MC1R		0.638473	-0.584947	-0.535553	-0.130573		0.109458	-0.943508	-1.20425	-0.893219		0.743013	-0.975365	-1.50901	-1.28756
ERO1LB		0.815747	0.147559	-0.243504	0.368788		0.228643	-0.705533	-1.33212	-1.24706		0.988255	-0.193973	-1.15396	-0.891589
A_23_P208579		1.55376	0.722121	-0.951515	0.475265		0.716636	-0.101588	-1.17371	-0.377116		0.467875	-0.54102	-1.54699	-0.772254
LLT1		1.54999	1.23657	-0.22932	0.980764		1.65442	0.108262	-0.759778	0.168461		1.21899	0.312671	-0.73054	NaN
CGI-72		1.65234	0.813479	-0.511768	1.45709		1.41521	0.554784	-0.823162	-0.182028		0.927408	0.197031	-1.04952	-0.607966
VIL2		1.69876	0.000561	-0.095515	-0.145422		2.13391	0.955687	0.460021	1.15002		2.30616	0.912637	0.194968	0.621162
CPD		1.27481	-0.457733	0.16065	0.249133		2.63004	1.1382	1.24631	0.812249		1.97149	0.531641	0.281897	1.35861
SSH2		2.16986	-0.714555	0.314617	0.002604		1.92705	0.120866	0.816385	0.200999		2.17284	-0.048515	0.719277	0.830274
MGC4308		1.51338	1.25125	-0.235839	0.362215		1.97256	1.43106	-0.04397	-1.45306		1.73711	0.437853	0.124432	-0.952068
PLK3		1.95747	NaN	0.633839	-0.183877		1.98957	NaN	0.330842	-1.06171		1.61717	0.311316	-0.195837	-1.17959
KIAA0469		1.10417	0.223671	0.388919	-0.137359		2.15196	0.951451	0.221757	-0.662025		1.84791	0.562844	0.098463	-0.561624
CD59		0.947278	1.02632	0.006334	0.033625		1.39584	1.2753	-0.504169	-0.87092		1.13602	1.44465	0.444282	NaN
TNFAIP8		0.45255	1.19357	-0.037331	0.121091		1.53081	1.57194	0.060055	NaN		1.44409	1.07907	0.46231	-0.442277
SERTAD1		1.43599	1.13712	-0.351058	-0.384083		1.06168	0.536511	-0.441936	-1.15709		1.99537	1.21472	0.242478	0.494722
TA-PP2C		1.09966	1.40019	0.333937	0.05767		1.20916	0.742355	-0.151768	-0.595899		1.38026	1.07413	0.239164	0.156379
FBXO17		1.32442	1.46612	-0.003764	-0.064141		1.09145	0.559422	-0.2407	-0.996122		1.30872	0.859385	-0.057967	-0.094238
FLJ23231		1.76482	1.4059	-0.057799	0.37224		1.70816	0.584766	-0.115313	-0.746261		1.5916	0.845308	-0.443704	-0.131559
BTEB1		1.36231	0.959633	0.050011	0.394733		1.77631	0.634346	-0.321421	-0.791398		2.13519	0.757719	-0.234379	NaN
PER2		1.97758	1.32237	0.527425	-0.560996		1.67887	0.809473	0.710844	-0.111302		1.69773	0.323614	0.543581	0.030141
BAZ1A		1.24573	1.3317	0.741118	-0.342248		1.14835	1.10415	0.728142	-0.525782		1.52638	0.870899	1.04959	-0.431535
B3GALT6		1.10276	0.852311	0.404607	-0.072937		1.98616	1.25985	0.850634	0.060739		1.21409	0.865478	0.588844	-0.189914
SACS		0.59432	0.888183	0.462654	0.124416		1.62948	1.30597	0.87435	-0.21976		1.15129	0.814308	0.882075	-0.274698
NUP153		1.18989	0.828018	0.833733	0.46477		1.26735	0.781317	1.0345	0.203234		1.45004	0.63062	0.775674	-0.014635
C14orf32		0.748656	0.596504	0.584626	-0.370065		1.22481	0.467064	0.786379	-0.621041		1.11607	0.831817	0.890628	NaN
CEBPZ		0.891533	0.820775	0.729231	-0.077928		0.920975	0.6067	0.851671	-0.308855		1.2858	0.922834	0.936673	0.038113
FLJ20403		0.777715	NaN	0.752652	0.089353		0.839793	0.664767	0.918615	-0.266736		1.13277	0.551088	1.06285	NaN
FLJ12484		1.06606	0.821184	0.681574	0.042012		1.25034	0.539536	0.847793	-0.595824		1.68731	0.771809	0.702567	-0.563501
OAT		1.06224	0.521348	0.745751	0.291596		0.94025	0.708453	0.754899	-0.21975		1.58353	0.85903	0.688092	-0.252458
TNFSF5		1.96139	0.802638	0.631426	-0.845083		2.32599	0.239554	0.788022	-0.933117		2.29984	0.006601	0.797767	0.466536
CD44		1.51728	0.639766	-1.16447	1.11547		2.77715	1.09284	-1.01038	-0.593145		2.44084	1.37633	-0.378663	1.27251
ACRC		1.38788	0.580909	-0.262749	0.550764		2.69293	1.30164	-0.098314	0.422637		2.29144	0.589997	-0.502977	0.45665
PKIA		1.62798	1.09524	-0.240406	0.277369		2.61124	1.47183	0.027957	0.178031		2.23593	1.46406	0.004262	1.3356
MLF1		1.43746	-0.137165	-0.673945	0.094027		1.07156	0.165263	-0.45546	-0.523766		NaN	0.701042	0.096943	0.759358
AREG		1.91401	0.428796	-0.539964	0.154012		1.06231	-0.39495	-1.33757	-0.165793		2.6057	0.630192	0.031185	0.646627
SDCBP		2.42112	0.986137	-0.562187	0.533543		2.3547	-0.08302	-0.658445	-0.272855		3.06141	0.895425	-0.076812	0.986296
SKIL		2.41529	0.91366	0.514094	0.391931		1.71514	0.382732	-0.070414	-0.695921		3.62323	1.10177	0.883957	0.92827
NEU1		1.8837	0.591053	0.048587	0.512481		1.51744	0.667056	0.070005	-0.545011		2.93636	1.43932	0.699698	0.79522
AXUD1		2.33884	0.927845	0.384986	-0.611959		2.11965	1.07852	0.635861	-1.32197		3.17	1.68204	0.333177	1.76162
BBC3		1.56211	0.312039	-0.914309	1.07368		1.80655	0.47333	-0.690698	1.00037		1.61239	0.738914	-1.22279	0.751308
GALNACT-2		0.661252	0.330077	-0.977255	0.748123		NaN	0.251289	-0.694398	1.21913		1.93427	0.251889	-1.04445	0.576075
LOC64744		0.709857	-0.230229	-0.633628	0.786209		1.26242	0.7818	-0.141713	1.67835		0.80792	0.188665	-0.641463	0.434577
JARID1B		0.870216	0.444316	-0.696963	0.679494		1.24663	0.710092	-0.338912	0.425693		0.605817	0.265483	-1.26121	1.18628
PSCDBP		0.639032	0.618397	-0.561496	0.495538		1.23651	0.696916	-0.220569	0.897561		1.55114	1.51984	0.025211	1.46908
TNFRSF6		0.792148	0.722687	-0.738072	0.50846		1.12524	1.67958	0.072239	0.890814		0.905109	1.12265	0.031567	0.425714
NAB1		1.65185	0.371086	0.675543	0.272544		1.44234	0.256939	0.105279	-0.222035		2.0694	0.062093	0.44938	0.864776
RGC32		1.68083	1.2916	0.267265	0.594954		1.7195	0.200066	0.003424	NaN		1.68957	NaN	0.531054	NaN
AL137667		1.68357	1.15942	0.314717	0.325167		1.46523	0.506508	0.065982	0.156338		1.78943	0.648183	0.426497	0.422694
PGM2L1		1.60838	1.13067	0.018784	0.701404		1.45343	0.5745	-0.380327	-0.205267		1.09443	0.747279	0.354806	1.02255
MAPRE2		1.82684	0.897597	0.280357	0.697373		2.22359	0.610935	0.048403	0.438152		2.19579	0.583398	0.61304	1.37561
FOSL2		1.81928	0.808393	-0.048224	0.455855		1.75599	0.797944	0.799149	0.01463		1.97877	0.644572	0.804191	0.900362
SYNJ2		1.21111	0.211848	0.07609	0.341853		2.01846	0.683137	0.55207	0.65978		1.32989	0.479033	0.196572	1.04629
KIAA1228		0.890838	-0.185984	-0.459673	0.513253		1.41307	0.420596	0.43389	0.825737		1.28617	0.470537	0.118697	1.24946
LOC144438		1.11257	0.578484	0.491934	1.12271		0.90047	0.546999	0.241243	0.540728		1.56278	0.447158	0.120245	1.01259
RLF		1.13222	0.20091	-0.377507	0.556668		1.51268	0.660681	-0.298166	0.11148		1.54049	0.233066	-0.367992	1.01697
STX1A		1.11247	0.420518	-0.25812	0.895355		1.14506	0.824189	0.043519	0.191511		1.25509	0.483391	-0.17746	1.37289
EIF2AK3		0.471608	0.191223	0.010764	0.867266		1.40756	0.695875	0.11106	0.231465		1.25112	0.393703	0.068236	0.710179
RABGEF1		1.10553	0.524851	0.706337	0.078936		1.74325	1.0748	0.591771	0.588105		1.54069	0.780189	0.767652	0.966038
SLK		0.910393	0.186483	0.526535	0.337122		1.5473	0.705003	0.740273	0.627817		1.22655	0.78802	1.0067	1.21563
ARF4		0.781053	0.586377	0.547755	0.692846		1.05834	0.726921	0.670591	0.10014		1.71911	0.779297	1.03658	0.716019
RAP1A		0.757743	0.598153	0.203201	0.690631		1.12111	0.948741	0.398087	0.827769		1.56458	1.08623	0.598705	1.32713
RYBP		1.06547	0.576567	-0.223311	0.670722		1.80014	1.09919	0.362191	0.822412		1.58653	1.30872	0.548524	1.25849
MAN1A1		0.579761	0.776772	0.223264	0.927804		1.4428	1.4812	0.397699	0.435172		1.31169	1.09231	0.706542	0.914442
UBE2D3		0.71554	0.39662	0.309905	0.4714		1.53272	1.36729	0.588724	0.91344		1.57852	0.942957	0.770463	0.880237
TEGT		0.749938	0.782743	-0.019361	0.771732		1.48209	1.54255	0.486029	1.1046		1.28706	1.01285	0.692609	NaN
KPNA1		0.896239	0.925982	0.699059	0.557633		1.48083	1.53471	0.751922	1.12807		0.844322	0.61127	0.383829	0.315876
TAF9		1.23714	1.143	0.704414	0.775964		1.54978	1.16359	0.82264	1.1401		1.14597	0.995038	0.686456	0.657421
ELL2		0.992715	0.859063	0.77378	0.874493		1.25817	1.15179	0.90842	1.0482		1.49473	0.403604	0.636045	0.75139
MGC4796		1.02868	0.687519	0.079351	0.151033		1.24475	1.38112	0.325618	0.669122		0.989276	0.957658	0.324575	0.534037
TRIF		0.955522	0.573674	-0.072665	-0.127757		1.14663	0.875279	0.505184	0.223662		1.24942	0.902379	0.504899	0.386029
DOCK10		0.82303	0.594332	-0.219231	-0.015673		1.25596	1.11552	0.279522	0.370457		1.00341	0.774344	0.115915	0.089376
RAB22A		1.36351	0.561417	0.026649	-0.192365		1.6011	1.20624	0.329055	0.906589		1.72207	0.944732	0.305861	0.557726
MGC48972		0.912416	0.32403	0.336434	0.291775		1.39166	1.2215	0.728263	0.733859		1.71863	0.657037	0.322813	0.509612
RBM4		1.12214	0.689582	0.102383	-0.259872		1.37348	0.94537	0.817267	0.702978		1.34671	0.560261	0.714591	0.624754
FLJ40432		1.28799	0.506686	0.134414	-0.129963		1.19571	0.913592	0.198597	0.195885		1.45799	0.423988	0.232152	0.100284
HSA275986		1.14841	0.779711	-0.080498	0.173006		1.09493	1.13385	-0.095116	0.144946		1.61211	0.934515	0.277985	-0.15667
ZNF436		1.39416	0.783945	0.329398	0.174113		0.844456	0.713643	0.092604	0.738683		1.45227	0.902553	0.535066	0.06081
BC016000		0.938527	0.970891	0.63295	0.091208		0.727567	0.916237	0.613054	0.398892		1.28085	0.706344	0.675228	0.369801
ATF4		1.11056	0.737286	0.503632	0.411883		0.772657	0.627331	0.208112	0.315504		0.976348	0.673521	0.382519	NaN
RPS6KB1		0.85764	0.599809	0.333934	0.187622		0.631004	0.642795	0.532607	0.318377		1.18568	0.75256	0.411478	0.18458
FLJ11773		0.766292	1.08218	0.239787	0.142186		1.0907	0.909058	0.441773	0.178442		1.25906	0.707767	0.34721	0.052995
JARID2		1.31958	1.17868	-0.220937	0.188154		2.07647	1.35959	0.182363	-0.109911		0.691375	0.751513	0.03388	0.894262
IL8		1.6144	0.668499	-0.043427	0.240436		2.29543	1.1888	-0.060686	0.047041		0.637014	0.135166	-0.294578	0.332672
KCNJ14		2.01661	1.3397	0.467913	0.669966		0.940709	0.669085	-0.056515	-0.025908		1.37802	0.645928	0.197565	-0.408788
PELI1		1.77489	0.73454	0.169746	0.548721		1.26869	0.689963	-0.150323	-0.294971		1.29011	NaN	-0.294928	0.070354
LOC196264		1.23653	1.05272	0.308352	0.414666		1.12857	0.404569	0.199408	-0.110595		0.930992	0.068271	0.020335	0.318676
LTBP4		1.15999	0.932171	0.264376	0.839206		1.51877	0.953302	0.055305	0.005983		0.796577	0.343397	-0.069569	0.504547
NDFIP1		1.44953	0.84164	0.580993	0.366658		1.16729	0.821809	0.207612	-0.64155		1.09087	0.307153	0.179631	-0.301563
DDX47		1.03907	1.08557	0.719401	0.345068		1.00812	0.88633	0.273688	-0.194846		0.959007	0.66573	0.458426	0.351432
KIAA0692		0.881416	0.852038	0.729306	0.436279		0.588206	0.810009	0.41282	-0.401129		0.585339	0.505476	0.264043	0.076929
MAFK		1.03512	0.9177	0.523288	-0.039316		1.0968	0.80761	0.555466	-0.422737		0.739701	0.571209	0.148481	-0.015839
ETS2		1.2322	1.367	0.61306	1.0323		NaN	0.951205	-0.265501	-0.291852		1.00528	1.00852	0.527164	0.071872
BLP2		1.568	1.3707	0.552589	1.04975		2.10643	1.31296	0.571379	-0.238878		1.25241	0.737122	0.479031	0.621689
NFKB1		1.96557	1.70786	0.403153	0.331331		1.93303	0.950298	0.309107	0.332052		1.49022	0.732466	-0.129252	0.017559
C10orf22		1.40367	1.9369	0.687878	0.70263		1.49825	1.45909	0.407465	-0.026577		1.0575	0.92195	0.263777	NaN
IL21R		1.9183	1.68547	0.746001	0.519327		1.65583	1.28359	0.585485	0.585033		0.792345	0.602234	0.334771	0.230973
DNAJB4		2.10233	1.27143	1.17386	1.69763		0.714906	0.48757	0.179623	-0.015426		1.60651	0.650026	0.203445	0.569165
ZBTB5		1.29511	1.20322	-0.205416	0.811618		0.999754	0.775874	-0.506563	0.77559		1.0197	0.585345	-0.235354	0.281931
BIRC3		1.21317	NaN	-0.211133	1.05846		0.992899	0.064291	-0.778211	0.105755		1.52802	0.879123	0.017241	NaN
HS747E2A		1.05642	0.867134	0.300225	1.2395		0.611733	0.360749	-0.509489	-0.026138		0.80416	0.155621	-0.042676	0.466324
PVRL3		1.05509	1.91162	0.19492	0.67313		1.53865	0.588141	-0.092749	NaN		0.896853	1.16785	-0.018717	0.394403
ADAMTS8		1.18032	NaN	0.117633	0.492339		NaN	0.557547	0.076886	0.379975		0.39354	0.82485	0.198535	NaN
BMF		1.16059	1.11944	-0.251461	1.22817		1.00932	0.637589	-0.094421	-0.213913		0.688803	1.13681	-0.343348	0.564382
C15orf5		1.13331	1.78692	0.024144	1.77689		0.778108	0.983344	-0.594722	0.250653		0.990022	1.07163	0.646137	1.08564
ITGAV		0.493852	-0.002614	0.097005	0.685487		1.30362	-0.520649	-0.565226	-0.241129		1.60588	-0.424955	-0.529302	-0.090413
USP3		1.08155	-0.314422	0.601968	1.03758		0.805963	-0.81225	-0.413954	0.150577		1.27932	-0.409824	-0.276057	0.500537
USP3		1.10276	-0.29032	0.267549	0.7736		0.580001	-0.761601	-0.503635	-0.354662		1.24088	-0.427421	-0.247728	0.195148
SPAG9		1.70255	-0.143285	0.394686	1.3158		0.803203	-0.222727	-0.582406	-0.020413		1.2867	-0.043629	-0.206916	1.66676
TIMP2		0.748138	-0.273455	-0.485128	0.687344		0.497064	-0.309796	-0.530278	-0.084484		0.86106	0.044021	-0.079256	1.05169
IVNS1ABP		1.11058	-0.444066	-0.009615	1.02711		0.430136	-0.640122	0.352317	0.139482		0.773619	-0.176647	0.12562	NaN
SIRT7		0.89246	-0.177153	-0.550426	0.668767		0.471032	-0.370509	0.029162	0.696234		0.895758	-0.364936	-0.489119	1.66747
TLE4		0.745673	-1.19938	-0.303178	-0.285249		0.636452	-0.803742	-0.388688	-0.194738		0.781987	-0.031912	-0.134954	0.296332
PAIP2		0.11734	-0.735407	-0.811507	0.043593		0.647485	NaN	-0.653527	-0.175735		1.48396	0.200648	-0.419674	0.264913
ZNF516		0.455435	-1.05102	-0.617963	0.427754		0.283071	-0.609774	-0.624493	-0.050985		1.13859	-0.212587	-0.590161	0.49287
MECP2		0.221412	-0.541011	-0.885349	0.28286		0.729772	NaN	-0.138263	0.263621		0.91774	0.20206	-0.198084	0.540359
STK17B		0.264875	-0.190782	-0.652933	-0.475222		0.968543	-0.217992	-0.543339	-0.497048		1.14775	-0.269315	-0.565195	0.583755
RHOH		0.249648	-0.222468	-0.740504	-0.075066		0.806292	0.036766	-0.618195	-0.668718		0.976547	-0.025925	-0.762408	0.21782
ARID5B		0.238793	-0.409768	-0.708553	-0.484976		1.14366	0.40082	-0.467406	-0.585584		0.805737	-0.357687	-0.318192	0.027272
BNIP2		0.011595	-0.119393	-0.524465	-0.860517		0.391981	NaN	-0.361605	-0.517364		1.12236	0.442007	-0.180336	-0.465552
THC1988626		0.283126	-0.21416	-0.532547	-0.574484		0.227944	0.183108	-0.694481	-0.366556		0.524151	0.288118	-0.452286	NaN
FBS1		0.468195	NaN	-0.479297	-0.645346		0.128557	0.216193	-0.695286	-0.180336		0.907313	0.660932	-0.5187	-0.046844
ZNF256		0.820624	0.285414	-0.782447	-0.732268		0.852813	0.622398	-0.491208	-0.256586		0.604219	0.351703	-0.47984	-0.167014
C13orf6		0.34593	0.270971	-0.766321	-0.923104		0.356993	0.380621	-0.48751	-0.134948		0.584692	0.176738	-0.32914	-0.103702
CYLD		0.19413	-0.111251	-0.538862	-0.720383		0.662801	0.55654	-0.339294	-0.083746		0.569568	0.109435	-0.340019	-0.224332
KIAA1434		0.356237	-0.14381	-0.722824	-0.272274		0.218871	-0.361434	-0.434164	-0.616953		0.519381	0.025609	-0.541175	-0.253721
FLJ10074		0.364882	0.02236	-0.519087	-0.342153		0.258427	-0.044055	-0.442574	-0.474383		0.777592	0.141123	-0.443748	NaN
RANBP2L1		0.391689	-0.20527	-0.802351	-0.284186		0.544591	-0.067458	-0.375321	-0.792775		0.60782	0.172076	-0.506114	-0.607157
C1orf9		0.442711	-0.215249	-0.900395	-0.519868		0.612137	NaN	-0.519311	-0.440168		0.699834	0.116651	-0.382922	NaN
A_23_P311520		0.42677	0.065115	-0.832964	-0.327273		0.675952	0.087895	-0.28327	-0.341848		0.384743	-0.05669	-0.427285	-0.47487
TTC17		0.41854	0.243714	-0.641514	-0.187082		0.308034	0.11477	-0.539263	-0.241969		0.188243	-0.257205	-0.279826	-0.105164
ZNF583		0.816249	0.479625	-0.574466	-0.789241		0.412992	-0.005133	-0.459761	-0.209662		0.679058	0.325897	-0.444523	-0.413434
RELA		0.593318	0.392796	-0.570667	-0.595233		0.489974	-0.041891	-0.088352	-0.7463		0.306657	0.262341	-0.651287	-0.338938
PPP2R2D		0.618872	0.353965	-0.172912	-0.591227		-0.012164	-0.490589	-0.620488	-0.984653		0.859251	0.008332	-0.378761	-0.258482
PPP2R2D		0.670575	0.141329	-0.086581	-0.470965		0.393673	-0.227798	-0.308091	-0.683299		0.880364	-0.073333	-0.215499	-0.429293
FLJ14011		0.516553	0.33503	-0.466374	-0.641286		0.052577	-0.058504	-0.644404	-0.650957		0.565712	-0.186037	-0.565622	-0.174472
SAFB2		0.570242	0.235341	-0.448929	-0.80501		0.267059	-0.264595	-0.508936	-0.516646		0.528093	0.062959	-0.089494	-0.385688
MGC23401		0.661257	-0.049426	-0.952223	-0.258869		0.560152	-0.396588	-0.922909	-0.23233		0.408155	0.245986	-0.552861	0.387316
USP11		0.491594	0.03545	-0.932752	-0.767293		0.330603	-0.578025	-0.506554	-0.243536		0.398407	-0.090557	-0.674408	-0.166266
BRD1		0.530667	-0.481428	-0.859722	-0.265251		0.379009	0.334129	-0.550021	0.267414		0.361588	0.035842	-1.03335	-0.3753
ELF1		0.173593	-0.215812	-1.1397	-0.285335		0.228291	-0.198314	-1.05691	-0.209302		0.866667	-0.188181	-0.878514	-0.767127
GLTSCR2		NaN	NaN	NaN	NaN		0.030189	NaN	-1.33194	-0.182065		0.306791	0.062076	-0.944918	-0.52445
ZNF345		0.547413	0.164875	-0.749909	-0.547814		0.113054	-0.30863	-0.995419	-0.260863		0.544717	0.064415	-0.772883	-0.579435
[truncated: 1,795 more rows]
