# Supplementary material for: Comparative analysis of transcriptional profiling of CD3+, CD4+ and CD8+ T cells identifies novel immune response players in T-Cell activation
Source: BMC Genomics. 2008 May 16;9:225. doi: 10.1186/1471-2164-9-225 (PMC2396644; doi:10.1186/1471-2164-9-225)
Supplement: Additional file 4 — Complete list of the 1463 significant genes in T-cell activation of CD4+ cells in three independent biological experiments, E7–E9. Color denotes degree of differential expression compared to 0 hour (saturated red = 3-fold upregulation, saturated green = 3-fold down-regulation, black = unchanged, gray = no data available). [file 1471-2164-9-225-S4.xls]

## Sheet: f.s.1b HCL
		E7					E8						E9
gene name		12h/0h	24h/0h	48h/0h	72h/0h		06h/0h	12h/0h	24h/0h	48h/0h	72h/0h		06h/0h	12h/0h	24h/0h	48h/0h	72h/0h
DUSP1		-5.0136	-5.24406	-5.70122	-5.1208		-4.58957	-7.16897	-7.01795	-7.68986	-6.82712		-4.89292	-6.59015	-6.81885	NaN	-7.3645
FOS		-5.73898	-6.68425	-6.65201	-6.32983		-4.39869	-6.91759	-7.21132	-8.23327	-7.56992		-4.84929	-6.3015	-6.93875	-6.77972	-7.24446
KLF2		-4.64147	-5.87265	NaN	-6.15841		-4.27474	-8.02341	-7.39821	-9.19518	-7.35367		-3.89113	-6.53049	-7.50127	-7.2832	-7.23734
BC002646		-4.57004	-6.41286	-6.97203	-6.75881		-4.52638	-6.85435	-6.95793	-7.58556	-5.34774		-3.36226	-5.30365	-6.34607	-7.39349	-7.79308
GZMA		-4.56689	-4.80559	-5.12138	-3.22159		-2.30152	-5.12939	-4.61893	-5.06476	-2.91539		-2.32641	-5.60228	-4.84353	-4.19872	-4.37272
CXCR4		-2.00669	-3.34584	-3.21782	NaN		-2.27031	-4.55081	-5.4349	-6.7424	-3.11393		-1.84065	-4.00596	-5.484	NaN	-4.86753
RASGRP2		-3.28952	-3.94484	NaN	-4.47108		-2.61785	-5.21707	-5.63393	-6.07045	-5.17153		-2.33914	-5.04545	-5.43517	-6.3326	-5.59115
KLRB1		-2.2304	-3.05695	-4.99659	-4.06209		-0.451546	-3.53307	-4.09798	-4.82382	-3.68693		-1.11585	-3.9101	-5.00902	-4.52569	-4.59227
TYMS		-0.927952	2.39864	6.05095	6.1293		-0.576882	-0.281326	3.41808	5.49877	6.27652		-0.984651	-2.60553	1.7365	4.59805	4.80673
ZBED2		5.45254	5.94956	6.47406	6.74837		2.62172	5.72114	6.18206	6.52264	7.67437		2.1832	6.30427	6.74338	7.05251	6.92851
CCL4		6.01527	7.30996	6.51823	6.9061		4.55225	4.21249	4.41898	4.48798	4.75609		5.80521	4.98678	5.292	5.42188	5.30046
IRF4		5.30795	4.80596	4.80375	4.59032		4.3806	3.84486	3.46527	3.23964	3.56565		4.96434	4.64905	4.06483	3.85326	3.74369
FABP5		4.4233	4.74304	NaN	4.82427		3.44312	4.57248	4.59659	4.71565	5.09232		3.55863	3.62714	4.30261	NaN	3.91228
GZMB		2.28444	3.1569	4.0954	4.35435		0.118175	3.80469	4.00786	4.77862	5.61077		1.64356	4.67096	4.99796	5.54422	5.74127
CDCA5		-0.343636	2.61366	4.82823	4.72139		-1.11631	0.031963	2.53577	3.87379	3.61088		1.84288	0.644756	2.98198	5.68533	5.79649
NM_002475		0.871381	2.91309	NaN	3.92726		-0.290939	1.12176	1.92708	2.14679	3.08004		1.75874	1.2317	2.35927	4.56812	4.49807
UHRF1		0.718776	3.29215	4.29119	3.33703		0.028649	2.16179	4.58633	5.41464	4.12957		-1.07953	0.441939	3.13944	4.95664	4.26568
NM_030928		0.538259	3.10258	3.66098	3.73574		-0.443721	1.75522	3.91619	4.4709	4.66029		-0.365063	1.26574	4.31268	5.38286	6.04497
CTNNAL1		1.63316	1.96277	2.93427	3.61494		3.42644	1.46509	1.81175	2.39037	3.97407		4.37034	2.22778	2.38372	3.7908	3.99672
NFIL3		1.12868	1.42995	2.07256	2.53684		1.96876	1.06159	0.983557	1.35992	3.62155		NaN	1.47728	1.5182	2.71675	2.89858
FURIN		1.77341	1.76907	2.56361	3.55822		1.35947	0.860194	0.784574	1.43383	3.36487		0.927285	1.90431	2.32393	3.26451	4.16167
SPAG5		0.627343	2.23857	4.25936	4.44356		2.4886	0.560117	1.53861	3.22838	3.83564		2.42074	0.327246	1.38719	3.08524	3.67665
APOBEC3B		2.62825	3.0255	1.86241	2.16122		1.52834	4.56241	4.12503	3.03289	4.01332		0.854008	2.05784	2.14173	2.14516	3.86767
NPTX1		3.92685	5.02215	4.17701	2.50894		2.98746	4.55148	4.49797	3.68484	2.58096		2.33913	3.63971	3.95553	2.90537	3.30689
THC1910362		3.98759	4.51597	3.23601	2.2954		1.64304	3.62484	3.37003	2.32694	2.05788		0.928755	3.71438	3.81083	2.8487	2.54308
ICSBP1		2.64652	3.11114	3.26734	2.54377		1.69115	3.93377	3.61127	3.0503	1.64421		0.122003	3.17057	4.50437	2.9837	2.92496
CTPS		3.14867	3.68492	3.3303	2.89685		2.9331	3.28784	2.95383	3.22895	2.4057		3.14342	2.97924	2.91716	2.44692	2.55908
PSAT1		3.79697	3.45435	3.39158	3.07299		2.90227	4.1578	2.72571	2.93243	3.10092		3.91964	3.70299	3.13879	3.17761	2.3227
TBX21		3.65353	3.49724	3.26682	2.66282		3.05778	3.23818	2.57355	1.98766	1.05039		NaN	3.00373	3.17141	1.67364	2.10279
HOMER1		4.0619	4.10272	3.76566	4.06399		3.0409	3.40628	3.2114	2.57287	1.6092		3.27466	2.42207	2.09504	1.734	1.83899
WDR3		3.50075	4.0087	3.46955	3.63807		2.78744	2.71784	2.96129	2.48993	2.46098		1.61154	1.95712	2.49092	2.13492	1.56031
IL2RA		3.63211	3.70047	3.2261	3.43128		2.5378	2.8109	2.74487	2.90586	3.41763		2.40338	2.01957	2.22032	2.28498	2.62605
MRPS17		3.20634	3.89831	3.69353	3.76103		2.66737	2.61713	3.08549	3.01788	3.16501		2.6584	1.81756	2.78235	2.68845	2.37351
ELL2		3.09111	3.50223	3.24635	3.54559		3.9542	2.68052	2.34431	2.11164	3.24421		3.19286	2.13137	1.90277	2.19138	2.36555
MTHFD2		3.783	3.40191	3.32367	3.23282		3.1174	3.2338	2.24084	2.41281	2.84144		2.58705	2.24933	1.7403	2.04527	1.3893
TARS		3.30256	3.09647	3.21563	3.10554		2.83368	3.00066	2.27056	2.2386	2.74438		2.64353	1.87142	1.24581	NaN	1.25714
GARS		3.4268	3.2402	NaN	2.75616		2.59722	3.03066	2.15125	1.91083	2.81178		2.2515	2.02686	1.65949	1.11103	0.812543
SHMT2		3.04413	3.1108	3.56817	3.23738		1.43297	3.08761	2.09051	2.35853	2.61386		0.44268	3.24389	3.18098	2.38322	3.03805
AK055053		3.54226	2.74168	2.69574	2.86138		0.986057	2.62371	1.99053	2.42823	2.97283		0.215992	2.54717	2.64867	2.5895	2.50058
NM_032359		2.62746	3.1816	3.22459	2.99737		0.203617	2.54804	2.54598	2.13584	2.29304		0.255379	NaN	NaN	2.00635	NaN
CCL3		2.85707	3.04259	2.88981	3.49981		0.509999	2.06788	2.36477	2.59015	2.15889		NaN	NaN	NaN	NaN	NaN
HSPD1		2.63369	2.92487	NaN	3.59142		NaN	NaN	NaN	3.14531	3.02971		0.536225	NaN	2.63043	2.73303	1.72619
UMPK		2.7292	2.97134	3.00657	3.04414		1.17802	2.55377	2.86637	2.92477	2.27571		0.625923	2.68821	3.02927	2.96857	3.18559
NM_013300		2.66502	3.03887	2.78935	2.80746		1.11645	2.58986	2.8125	2.76123	2.47815		NaN	2.40029	2.03304	2.93387	2.87757
ENO1		3.00789	2.78609	3.26594	2.87105		2.02314	2.84644	2.23183	2.24173	2.2746		1.45484	3.64116	3.63229	2.8008	3.46509
CDK4		2.4373	2.7043	3.45102	2.89175		1.97663	2.54155	2.46285	2.63672	2.35523		1.61921	2.84509	3.19357	3.49237	3.09978
NP094201		2.90388	2.72438	NaN	3.69968		2.07036	3.06449	2.84056	2.78973	2.27773		NaN	NaN	NaN	NaN	NaN
SFXN1		2.51635	2.95945	3.24465	3.34609		2.20242	2.68687	2.88606	2.90537	2.51434		2.68098	3.25938	3.32997	2.46481	2.98396
GEMIN4		2.79017	3.00753	2.93105	3.14888		2.49559	2.07239	2.21502	2.24959	1.69155		2.21116	3.06405	3.25796	2.98695	2.94339
LRP8		2.94475	3.86754	3.34264	3.14091		1.03003	2.93641	3.21231	3.34467	2.24013		1.42684	2.11248	1.95368	3.10797	2.55788
BC025376		3.61333	3.88367	3.97615	3.82889		1.7288	2.70512	3.2689	3.54974	1.72093		1.78494	1.75277	1.972	2.83893	2.43802
NM_006082		3.05577	NaN	NaN	3.64367		1.54566	2.92855	3.20738	3.46438	3.11987		2.18009	2.24363	2.76355	3.45429	NaN
HSPE1		2.83276	4.16088	4.86202	3.90011		NaN	NaN	NaN	NaN	NaN		NaN	NaN	NaN	NaN	NaN
NFE2L3		3.30368	3.4061	3.16764	3.48204		1.42288	2.79588	2.60005	2.30841	2.70309		1.47432	1.97489	1.86665	2.17587	1.88456
PLAGL2		3.51789	3.45359	3.12874	2.58087		1.89186	2.97645	2.7004	2.70534	2.41514		1.31441	1.71197	1.72824	2.51882	2.48837
SQLE		3.32319	3.87913	3.55738	4.4214		1.3161	3.04972	2.65392	3.19442	3.416		NaN	1.39125	2.01909	2.7053	2.79797
VDR		2.46776	3.01923	3.00308	3.61086		1.14251	2.74484	2.87862	2.91388	3.82798		1.32754	1.55729	2.12728	2.64481	3.18136
TXN		3.17379	3.28667	3.35519	3.28154		1.11157	2.95754	3.31969	3.19094	3.83857		0.7703	2.09647	2.03754	NaN	2.2677
MCM6		2.73872	3.36821	3.62131	3.72182		1.20606	3.0923	2.85152	2.92521	3.73323		1.36651	1.49333	2.14779	1.99144	2.15433
NM_138779		1.89641	3.3545	4.3974	3.9413		1.16794	2.29868	2.3311	2.37073	2.3398		1.78288	1.78526	2.08382	3.66779	2.62324
AHCY		2.32932	3.03092	NaN	3.25505		1.13532	2.09207	2.26492	2.4453	2.70802		1.05264	2.07463	2.45284	3.49222	2.8271
CHC1		2.2883	3.02084	3.86421	3.40916		1.024	1.85618	2.63821	2.65882	2.18749		1.19468	1.64796	2.38989	2.75755	2.1654
X53793		2.82006	2.64459	3.84203	3.44679		2.09839	2.4012	2.42678	2.96615	3.27243		1.89342	1.75348	2.37295	2.91972	2.5634
PRDX1		1.98863	2.69029	2.68755	NaN		1.7914	2.4163	2.53067	2.42197	2.46653		1.07989	1.83637	2.27789	2.61214	2.80508
EXOSC3		2.2306	2.60398	2.98882	3.03152		1.72416	1.93718	2.37165	2.54118	2.66431		1.83571	1.70333	2.09802	2.82292	2.41964
GART		2.54572	3.0696	3.19966	3.01525		1.72919	2.61102	2.50227	2.75503	2.7793		1.73635	1.97536	2.12825	2.4834	2.68595
CASP3		2.24911	3.35551	NaN	2.57166		1.40461	2.21402	2.22684	2.13157	3.06515		1.72778	NaN	2.4823	2.39287	2.66466
AK074235		1.98357	2.71526	3.28878	3.74275		2.51321	3.02358	3.09239	3.98453	4.53594		1.65054	NaN	3.29661	NaN	4.61219
RBBP8		3.61752	3.62887	4.8582	4.20597		2.62608	3.42428	3.94005	4.25041	4.1651		1.30853	2.14415	2.61476	4.07737	3.3201
M90813		3.72002	4.15482	3.67068	4.01125		3.09806	3.25876	3.51627	3.26851	3.90516		2.86416	2.71612	3.06984	3.86086	3.15934
SLC43A3		3.95975	4.54176	4.27654	3.85093		2.75627	3.86737	3.816	3.64772	3.31975		NaN	2.94187	3.19845	3.76098	2.39362
GAPD		1.71264	2.38429	2.90241	3.3267		0.711932	0.980022	1.7186	2.26736	2.79005		0.102332	3.09539	4.30054	4.50352	5.0224
MRPL12		3.3519	3.63855	3.61501	3.62716		1.89569	2.45648	2.37663	2.52751	1.62624		0.720341	4.39807	4.51145	4.54742	4.62403
GFOD1		2.99509	2.96789	2.29304	2.37264		NaN	NaN	NaN	NaN	NaN		NaN	4.47938	5.3658	4.8915	NaN
X66610		2.67757	2.81844	3.08171	2.77637		1.92471	2.8075	2.43793	2.73348	2.38512		1.64612	4.27584	4.36058	4.28642	4.53685
LAG3		1.60517	2.18682	2.0359	2.82974		0.485215	2.64723	2.50372	2.77123	3.65713		-0.473915	2.30881	2.9732	2.80782	3.62802
CPM		0.487264	2.00083	1.9882	2.31236		0.190844	2.15945	3.13202	2.65363	3.01986		0.839728	1.12772	2.91313	2.93766	3.04016
AF117229		0.840351	1.90467	2.82852	2.73868		1.0999	2.69277	2.57688	2.4207	2.83665		1.17778	1.32939	1.60351	2.94616	2.0315
NM_032714		0.739968	1.14992	2.2444	1.98331		NaN	NaN	NaN	NaN	NaN		2.33493	0.398888	1.51797	3.4684	2.50762
C6orf79		0.547345	0.929502	NaN	1.83616		1.03181	1.98589	2.44412	2.42458	2.54064		NaN	NaN	NaN	NaN	NaN
PRDX3		0.518142	1.0701	2.25541	2.037		1.20791	2.37655	2.03736	2.47939	3.42926		0.698526	1.10828	1.89956	2.43765	2.28949
NM_022770		1.79934	2.65091	2.91439	2.90166		0.354127	2.61535	1.82991	3.11604	3.14077		-0.395614	1.11508	1.91704	3.25407	1.98227
ICMT		2.39014	2.96261	3.5141	3.05296		1.20461	2.44752	2.45656	2.74083	2.51999		0.991873	0.957838	1.2672	2.18526	1.68016
D50692		1.88288	2.30033	3.06524	3.33862		0.368699	1.87953	2.5625	2.68141	3.12719		1.07704	0.683116	1.45367	2.8781	1.99826
EED		2.11009	2.25016	3.71147	3.58989		0.534696	1.97727	2.20699	2.71093	2.83024		0.928831	0.801751	1.72352	2.72859	2.29226
CHEK1		1.46159	2.15877	4.12515	3.50739		NaN	2.03854	3.70749	4.44405	3.19478		NaN	NaN	NaN	NaN	NaN
BC045739		1.90455	2.40586	3.28544	3.65977		0.166465	2.12384	2.6591	3.5639	3.47285		0.248814	1.11696	2.1364	3.27366	3.08666
CKS2		1.51218	1.74342	2.94987	3.35418		0.930099	1.86378	1.88436	3.57201	4.24518		0.479151	0.940252	1.74221	2.27373	3.47993
AK074754		-0.203482	1.35925	2.01089	3.44138		-0.100697	1.97076	2.52248	3.01456	2.34193		NaN	0.577083	1.85184	3.64143	NaN
DTYMK		0.612187	1.5833	2.76958	2.45057		-0.080129	1.47812	2.12182	2.82079	2.13857		-0.69149	1.41064	2.51252	4.06114	3.41615
MCM4		0.2246	1.71109	2.18965	2.41604		0.057258	1.20376	2.66685	3.08029	2.506		-0.814476	1.23964	2.84554	2.92287	3.03966
RECQL4		0.488755	1.72848	2.41292	2.46626		-0.334642	1.08221	2.38061	2.84323	2.92366		-0.24427	1.69567	3.15607	4.28572	4.64586
BRCA1		0.587501	1.4486	2.60346	2.274		0.796444	0.645389	2.49163	3.45852	3.39072		-0.23555	-0.143122	1.57694	2.89052	2.8718
CDC45L		-0.039617	1.32658	2.87568	2.61642		-0.049977	0.445126	2.21538	3.32917	3.01748		0.0639	0.273562	2.21144	3.78691	3.22956
NM_182687		0.340245	1.95759	3.3483	3.88128		NaN	0.717883	2.56582	2.98116	2.45892		NaN	NaN	NaN	NaN	NaN
NM_032117		0.812116	1.65347	3.29997	3.41178		NaN	NaN	NaN	NaN	NaN		-1.86835	-1.81317	0.634776	2.59462	3.79636
CDC6		0.871541	1.54734	3.51109	3.59569		NaN	NaN	NaN	NaN	NaN		NaN	NaN	NaN	NaN	NaN
RAD54L		0.513692	1.90092	3.39645	3.37329		-0.156251	1.03756	2.803	3.92544	3.39639		-0.971754	-0.547547	1.81843	3.68302	3.487
NM_013290		0.912532	2.51691	3.85426	3.89569		0.03668	0.820502	2.13476	2.13955	2.52234		0.63257	-0.435445	1.27207	3.09117	1.72953
MTHFD1		0.685545	2.05224	3.22111	3.1742		-0.295061	1.75081	2.25814	2.52206	2.80772		NaN	0.879773	1.85061	3.02305	2.98191
TIMELESS		1.02309	2.26076	3.39066	3.22946		0.405295	0.801329	1.95385	2.26009	2.27797		0.578249	0.374158	1.96324	3.17408	2.51076
MCM3		1.15955	2.02666	3.44309	3.14805		-0.27902	0.937555	1.55203	2.21908	2.23043		-0.319413	0.623444	2.02376	2.90039	2.44355
NM_018455		0.724978	2.25598	2.9195	3.49435		-0.207937	0.804444	1.51257	2.18431	2.21357		0.934656	0.745223	1.59158	3.70264	2.75681
PYCR1		2.6918	2.18856	2.05325	1.74193		1.49288	3.19414	2.17893	2.58481	1.43351		1.24523	3.28134	2.79898	2.38921	2.18635
NM_018664		2.79678	2.4234	1.79233	2.05851		2.81639	3.16622	2.77465	2.41559	2.27152		1.81427	3.43286	2.92557	1.93265	2.79029
SFXN1		2.2909	2.48871	2.41723	2.01628		2.13997	2.93091	2.54217	2.91132	1.48756		2.54751	2.76484	2.65506	2.76029	2.72857
A_23_P33103		1.41284	1.85684	2.03254	2.05207		2.26766	2.98565	2.38756	2.507	1.46063		2.80427	3.37027	2.99272	3.18917	2.40991
NM_018128		1.86249	1.95826	2.6036	2.14541		1.93818	2.6009	2.39371	2.41672	1.29197		2.47743	2.28009	2.30877	1.49863	2.2027
WDR4		1.59147	2.03321	1.92897	1.55505		1.73376	2.76606	2.42023	2.16423	2.03974		2.05838	2.43754	2.33846	1.62307	1.94647
PGAM1		1.42097	1.69511	1.97716	NaN		2.42911	2.31123	1.63867	2.16881	2.1887		1.96537	2.12903	2.3919	1.75846	2.13384
NM_024096		1.61133	2.04567	2.25443	1.89355		2.20061	2.45903	1.93038	2.23072	1.82959		2.14368	2.54134	2.51648	1.87243	2.2186
NM_032299		2.35375	1.98617	2.31473	1.89268		2.10187	2.58421	2.10509	1.96292	2.65432		2.02747	2.39356	2.71687	2.31037	2.37934
SLCO4A1		1.80354	2.20951	2.27358	2.0462		1.78117	2.24345	2.15078	1.96117	2.6187		2.11562	2.35949	2.68781	2.07048	2.59253
ZNF593		2.30566	2.48444	1.82454	1.48039		1.66072	2.43669	2.06788	1.90768	1.90005		1.52401	2.46595	2.36805	1.97278	1.47627
THC1867539		2.7518	2.95659	2.27853	1.89107		1.54274	2.94967	2.73681	2.27905	2.6343		1.21062	2.20756	2.19795	1.35982	1.14472
EBNA1BP2		2.73673	NaN	2.91069	2.53515		2.12688	3.39635	2.79501	2.74644	2.49609		2.22702	1.66923	2.05814	1.5584	1.32887
CCT5		2.45431	NaN	NaN	NaN		1.67704	2.91007	2.76831	2.61097	3.01629		2.2008	1.69073	1.52246	NaN	1.69878
OAZ1		NaN	2.29688	NaN	1.93067		NaN	NaN	NaN	NaN	NaN		NaN	NaN	NaN	NaN	NaN
NM_152718		1.38454	1.48266	1.62442	0.933366		1.17945	2.67893	2.67325	3.19603	2.32819		0.854036	2.61674	3.1723	3.12008	2.236
IL12RB2		1.87666	1.82839	2.68297	2.08073		0.38518	3.08726	3.2408	3.28073	1.38259		0.719939	2.73252	2.75761	NaN	2.04093
THC2002468		2.05591	1.9323	NaN	1.90853		1.43025	2.06917	1.84974	1.64661	1.95091		2.75396	3.18564	3.39568	3.7458	3.63043
ATP6V1C1		1.40548	1.98764	NaN	2.03643		1.73382	1.48626	1.61826	1.81161	2.2158		NaN	2.31435	2.64258	3.78445	3.44009
BC006201		1.42631	2.05242	1.50917	2.25436		1.77856	1.91979	1.8499	1.57797	2.33715		2.86348	2.74559	2.95239	2.89014	3.04422
PDXK		1.83837	2.48955	2.74438	3.08462		1.87639	1.96274	2.46721	2.71225	2.6248		1.20741	2.52056	3.30364	3.82954	3.82697
STIP1		1.51085	2.2732	2.51843	2.30375		1.49225	2.49688	2.21638	2.19316	1.65483		1.07533	3.15738	3.41357	3.16718	3.58095
STOML2		2.21894	2.55741	NaN	2.82025		0.839099	1.97723	1.88337	2.00124	1.76313		NaN	2.74838	3.28961	NaN	NaN
EDARADD		2.52482	2.60854	2.12502	2.31785		1.46144	2.04803	2.06032	2.12599	1.91925		0.584921	3.21418	2.92499	NaN	3.15329
NM_020685		1.50827	2.36069	3.09392	2.56792		0.633138	2.38263	1.61852	1.83817	2.7002		1.78676	2.27081	2.84521	3.39714	3.45194
NM_181862		1.97399	2.61892	3.10152	3.39425		-0.007661	2.48447	2.21507	2.4858	2.48486		0.72391	2.87693	3.08215	3.34043	3.38095
TNFRSF8		0.295229	0.680792	2.22121	1.15818		0.911955	1.62832	1.74413	2.20497	2.09657		2.23836	2.07065	2.72254	3.26556	2.29545
PSMB2		0.634828	0.956107	1.32677	1.91308		0.220499	1.66395	1.71948	1.16945	2.26116		2.15082	2.33539	1.70548	3.00541	2.50195
CTNNA1		1.13718	0.625693	1.21867	1.16831		0.932756	1.6227	1.38877	1.54848	2.5627		1.9711	2.48293	2.54272	3.17068	3.47117
CDK2AP1		0.803422	1.5519	1.94738	2.62873		0.406036	1.28959	1.87597	1.66724	2.53182		1.17671	2.46161	3.07617	4.15045	3.98665
ZNF607		1.09486	1.40002	2.0641	1.677		0.60745	2.73944	2.21821	2.17954	1.69807		0.32583	2.84636	3.20687	3.65587	3.37023
PGD		0.821639	0.531493	1.70892	1.78028		0.201306	1.67512	1.51607	1.9477	1.16531		0.063675	2.57188	2.876	3.12926	3.10744
CYC1		1.24219	1.27179	1.75666	1.87138		0.79613	1.4626	1.3774	1.79543	1.50231		0.089232	2.5141	3.06748	3.67753	3.00568
RUVBL2		1.08149	1.7245	1.35134	1.52085		-0.077941	1.38934	1.55626	1.77955	2.03254		-0.50242	2.99139	2.6982	3.17993	3.29498
FEN1		0.35074	0.597662	3.07072	2.54954		0.550451	1.35288	1.88625	3.01057	1.78845		1.35667	1.73648	3.42658	3.69614	3.2111
ANP32C		1.30364	1.22312	3.23133	3.1446		0.721278	1.32844	1.59363	1.24126	1.03499		0.554346	2.49992	2.51967	2.81804	2.7924
PARK7		1.73167	1.86399	2.71206	2.26044		-0.015546	1.38881	1.77953	1.97908	2.06842		1.18346	1.52459	1.57854	2.39554	NaN
DCLRE1A		1.24794	2.09367	3.28268	2.85112		-0.471449	1.31514	1.59505	1.45393	1.42941		0.83797	1.34413	1.58476	2.61367	1.23779
AF212225		1.50802	1.64468	2.53574	2.03826		-0.006811	2.02366	1.66702	1.83784	0.800773		1.35613	2.12167	2.16607	3.01697	1.35329
PPIF		1.75127	1.23072	1.87533	1.65483		1.41411	1.58285	1.27815	2.34204	1.42242		1.45806	1.94365	2.30063	2.70396	2.03442
NM_023077		1.18033	1.20112	2.00634	2.27986		0.848642	1.79385	2.27361	2.62559	1.55701		1.67973	2.11467	2.21112	2.78841	2.32766
MRPS10		1.25741	1.80171	2.23736	2.1799		0.626492	1.72966	1.92871	1.9498	2.11103		1.03587	2.05634	2.63424	3.26424	2.32729
NR4A3		2.86967	3.18962	2.16846	2.08507		4.58263	2.81944	2.20287	1.57899	1.72087		5.96037	3.65485	4.28742	3.63301	3.94932
TNFSF6		3.74511	3.66746	2.82871	2.78228		4.4433	3.81404	2.73026	3.06829	2.49934		4.6928	3.69578	3.36491	2.55327	3.19782
EGR2		4.70882	3.8124	3.39402	2.39776		4.22661	3.47107	2.11911	2.48766	1.87696		5.60779	3.64107	3.5512	3.08025	2.67718
IFNG		3.64336	3.70002	3.19487	3.31621		3.83057	3.4235	2.94862	2.22399	1.08201		3.50866	2.01348	1.09581	0.69945	0.617029
THC1956109		3.16571	3.57843	2.1156	0.696441		3.61199	3.46414	2.97731	2.49065	0.781201		2.57269	1.89407	1.39115	1.1531	0.592107
BC004856		2.6558	2.11913	2.09496	1.80719		4.33018	3.02059	2.90725	3.07398	2.54189		1.37166	2.16684	1.74463	2.55761	2.05609
CREM		1.65838	1.74812	1.84158	1.58979		3.83256	2.02064	1.87993	1.90592	2.17578		4.46137	2.18468	2.09857	2.31608	3.01804
BCL2A1		2.82562	2.86878	2.68009	1.77596		4.65725	2.69593	2.42578	1.85022	1.79943		3.93267	2.37753	1.85484	1.74321	1.21825
MYC		2.85652	2.91676	1.77144	1.15384		3.71279	2.50265	2.02205	1.58286	2.22791		2.88382	2.12023	1.9041	1.86172	1.11375
CHSY1		2.69465	2.66641	1.80479	1.59214		4.08359	2.56778	1.53749	0.928775	1.96897		3.40848	2.96336	2.20312	2.11108	1.49616
BC022522		1.96511	2.25921	2.20228	1.34412		3.61951	3.24985	2.53072	2.61009	1.55174		4.13337	3.29209	3.5989	3.20349	2.34213
IER3		3.13211	2.73091	2.48427	1.99031		3.5029	3.01619	2.8982	2.72741	2.53296		3.19264	3.86033	3.54471	2.63269	2.55773
BC017083		2.59871	2.9991	2.24449	1.54415		4.27568	3.48411	2.58143	1.81495	1.66377		3.09502	3.49549	3.27204	2.35521	1.95797
TNF		2.08745	1.95608	0.712565	0.202659		2.28955	2.11029	1.41822	1.37958	0.343635		2.7457	2.77897	2.77327	1.76776	1.95268
BC018929		2.07628	1.96026	1.39613	1.03261		3.60494	1.65818	1.50931	1.45599	1.06		3.31882	2.56688	2.52032	2.62518	2.21238
D50923		1.47686	1.24865	1.62068	1.68038		2.16384	1.94871	1.56325	1.51435	0.314658		3.40089	2.4869	2.05331	2.17232	1.13655
SRPRB		1.81292	1.47751	1.67759	0.94539		2.03808	3.25428	1.40016	0.773693	-0.242899		2.84212	2.89713	1.88838	1.57597	0.524898
CXCL9		2.99288	2.75164	1.91183	0.816148		1.49125	2.7029	1.68798	0.645738	0.906998		3.36862	3.43037	2.96805	2.25282	1.35026
NM_032711		2.33164	2.39521	1.71379	1.38945		2.06758	2.35555	1.6932	0.840393	0.617082		4.13993	4.0073	3.14223	2.35802	2.49761
RAB35		1.45369	2.06487	2.02615	1.85032		1.69305	1.04118	1.39278	1.19542	0.595111		2.51255	2.1205	2.24818	2.62953	2.1766
BC040043		1.69016	2.25047	2.24251	1.69364		1.2401	1.34213	1.20571	1.22478	0.642789		NaN	2.64619	2.91926	3.5215	2.67525
LDLR		1.98033	2.41189	1.25094	1.72772		1.01108	1.53465	1.3015	0.776957	0.887339		2.19011	3.17114	3.14201	2.73603	2.67219
GRWD1		1.75789	1.37044	1.55268	0.992805		1.26434	1.39877	1.17292	0.900112	0.001441		2.39114	3.14858	3.00185	3.49931	2.01748
NM_032175		1.88312	1.58562	1.70157	1.07329		1.60154	1.81669	1.3967	1.19902	0.427539		NaN	NaN	NaN	NaN	NaN
MYBBP1A		1.58882	1.74267	1.60255	1.07916		1.44823	1.9626	1.75058	1.3414	0.198218		2.18082	3.67229	3.69188	2.80398	2.54614
GBP4		3.06363	2.77112	-0.131378	-1.05666		1.0211	2.36104	2.12943	-0.056816	-0.061547		NaN	NaN	NaN	NaN	NaN
CXCL10		2.54739	2.54905	1.00293	-0.113162		2.0315	2.61976	1.65506	0.788494	-0.006669		2.58627	1.36539	1.37304	-0.621885	0.040604
TGIF		1.41364	1.83645	0.485463	0.20591		2.42524	0.930001	0.691673	-0.123231	0.753154		2.54243	1.45152	1.76918	1.37447	1.57592
AB018273		0.551102	1.03303	0.667669	0.566937		2.24801	1.67482	0.974903	1.36116	0.979124		2.26977	0.855202	0.832834	1.02949	0.352457
AL136842		0.703019	0.558155	0.375912	0.047438		3.04418	1.94192	1.26545	0.720406	0.690003		2.06278	1.39653	0.711486	1.02261	0.22838
CRY1		0.74394	0.200599	1.30673	1.14504		2.26603	1.24947	1.02846	1.16179	0.110459		2.82443	1.36764	1.21321	1.25786	1.20742
AK127678		1.09587	0.54217	NaN	0.860202		3.12616	1.60221	0.41196	0.30755	-0.523557		NaN	NaN	NaN	NaN	NaN
MAPRE2		0.76061	0.834368	0.609982	0.665331		2.99303	0.925051	1.04067	0.5557	0.364386		2.39357	0.844693	0.846133	1.04214	0.785839
CEBPG		1.23359	0.65722	0.680732	0.463128		1.30047	0.86057	0.713496	0.168378	0.671864		1.50687	0.899308	1.19267	0.753914	0.482693
AK094184		1.25127	1.21144	0.452028	0.424929		1.91222	0.899943	0.70882	0.252698	0.856705		1.20806	1.26309	1.26636	0.776502	1.26945
AF018658		1.21928	0.754138	0.507841	1.15004		1.21353	0.906882	0.650222	0.553475	0.677497		1.41075	1.34637	1.36686	1.1618	1.23097
NMB		1.02833	1.35575	0.927857	1.17668		1.38341	0.861355	1.03613	0.799384	0.736952		1.69525	0.801455	1.30422	1.03355	0.721574
SFPQ		1.49334	1.56314	1.60849	1.14237		1.71869	0.754201	0.386122	0.209127	-0.349555		1.85351	1.10812	0.791771	0.808464	-0.108485
NM_022767		1.18826	1.43727	1.13051	1.16107		1.51394	1.31777	0.729748	0.672134	0.053327		1.97158	1.22239	0.906919	0.179999	0.228339
GLUD1		0.425648	0.839791	0.67157	1.33479		1.41073	0.025545	0.330985	0.19819	0.518168		1.64333	0.318143	-0.049189	0.537184	0.347384
D28476		0.946776	1.04576	1.30348	1.38813		1.52397	0.642661	0.400562	0.112042	0.44107		1.90076	0.362719	0.31151	0.674713	0.491312
MAPRE1		0.996438	0.780946	1.32762	1.07105		1.58948	0.698817	0.488297	0.808425	0.322326		1.88113	-0.046965	0.433148	0.859129	0.132458
AK027585		1.1057	0.187373	0.89431	0.687801		1.82282	0.827169	0.818824	0.693416	0.452916		2.19488	0.448667	0.287499	0.074136	0.054436
RAB8B		0.848671	0.461105	0.507777	0.451257		1.48907	0.578038	0.522673	0.74688	0.598585		1.95472	0.629766	0.915031	0.483205	0.062847
TMEM2		1.19632	1.06552	0.924959	0.45894		2.55238	0.319948	0.386839	0.129393	0.148041		1.88209	0.456082	0.427881	0.664529	0.068014
STK4		2.28711	1.0021	1.72369	1.06942		1.27838	0.934897	0.899149	1.13513	0.094255		3.19775	1.59693	1.20607	1.53171	1.54076
GFI1		2.31038	1.44256	1.24551	0.925034		2.49276	1.38216	1.04048	0.937627	0.003832		3.25993	1.76694	0.850903	0.580414	0.35949
NM_199324		1.12239	1.50516	1.43291	1.10315		1.78159	1.2859	0.830962	0.556013	-0.229581		3.01637	1.70189	1.3078	1.52693	0.217655
NM_032505		1.41455	1.44214	1.74178	1.02891		1.65416	1.15292	1.29613	1.04615	-0.119045		2.79497	1.29298	1.26612	0.813392	0.483461
TRAF4		2.45128	1.71941	1.4935	0.605696		0.727177	0.851156	0.746734	0.548128	-0.578666		1.43032	2.13956	2.3454	1.94383	0.940905
NM_018509		2.39824	2.53846	1.88585	1.89758		1.36289	1.27563	1.39891	1.04776	0.104022		1.87456	1.82204	2.02467	1.64831	1.70279
METTL1		2.75628	2.50321	2.1296	1.75774		1.23914	1.64747	1.79155	1.4351	-0.099779		1.58024	2.08286	1.52964	1.1201	0.809484
PPRC1		2.00838	1.68819	1.29586	1.08872		1.7858	1.1483	1.1407	1.08203	0.528598		2.35939	2.43619	2.27709	2.06074	1.58702
BC028013		2.4701	1.83912	1.45283	1.14257		1.61389	1.34993	1.15684	0.69112	0.109283		2.33601	2.22016	1.96952	1.10352	0.82824
NM_016077		1.78967	2.01727	1.9734	1.43825		2.60279	2.44679	1.86823	1.96307	2.35724		2.93603	1.41906	1.61987	1.25474	1.58936
GABPB2		1.736	1.2841	1.80531	1.51432		3.12626	2.24016	1.50815	1.31948	1.70448		3.22866	1.30467	1.09361	1.24045	1.228
NM_015350		2.23749	1.96219	1.30265	0.751622		3.2556	2.48127	1.92168	1.44307	0.898051		2.92112	2.38469	1.82597	1.02375	0.781925
ZNF267		1.66716	1.86319	1.111	0.937909		3.30603	2.61306	1.71006	1.0077	1.43433		3.28823	1.10052	0.701431	0.839942	0.22322
TP53BP2		1.55163	1.87319	0.928917	0.37618		2.45027	1.4472	1.33097	0.932039	0.826106		2.3808	0.62804	0.213721	1.13298	-0.622872
AB023135		1.81557	1.73794	1.63665	1.85367		1.64501	1.78124	1.1918	1.24274	0.594692		2.45618	0.583466	0.037438	0.498733	0.167393
NARS		2.18256	1.96899	1.58346	1.33977		2.11829	1.5753	1.22675	1.06837	0.789294		1.47417	0.974455	0.611058	-0.141801	0.044917
PTPRE		1.12861	1.58016	0.620135	0.950135		2.30998	1.90827	0.949259	0.589037	0.703132		1.54755	0.635672	0.406083	0.279321	0.180313
NFE2L2		1.78251	1.54447	1.37136	0.724694		2.2003	1.25807	0.923334	0.432306	0.782206		1.70469	0.699538	0.625916	0.510674	-0.343097
NM_144726		1.87109	1.68017	1.45593	0.806007		2.9074	1.65953	0.614864	-0.501654	0.415377		3.28301	1.16411	0.473252	NaN	-0.698718
MYB		1.88686	2.1242	0.988411	0.822404		2.94873	1.46498	0.36553	0.302754	1.13523		3.42777	1.04073	0.225325	0.250691	0.334304
PRG1		1.46853	NaN	1.50125	1.16138		2.8316	1.82754	0.957976	0.310728	1.07169		2.75052	0.261796	0.005611	-0.69232	-0.249287
IL22		1.7954	1.931	1.55155	1.06767		3.1504	1.97949	1.77308	2.12356	1.23928		1.89147	1.01216	-0.014527	-0.827966	-0.48422
BC006322		1.43168	1.35507	0.07277	0.82944		1.94693	1.77048	1.46837	0.324971	1.91001		1.29864	1.48525	0.700892	-0.251158	0.025425
CXCL11		1.62552	0.329385	0.393985	-0.154352		0.758286	2.36084	1.42617	0.963061	0.396939		1.24377	2.36104	0.935111	NaN	NaN
CD38		1.36266	0.983593	NaN	0.386663		0.87822	2.14252	1.41868	0.434834	0.897386		0.595453	2.00504	1.70205	1.42774	0.499555
TAP1		1.87037	1.75412	1.15656	0.376851		1.11293	2.02608	1.46483	0.577873	0.423927		0.402488	2.05765	1.82306	0.623715	0.675954
AB002311		1.37898	1.8478	0.985039	0.303592		1.60458	1.96025	1.6608	0.776789	0.726823		1.58981	1.14109	1.36172	0.436474	-0.155881
GBP1		2.15103	1.58126	1.20912	0.47594		1.6085	3.0886	1.49447	0.350893	0.649908		0.99168	1.79932	1.12513	0.804957	-0.047601
TXNRD1		2.18682	1.13389	NaN	0.646033		2.13483	3.00741	2.28649	1.71367	0.676517		NaN	NaN	NaN	NaN	NaN
DKC1		1.86772	1.30647	1.55355	0.710317		1.76312	1.85435	1.69862	1.559	1.07548		1.39236	1.21023	1.56731	0.693407	0.526493
KIAA0020		1.55697	0.949774	1.84364	1.25248		1.89123	2.5228	1.54799	1.4338	1.43994		2.00832	1.33848	1.27058	1.15457	0.804314
SESN2		2.69769	2.01414	1.19718	1.48338		1.24317	1.95516	0.965386	0.50797	1.08845		1.36592	2.42591	1.77424	0.862542	0.323382
FUBP1		1.44943	1.75803	1.32638	1.33931		2.41488	1.80058	0.794956	1.01831	0.64293		1.95082	1.43205	1.43776	0.721701	0.685078
GBP2		2.01722	2.21802	1.24487	1.56744		1.90357	1.79401	1.18383	0.230787	0.990677		2.19706	1.90996	1.48925	0.444242	0.64906
MSF		-1.25086	-0.619923	-0.101364	-0.832134		-2.76015	-2.04497	-0.882814	-1.08038	-0.541851		-3.04737	-2.13483	0.068929	0.276133	0.150748
C9orf59		-0.922711	-0.777264	-0.496552	-0.20891		-2.77807	-1.67735	-1.09881	-0.945909	-1.26004		-3.77824	-1.90315	-0.76078	-0.029795	-0.138548
NM_016210		-0.508906	0.016083	-0.376986	-0.084657		-2.20543	-1.10777	-0.804854	-1.06384	0.860569		-3.36086	-1.35461	-0.802914	0.183877	0.39845
APG4C		-0.610853	0.404578	0.1904	0.500719		-1.67898	-0.010841	-0.223528	-0.199765	0.943206		-3.3864	-1.80679	-1.2624	-0.884138	-0.870831
HMGB2		-1.03176	-1.41164	1.86387	2.20369		NaN	NaN	NaN	NaN	NaN		NaN	-4.09102	-3.83916	0.533172	0.029942
NM_022074		-1.54574	-1.41845	1.00872	0.564178		-2.38122	-2.65801	-1.79639	-0.193319	-0.038454		-2.31666	-2.87371	-2.84469	-0.068499	-0.074485
AIF1		-1.26063	0.217698	0.593945	0.570335		-1.16565	-1.32837	-0.564375	-0.303036	0.168702		-1.52919	-3.25179	-2.33826	-0.992174	-1.13802
TRIM7		-0.63677	0.383694	NaN	1.29195		-1.27102	-1.94484	-0.581882	-0.833593	-0.154815		-0.550526	-2.32166	-1.14474	-0.510784	0.72434
INSIG2		-0.775924	-0.129686	0.549738	1.63856		-1.02819	-0.947058	-0.573576	-0.577563	1.92141		-0.93893	-1.811	-1.71833	0.264709	0.580002
ACYP1		-1.61831	-0.677373	1.15768	1.57831		-1.12846	-1.13088	-0.089294	0.291479	1.06588		-1.32897	-1.69216	-0.671304	0.549026	0.661355
MPP1		-0.990094	-0.560798	0.834262	1.62318		-0.418829	-1.80369	-0.86744	-0.560911	0.681064		-0.377265	-2.04431	-0.668809	1.09082	1.00589
NM_013386		-0.86508	-0.998955	0.065009	0.03266		-1.01023	-1.30822	-0.403935	0.260117	0.772547		-0.949276	-2.2438	-1.26909	0.605639	0.526079
BZRP		-0.046869	-0.11165	0.327328	1.17585		-1.88393	NaN	-0.419909	-0.064065	0.769084		-1.30838	-0.213671	0.118768	0.568029	1.2894
NM_014138		0.03294	0.071858	0.271073	0.914053		-1.56735	-0.960513	-0.368522	0.03731	0.490816		-1.50012	-0.884494	-0.285907	0.06611	0.589073
C14orf94		-0.600143	-0.448803	0.50407	0.529157		-0.699179	-1.19002	-0.479957	-0.036884	0.669283		-0.859814	-0.991326	-0.28549	0.157136	0.745609
AK095896		-0.512477	-0.492128	-0.22383	0.410315		-0.949865	-1.44408	-0.973583	-1.08069	0.027073		-0.820349	-0.880539	-0.247756	0.351236	0.759504
IFITM2		-0.727655	-0.755894	-0.157385	0.06362		-1.32343	-1.85807	-0.637833	-0.331853	0.340922		NaN	NaN	NaN	NaN	NaN
AKR7A2		-0.936612	-0.934832	0.042793	0.372739		-1.66738	-1.39278	-0.613398	-0.40275	0.362401		-1.22745	-0.298157	0.401837	0.791214	1.36333
AK098014		-0.89697	-0.624958	-0.395347	0.342511		-0.807066	-1.08928	-0.440982	-0.442	0.228094		-1.03765	-0.461031	0.442678	0.214416	0.678319
HEBP1		-0.245721	0.094003	0.184287	0.966849		-0.796495	-0.874706	-0.674591	-0.262956	0.56939		-2.10381	-1.88964	-0.976491	NaN	-0.367642
NM_032124		0.034853	-0.039407	0.074372	0.011608		-1.47809	-0.3767	-0.42438	-0.584773	0.147695		-2.00463	-0.952664	-0.747767	-0.26869	-0.267397
RAC2		-0.208767	-0.364251	NaN	0.025128		-1.30486	-0.341327	-0.274312	-0.459606	0.404252		-1.96387	-0.98423	-0.334158	-0.269023	0.006101
C21orf33		-0.323095	0.247013	-0.172352	0.100326		-1.31208	-0.951774	-0.513609	-0.650471	0.059852		-1.13986	-1.11458	-0.528952	-0.503773	-0.208993
DECR1		-0.810937	-0.239409	NaN	0.035905		-1.31737	-1.10027	-1.0033	-0.693627	-0.17053		-1.49259	-1.64129	-0.902328	-0.706762	-0.332337
X07109		0.022937	0.668185	1.07835	1.1075		-1.85205	-0.413165	-0.051687	0.352919	0.257962		-1.75511	-1.12437	-0.314639	0.177653	-0.069382
AF161386		-0.81487	0.613705	0.761453	0.651568		-1.67101	-0.627728	0.129104	-0.117917	-0.018968		-1.36867	-1.33709	-0.586265	-0.113517	-0.254316
NM_153333		-0.559523	0.102879	0.756569	1.05745		-1.18617	-0.666481	0.085079	0.231035	0.954812		-1.75522	-1.66923	-0.738297	-0.200465	0.334086
ING1L		-0.752959	-0.043853	0.853903	1.39412		-1.31641	-0.710223	-0.127209	-0.106707	0.6246		-1.32716	-1.62026	-0.655436	-0.191433	-0.030477
AL132665		-1.8364	-1.21985	-1.31568	0.309242		-1.84967	-2.74528	-2.33554	-2.03756	1.04256		-1.50246	-2.92407	-2.45907	-0.65592	-0.006229
LSP1		-1.83225	-1.3148	-1.34382	-0.788338		-2.37662	-2.82892	-2.35837	-1.89225	-0.518363		-2.60987	-2.17199	-1.52981	0.012072	0.464837
NM_014450		-2.20195	-1.49784	-1.15862	-0.32763		-2.54047	-2.5905	-2.02973	-1.46584	0.01141		-2.75908	-3.3639	-2.00254	-0.541421	0.108677
SLC16A5		-1.10638	-0.8266	-0.91768	-0.279396		-1.85268	-2.2573	-1.69875	-1.62149	-0.504121		-2.74432	-2.71846	-2.34644	-1.15883	-0.043836
NM_013258		-1.31413	-1.27239	-1.19092	-0.961626		-1.09574	-2.0805	-1.98312	-1.70335	-0.522449		-1.84233	-2.38753	-2.46458	-1.1813	-0.330626
CHI3L2		-1.02377	-1.55082	-1.65042	-0.430627		-0.74952	-1.96813	-1.28531	-1.22131	0.19447		-1.30644	-3.36707	-1.77368	-1.20907	0.149849
NM_138341		-2.07562	-1.04799	-1.0547	-0.991682		-1.09861	-1.66088	-0.922792	-0.768794	0.105819		-1.50504	-3.27952	-1.79685	-1.27712	-1.10967
IFITM1		-1.12585	-0.992255	-0.491024	-0.926583		-1.38384	-1.86274	-1.10365	-1.01639	-0.078289		-1.79227	-2.1482	-1.67974	-1.26442	NaN
NM_022126		-1.14009	-1.07939	-0.747351	-0.95538		-1.61308	-1.60086	-1.25119	-1.4393	-0.895157		-1.54339	-2.39828	-1.85295	-0.785265	-1.12721
NM_022126		-1.79631	-0.838484	NaN	-1.13364		-1.56023	-1.95449	-1.32039	-1.38404	-0.760892		-2.02315	-2.88809	-1.80478	-0.608756	-1.53893
ITGB2		-1.37482	-0.856053	-0.663655	-0.592388		-2.03267	-1.99277	-1.47133	-1.59618	-1.12924		-2.89944	-1.6984	-1.2855	-1.40833	-1.19841
BTN3A2		-1.02398	-0.734172	-1.26042	-1.16772		-2.07599	-1.29695	-1.21009	-2.28715	-0.87595		-2.10149	-1.41831	-1.19302	-1.43885	-1.46126
AK093341		-2.0683	-1.14737	-1.38498	-0.911543		-1.40787	-2.59257	-2.02509	-1.88275	-1.07882		-1.37395	-3.25962	-2.73884	-1.21736	-0.94308
C9orf19		-1.57429	-1.77032	-1.39377	-1.52419		-1.99666	-2.80843	-2.22119	-1.8241	-1.04741		-2.29289	-3.1251	-2.53694	-0.734245	-0.772499
EDG6		-1.50127	-1.56025	-1.1605	-1.04543		-2.6798	-3.06615	-2.4046	-2.11242	-1.4996		-1.81621	-2.1612	-2.06514	-0.706454	-1.39024
AB018306		-1.82899	-1.84008	-1.26835	-1.28174		-1.58952	-2.6355	-2.09228	-2.32227	-1.48867		-1.50604	-2.62395	-2.23923	-1.03554	-1.7041
ACP5		-1.39754	-1.17467	-1.3211	-0.787628		-1.72136	-2.03115	-1.858	-2.66212	-0.7927		-1.26666	-1.9784	-1.8195	-0.992764	-0.759028
FLI1		-1.86065	-1.37486	-1.56188	-0.755395		-2.19336	-2.15454	-1.44722	-1.72226	-1.55514		-1.41399	-2.08474	-1.78419	-1.27527	-1.31889
ENST00000327369		-1.53615	-1.04103	-1.47125	-0.573207		-1.7171	-2.56904	-2.19979	-2.33079	-1.83201		-1.26978	-1.79062	-2.177	-1.30487	-1.42163
SEMA4C		-1.05062	-1.04473	-0.728096	-0.661473		-2.18514	-2.50644	NaN	-2.2426	-1.68823		NaN	-2.41948	-2.44649	NaN	-0.872303
DEF6		-1.10329	-1.15488	-0.631926	-0.316624		-1.85863	-2.40302	-2.05251	-1.94846	-1.13698		-2.07451	-2.49583	-1.86249	-1.52556	-1.20222
X98429		-1.25109	-1.10124	-0.476168	-0.569689		-1.80012	-1.92249	-1.94627	-2.19134	-1.49012		-2.26451	-2.57095	-2.33384	-1.83035	-1.91311
NM_018281		-0.825748	-0.796032	-1.08445	-0.843564		-1.79644	-1.9779	-1.62858	-2.06629	-1.28854		-2.28233	-1.77323	-2.10509	-2.13758	-1.38739
NM_005781		-1.14629	-1.02419	-1.16916	-1.06069		-1.89837	-2.50725	-1.87555	-1.63375	-1.06862		-1.97381	-1.62422	-1.40469	NaN	NaN
BC041461		-1.23427	-1.47648	-1.32425	-1.1099		-1.77422	-1.64426	-1.91782	-2.0925	-1.0373		-1.58758	-1.72001	-1.61099	-1.66462	-0.852014
INPP5D		-1.42241	-1.35703	-0.923085	-0.924512		-1.814	-2.09061	-2.13909	-2.26507	-1.30943		-1.62861	-1.7615	-1.67512	-1.72576	-1.28239
TRPV2		-1.39379	-1.0998	-1.01002	-0.963363		-1.41646	-2.11608	-1.6779	-1.42539	-0.933743		NaN	NaN	NaN	NaN	NaN
NM_015917		-1.05336	-1.3032	-1.15885	-1.21282		-1.3868	-1.84459	-1.58443	-1.41122	-0.981806		-2.17197	-2.25183	-1.86064	-2.20524	-1.61099
UBE1L		-1.41908	-1.64897	-1.5902	-1.26705		NaN	NaN	NaN	NaN	NaN		-2.16214	-2.58588	-2.02417	-1.71602	-1.40292
BC006375		-1.29817	-1.32825	-1.37146	-1.37557		-1.03644	-1.71229	-1.74489	-1.69554	-1.51125		-1.32567	-2.0294	-2.01034	-2.17913	-1.92241
BC014851		-1.17683	-1.06771	-1.25288	-1.6667		-1.23772	-1.94014	-1.55253	-1.97806	-1.17266		-1.62766	-2.24986	-2.38351	-1.76619	-1.53139
PHIP		-1.54595	-0.69391	-0.745754	-0.328206		-0.974503	-1.85907	-1.57082	-1.91598	-0.844005		NaN	-2.99781	-2.31766	-1.71781	-2.13151
BC016709		-1.4861	-1.027	-0.739831	-0.671381		-1.14267	-1.71535	-1.3904	-1.71604	-0.474548		-1.86821	-2.9402	-2.55639	-2.27946	-2.35821
NM_032305		-1.45636	-0.550145	-0.543332	-0.635567		-1.80657	-1.24573	-1.21154	-1.67334	-0.526627		-2.24723	-2.53056	-2.12854	-2.17715	-1.65637
EPHX2		-1.21892	-1.10328	-1.14279	-0.727966		-1.82786	-2.16952	-2.07026	-1.79727	-0.607573		-1.90619	-3.22497	-2.83797	-2.54444	-1.84064
SUSD3		-1.92956	-1.63508	-1.7538	-0.894855		-1.93038	-2.5266	-2.11373	-1.94656	-0.766421		-2.23354	-2.56284	-2.54842	-2.42072	-1.33539
CDW52		-2.38261	-1.89254	-1.65114	-1.46148		-1.67857	-3.16103	-2.37577	-1.9073	-0.953378		-2.92387	-3.01278	-2.40539	-2.25921	-1.17493
SAMHD1		-1.25722	-1.09526	-1.29227	-1.9008		-2.0482	-2.259	-2.13271	-2.18146	-1.56217		-2.79082	-3.27685	-3.20722	-2.52011	-2.93263
NM_025228		-1.99227	-1.62646	-1.18101	-0.915796		-2.63564	-3.04497	-2.76025	-2.32876	-1.53043		-2.95792	-3.62953	-3.40534	-2.51427	-2.49364
NM_153350		-1.62278	-1.33776	-1.91963	-1.29593		-3.08412	-2.03869	-2.06518	-2.68101	-0.791651		-2.81334	-2.98263	-2.77429	-2.11785	-2.25256
NM_024600		-1.63142	-1.44772	-0.68163	-0.985333		-2.56613	-2.2295	-2.48596	-2.02621	-1.86952		-3.56957	-2.42939	-2.40094	-1.90844	-2.19333
NM_138381		-2.36896	-1.74382	-1.15706	-1.07833		-2.22675	-2.31083	-1.78781	-1.72068	-1.583		-2.44289	-3.31729	-2.56612	-1.5551	-2.32873
A_23_P21882		-1.86775	-2.205	-1.38818	-0.895582		-1.68212	-2.69355	NaN	NaN	-0.879181		-0.045449	-3.33793	-2.83831	-0.749842	-0.765998
CRIP1		-2.67324	-2.39621	-1.4681	-0.723217		-0.868238	-3.23673	-2.43918	-2.19515	-1.12485		-0.532528	-3.33439	-3.07468	-0.991898	-0.899784
U09770		-2.57723	-2.2148	-1.65199	-0.748903		-0.713348	-3.10681	-2.54667	-2.1571	-0.820072		NaN	-3.68134	-3.46682	NaN	-1.02509
ARHGDIB		-1.60112	-1.66393	-1.26537	-1.33626		-0.596771	-2.07912	-1.77589	-1.05361	-0.373017		-1.16669	-2.64616	-2.23408	-1.38968	NaN
A_23_P170713		-1.9412	-1.9459	-1.00226	-0.900478		-0.896326	-1.91582	-2.16787	-0.945514	0.102621		-0.833145	-2.43559	-2.15741	-1.59397	-1.53222
HIST1H2AH		-1.80171	-1.90416	NaN	-0.539593		-0.812577	-2.27952	-2.09648	-1.59749	-0.555727		-1.14076	-2.64066	-3.52112	-1.91802	-1.33125
HIST1H2BD		-2.41881	-1.0888	0.254908	-0.31309		-1.29543	-2.04228	-2.2863	-0.835586	-0.012921		-1.02391	-2.54116	-2.81406	-1.25973	-1.44318
HIST1H4H		-2.05633	-2.0794	-0.412926	-0.485942		-1.37397	-2.20208	-2.18158	-0.149998	0.52732		-1.23015	-2.47823	-2.40164	-1.52571	-1.19995
HIST1H2BC		-1.43373	-1.42501	0.050966	-0.049165		-0.623228	-1.59101	-2.17412	-0.229442	0.925494		-0.98438	-2.72124	-3.02316	-1.62373	-1.46268
A_23_P158605		-0.55935	-0.970362	-0.889258	0.38352		0.868148	-0.26647	-0.24485	-0.584733	0.70503		-0.504743	-2.28327	-2.22776	-2.13296	-0.918965
AF035020		-1.7287	-1.20828	-1.29821	-0.765059		0.185431	-1.35286	-1.28465	-1.43385	0.4118		-0.789499	-2.46433	-2.24065	-1.95723	-1.12039
AF035020		-1.46721	-1.42052	-1.16805	-0.985025		0.679841	-0.862263	-0.998139	-1.23496	0.990203		-0.497419	-2.42426	-2.31859	-1.61128	-1.4325
SERPINB1		-1.08255	-0.98739	-1.30255	0.72996		-0.602934	-1.32016	-1.44434	-0.979848	0.852031		-0.254032	-1.93792	-2.54102	-0.398314	-0.419396
HIST3H2A		-1.4262	-2.28212	-0.945449	-0.860703		-0.594599	-2.10482	-1.70329	-0.627944	0.443319		-0.607082	-2.03527	-1.89007	-0.581278	-0.4015
HIST1H2AB		-1.71369	-2.14561	-0.9419	-0.644654		-0.925847	-2.09021	-1.73876	-1.06951	-0.246848		-0.477797	-1.88553	-1.89984	-0.382214	-0.268614
HIST1H2AL		-2.31026	-1.37231	NaN	0.089993		-0.534952	-1.6419	-1.6337	-0.658279	-0.264279		-0.258044	-1.90084	-1.89525	-1.26917	-0.210434
HIST1H2AL		-2.14338	-2.11406	-0.744117	-0.03372		-0.279409	-2.1501	-1.84461	-0.801479	0.170346		-0.652921	-1.8064	-1.69297	NaN	0.276182
HIST1H2AG		-2.69861	-1.49253	-1.06947	0.171946		-0.616896	-2.27818	-1.68154	-0.667868	0.237891		-0.504806	-2.27783	-1.89806	0.242444	0.145395
HIST1H2BB		-1.5134	-0.704745	0.092002	-0.156669		-1.41614	-2.39146	-1.48819	0.203129	0.184308		-0.432928	-1.67463	-1.94986	-0.793984	-0.544809
HIST1H2BN		-0.846393	-0.970614	-0.400718	-0.17213		-0.932795	-1.85178	-1.29945	-0.040681	0.295351		-1.49663	-2.71236	-2.41744	-1.19669	-1.07139
HIST1H2BI		-1.63622	-0.813221	-0.380661	-0.356072		-1.17951	-1.98342	-1.5608	-0.653755	-0.402034		-0.665126	-2.24628	-2.28211	-0.747876	-0.830344
HIST1H2BM		-1.70673	-1.24652	NaN	-0.39213		-1.01194	-2.20464	-1.7748	-0.09837	-0.088357		-0.935928	-2.22221	-3.0809	-0.857309	-1.1917
HIST1H2BF		-1.5543	-0.971395	0.189505	0.094635		-0.400635	-1.81055	-1.77546	-0.618934	0.156574		-0.709697	-2.13119	-2.41694	-1.13522	-1.39093
HIST1H2BH		-0.959334	-0.989752	0.195412	-0.046794		-0.906499	-1.63163	-1.41194	-0.116963	0.208334		-0.725031	-1.81074	-2.30991	NaN	-1.07244
HIST1H2BO		-0.90625	-1.23146	-0.020786	-0.013522		-0.691804	-1.53811	-1.47485	-0.358431	0.114646		-0.775905	-1.91606	-2.13241	-0.631981	-1.23432
HIST2H2AC		-1.6184	-1.11603	-0.198111	-0.229145		-1.09157	-2.24305	-1.42235	-0.191211	-0.290154		-0.951517	-2.93365	-1.8417	0.083796	-0.80759
HIST3H2BB		-1.15115	-1.40943	NaN	-0.233123		-0.796436	-2.10441	-1.09455	-0.0249	0.52614		-1.20857	-2.03637	-2.18641	0.076867	-0.96103
HIST1H4F		-1.74046	-1.64731	-1.2165	-0.136565		-1.03928	-1.65228	-1.37169	-0.051663	0.548751		-0.924185	-2.85205	-2.7012	-0.695513	-0.841331
HIST1H1E		-1.81112	-0.781058	-0.784923	0.425764		-0.932836	-1.55709	-1.20524	0.290947	1.18277		NaN	NaN	NaN	NaN	NaN
SPON2		-1.23743	-1.0624	-0.737254	0.789817		-0.852328	-2.31415	-1.46152	-1.48334	-0.423595		-1.67666	-2.06276	-1.32849	NaN	0.005731
AK097004		-0.753479	-0.895081	-0.788335	-0.165106		-1.65504	-2.11055	-1.8335	-0.993382	0.134719		-1.79191	-1.16429	-0.899071	-0.27095	0.502569
RNASET2		-2.11846	-1.26184	-0.897351	-0.713567		-1.82544	-1.76354	-1.27207	-1.49199	-0.582045		-1.80062	-1.51387	-0.296152	-0.373875	-0.086459
NM_024108		-1.10861	-1.03275	-1.0878	-1.11185		-1.86451	-1.70051	-1.25676	-1.34373	-1.6022		-1.57044	-1.20892	-1.17775	-1.22161	-0.691758
BC025703		-1.02932	-0.97651	-1.32448	-1.05666		-1.17314	-1.67202	-1.5791	-1.46238	-1.14685		-1.38603	-0.848063	-0.81092	-1.19639	-0.509208
AK024423		-1.31471	-1.29312	-1.26469	-0.687256		-1.63828	-1.69012	-1.1971	-1.37362	-0.785831		-1.07875	-1.01973	-1.02565	-0.583533	0.1188
KCNQ1		-1.71705	-0.835275	-0.483719	-0.473835		-2.429	-2.57325	-2.0816	-1.35293	-1.41252		-1.12193	-1.55375	-0.937025	0.114209	0.167256
AK000619		-0.917273	-0.802158	-0.828241	-0.245572		-2.1677	-1.8457	-1.52529	-1.5417	-0.797476		-2.17732	-1.56343	-0.987179	-0.782623	-0.601186
NM_174923		-1.05431	-0.419273	-0.565771	-0.232584		-2.19686	-2.22795	-1.32656	-1.84445	-0.947869		-1.43061	-1.79693	-0.959814	-0.765293	-0.907216
C1orf38		-1.55623	-1.18325	-0.45525	0.054219		-2.63781	-2.14857	-2.00826	-1.7784	-0.648595		-1.86797	-1.71375	-1.27244	-0.790327	0.051467
PECAM1		-0.958301	0.238029	-0.043319	-0.093214		-0.668665	-1.09586	-1.45917	-1.5925	-0.473498		-1.21043	-1.33669	-1.05258	-0.390053	-0.387646
AB020659		-0.423177	-0.359818	-0.574749	-0.433545		-1.54194	-1.32074	-1.11513	-1.28651	-1.20678		-1.36278	NaN	-0.516738	-1.08799	-0.93295
DTX3		-0.40745	-0.630367	-0.711273	-0.394871		-1.16603	-1.05521	-0.88891	-1.74654	-0.915529		-1.41109	-0.909517	-0.411388	-1.30675	-1.02374
FCGBP		-1.05055	-0.68716	-0.403315	-0.734434		-0.35813	-1.134	-1.38478	-1.52702	-0.621471		-1.52309	-1.51455	-1.59123	-1.42877	-1.2683
C14orf139		-0.920072	-0.924029	-0.956364	-0.783745		-0.555422	-1.27995	-1.10359	-1.06976	-0.268628		-1.49343	-1.85334	-1.54577	NaN	-0.912024
NM_016175		-0.785647	-1.23519	-0.927923	-0.910794		-0.769174	-1.3193	-1.16903	-1.62755	-0.63674		-1.58482	-1.8246	-1.81957	-1.51514	-1.22494
CITED2		-1.10326	-1.07932	-1.13605	-0.394305		-0.823941	-1.34143	-1.02308	-1.15947	-0.468623		-1.05444	-1.43955	-1.23578	-0.894264	-0.868724
ZNF46		-0.80808	-1.04679	-0.777739	-0.815891		-0.663218	-1.31065	-1.05713	-1.15897	-0.962757		-1.14847	-1.60958	-1.17927	-1.39777	-1.4097
MX2		-1.02928	-0.9755	-0.814664	-0.872771		-0.927593	-1.60221	-1.1956	-1.42277	-1.21883		-1.09012	-1.65354	-1.20954	-0.737288	-1.20381
TSPYL4		-1.30335	-0.691657	-0.93016	-1.08977		-1.20498	-1.64604	-1.19673	-1.77758	-1.25258		-1.25379	-1.82214	-1.37372	-1.27795	-1.6242
NM_024711		-1.1679	-0.61457	-1.02985	-1.0899		-1.2066	-1.50236	-1.11066	-1.54786	-1.25942		-1.81295	-1.93843	-1.81155	-1.19951	-1.4912
FCGBP		-0.824383	-0.931078	-0.622493	-0.425205		-1.09152	-1.77181	-1.40932	-1.57403	-0.602793		-1.32098	-1.76235	-1.56275	-1.42532	-1.1057
NM_005088		-0.877533	-0.677934	-0.686323	-0.426265		-0.88665	-1.77437	-1.83359	-1.86299	-1.34546		-1.4635	-1.81454	-1.56601	-1.37715	-1.52306
ALOX5AP		-0.92827	-1.44041	-1.28606	-0.598485		-1.32308	-1.63535	-1.71491	-1.6066	-1.14899		-1.25497	-1.47416	-1.43982	-1.38511	-1.06443
SPG7		-0.686511	-0.725399	-0.912487	-0.845023		-1.16514	-1.63538	-1.81076	-1.52493	-1.33939		-1.2295	-1.22247	-1.3745	-1.59098	-1.06068
PDE4D		-0.518556	-1.13118	-1.36869	-0.750866		-1.44769	-1.76791	-1.74074	-1.8881	-1.52043		-0.792106	-1.29972	-1.45074	-1.46061	-1.8608
AMT		-0.695328	-1.02938	-1.48707	-1.18444		-1.3683	-1.95636	-1.40655	-2.0935	-1.64616		-0.8188	-1.51316	-1.65963	-1.3891	-1.29292
NDNL2		-0.712845	-0.902626	-1.36746	-1.37087		-1.14753	-1.47207	-1.76037	-2.05283	-1.8835		NaN	NaN	NaN	NaN	NaN
RNPC2		-0.729645	-0.503117	-1.0218	NaN		-1.22619	-1.44129	-1.86618	-2.19188	-1.64145		-1.02157	-1.29402	-1.37733	NaN	-1.65764
NM_014059		NaN	-0.574303	-1.15263	-1.64606		NaN	NaN	NaN	NaN	NaN		NaN	-1.64956	-1.2872	-1.78375	NaN
AK025457		-0.842449	-1.00315	-1.24231	-0.976912		-0.838545	-1.75073	-1.64041	-2.27184	-1.55751		-0.90947	-1.30733	-1.11033	-1.25807	-1.46574
SNF1LK		-1.13793	-1.04826	-1.05578	-1.19905		-1.07244	-1.64585	-1.61253	-1.57926	-1.54648		-1.00603	-1.31791	-1.467	-1.39143	NaN
FOXO1A		-0.723189	-1.06396	-0.751114	-1.04882		-1.1164	-1.87999	-1.81438	-2.07595	-1.51657		-0.999197	-1.47267	-1.49669	-1.14744	-1.46511
CITED4		-0.955595	-1.2231	-1.09556	-1.2263		-1.45798	-1.95833	-1.96843	-1.83672	-1.67417		-1.13778	NaN	-1.29818	-1.28903	-1.42863
NM_052937		-0.615521	-1.00228	-0.965666	-0.924874		0.208057	-0.6547	-0.744219	-1.34134	-0.967763		-0.568186	-1.22779	-1.4687	-1.14756	-1.15108
NM_138286		-0.847902	-0.601529	NaN	-0.873018		-0.364432	-0.658801	-1.03352	-1.25147	-1.15406		-0.613714	-1.4454	-1.43195	-1.51846	-1.72482
A_23_P218214		-0.979211	-0.959978	-1.50031	-1.72441		-0.431084	-1.16866	-1.13265	-1.76707	-1.13665		-0.701305	-0.78751	-1.10534	-1.34774	-1.5261
WBSCR23		-0.801711	-1.17701	-1.46593	-1.67821		-0.136785	-1.16274	-0.827494	-1.34683	-0.949191		-0.552636	-1.07519	-1.05974	-1.18637	-1.13624
AF217973		-0.793577	-0.597857	-1.18265	-1.43876		-0.06981	-1.06845	-0.807278	-1.22742	-1.35088		-0.493061	-0.867011	-1.0443	-1.14129	-1.07587
NR_001565		-0.999594	-1.2997	-1.4833	-0.887316		-0.535248	-0.934364	-1.11437	-1.15959	-0.993362		-0.853462	-0.769837	-0.92333	-1.13948	-1.03763
NM_198993		-1.02166	-1.13168	-1.45034	-1.11902		-0.088808	-0.837943	-0.840605	-0.836202	-0.347891		-0.5308	-0.915563	-1.24608	-1.35569	NaN
AK090439		-0.563783	-0.849198	-1.10102	-1.17247		-0.250144	NaN	-0.958077	-0.998926	-0.77304		-0.553124	-0.809763	-0.966732	-1.57386	-1.29065
SELPLG		-0.851312	-0.879008	-1.14802	-0.923689		-0.283215	-1.28811	-1.25492	-1.06103	-0.744006		-0.770923	-1.22848	-1.40773	-1.18455	-1.15021
ZNF91		-0.644532	-0.626732	-0.836493	-1.19931		-0.540733	-0.571791	-0.854635	-1.48039	-1.39579		0.200008	-0.957844	-1.12544	-0.966638	-1.07005
STK38		-0.53658	-0.958286	-1.09932	-0.641566		-0.832474	-1.27023	-1.53243	-1.49413	-1.27762		-0.075907	-1.01972	-1.09919	-0.893356	-0.730557
CLDN4		-0.825512	-0.868418	-0.952879	-0.741735		-0.327596	-1.23474	-1.20688	-1.55292	-1.13515		-0.00598	-1.17843	-1.15756	-1.35859	-1.21138
NM_019593		-0.608607	-1.07762	-0.735943	-0.613699		-0.60777	-1.47651	-1.44997	-1.38383	-1.28292		-0.32819	-1.078	-1.43547	-1.19913	-1.42865
AB037855		-0.481796	-0.935297	-0.893945	-0.789468		-0.233158	-1.08025	-1.45118	-1.86502	-1.26562		-0.016255	-0.60982	-1.22432	-1.2872	-1.24057
DGKD		-1.24733	-1.1699	-0.60634	-0.335905		-0.918435	-2.6202	-2.30018	-1.72355	-0.989376		-1.32541	-2.03681	-1.88061	-0.929794	-1.0685
OPTN		-0.92039	-1.61983	-0.854808	-0.601708		-0.889266	-2.00417	-1.7684	-1.87305	-0.362422		-0.534465	-1.79878	-1.61193	-0.919049	-0.7035
TRAF5		-1.07702	-1.50351	-1.04456	-1.01971		-0.66611	-1.74594	-1.70119	-1.70024	-0.341936		-1.18641	-1.8207	-2.03292	-1.06886	-0.512208
A_23_P259547		-1.35899	-1.3572	-0.848078	-0.840264		-0.18393	-2.12927	-1.87922	-1.41659	-0.196625		-1.18948	-2.26836	-2.02537	NaN	NaN
AK093912		-1.04392	-0.489156	0.032498	0.312697		-0.485355	-1.60523	-1.74567	-1.47875	-0.011093		-0.172599	-2.11834	-1.83007	NaN	-1.14156
ARHGAP9		-1.01591	-0.91064	-0.404213	-0.073882		-0.583894	-2.06545	-1.7042	-1.49277	-0.984224		-0.158347	-2.00601	-1.45237	-1.71337	-0.71215
FGF18		-1.6694	-1.03337	-0.683086	-1.01207		-0.713178	-2.28831	-1.89858	-2.07299	-0.956374		-0.037057	-2.37627	-1.07698	-1.33806	-2.39259
SLC40A1		-1.24367	-2.00171	-2.03964	-0.905084		-1.09533	-1.58081	-1.28988	-2.11805	-1.40711		-1.22165	-1.46749	-1.14458	-0.957174	-1.44633
NM_023037		-1.28605	-2.33657	-1.39635	-1.2043		-0.579192	-1.42519	-1.24835	-2.0511	-1.46739		-1.07253	-1.58761	-2.22422	-1.52898	-1.22381
BC065759		-1.08094	-1.761	-1.81325	-1.53841		-0.290432	-1.70782	-2.25073	-2.49291	-0.562016		-0.960998	-1.43002	-2.27732	NaN	-1.55559
AK025855		-1.09765	-1.50717	-1.71721	-1.39824		-0.365579	-2.0683	-1.82595	-1.948	-1.8166		-0.476861	-0.717452	-0.991071	-1.86076	-1.08737
UBASH3A		-0.88467	-1.94145	-1.94299	-1.09608		-0.703069	-1.63764	-1.6099	-1.5082	-1.86461		-0.515203	-0.543046	-1.20129	-1.46917	-0.673498
TP53INP1		-1.05876	-0.678046	-2.87788	-1.11349		-0.382324	-1.38391	-1.40606	-2.3912	-1.10481		-0.598356	-1.37402	-1.53051	-1.42606	-1.31932
B3GALT4		-1.0921	-0.385558	-2.1006	-0.899238		-0.704796	-1.91156	-1.6238	-2.11584	-1.22605		-0.432288	-1.55211	-1.69973	-1.17238	-0.97518
NDRG1		-0.644522	-1.19559	-1.7309	-1.19417		0.910553	-1.74621	-1.78887	-2.36969	-0.328064		-0.347489	-1.10786	-1.74326	-1.75526	-1.15983
BBC3		-0.408312	-0.836697	-1.5228	-0.881755		-0.166126	-1.93301	-2.14431	-2.50251	-1.03121		0.898587	-0.96672	-1.97345	-1.37451	-0.496633
L12686		-0.289573	-0.733189	-1.47081	-1.02588		NaN	NaN	NaN	NaN	NaN		NaN	NaN	NaN	NaN	NaN
NOSIP		-1.22602	-1.50486	-1.71669	-1.69084		-1.51032	-1.95081	-1.94491	-2.3582	-1.82278		-1.47168	-0.906053	-0.80468	-1.68531	NaN
NM_012292		-1.47419	-1.37835	-1.58011	-1.68482		-2.05125	-2.27674	-2.36308	-2.78307	-2.45443		-1.60627	-1.48026	-1.32701	-1.18707	-1.48184
TRADD		-1.58136	-1.301	-1.92587	-1.83947		-1.82017	-2.28286	-1.70575	-1.95563	-1.02407		-1.63338	-1.44307	-1.44709	-0.886156	-1.06187
AB023152		-1.31287	-1.36968	-1.48411	-1.47745		-1.96649	-1.71624	-1.62944	-2.04648	-1.65404		-1.68272	-1.51996	-1.32157	-0.777384	-1.07803
NM_030802		-1.33622	-1.57783	-1.54221	-1.13057		-1.52958	-2.21826	-1.86759	-2.06246	-1.58655		-1.20396	-1.60927	-1.20904	-1.13314	-1.08425
DSIPI		-1.62129	-2.13171	-1.61791	-1.79872		-1.21098	-1.78364	-1.70148	-1.85751	-1.52748		-0.906047	-1.05713	-1.09924	-0.752805	-0.826556
IER5		-1.42775	-1.59304	-1.98894	-1.81414		-1.03289	-2.00845	-2.16231	-2.68109	-1.61053		-0.988141	NaN	-1.39336	-0.759811	-0.475779
KIAA0355		-0.801508	-0.890892	-1.18	-1.50356		-0.828766	-1.90274	-1.80656	-2.2048	-2.06128		0.034253	-1.63956	-1.65574	-0.845078	-1.0602
ATM		-1.50076	-1.31207	-1.21066	-1.26124		-0.519102	-2.23151	-1.94019	-2.08032	-1.62469		-0.045447	-2.1237	-1.62647	-1.09886	-1.18959
DPEP2		-1.33522	-1.05158	-0.948105	-1.15251		-1.59642	-1.70414	-1.84282	-2.27394	-1.83236		-1.328	-1.90954	-1.60217	-0.670811	-1.72494
PFC		-1.62929	-0.685025	NaN	-1.20654		-0.926075	-2.15519	-2.07283	-2.41863	-2.07377		-1.14289	-1.80443	-1.66583	-1.05081	-1.25196
SGSH		-1.43399	-0.928467	-0.848465	-1.00163		-1.29031	-1.57304	-1.69368	-1.70364	-2.0675		-0.889626	-1.2881	-1.27525	-1.11195	-1.48344
NM_020239		-1.14471	-1.03005	-0.965565	-1.2075		-0.979433	-1.49489	-1.35002	-1.70766	-2.3396		-0.981951	-1.78081	-1.63793	-1.09479	-2.00931
AK022953		-0.971055	-1.5212	-1.36823	-1.7314		-1.23999	-1.83186	-1.97732	-2.47352	-2.42134		-0.802038	-1.45626	-2.11565	-1.3212	-1.8276
ZNF394		-1.06897	-1.24017	-1.41678	-1.02626		-1.43926	-2.18715	-2.09907	-2.23072	-2.22074		-0.875484	-1.47924	-1.37918	-1.16737	-1.54424
BC043009		-1.16342	-1.19198	-1.58837	-1.56328		-1.16139	-2.0058	-2.07144	-2.76539	-2.0961		-0.514803	-1.25333	-1.16796	-0.917105	-1.52031
EBI2		-1.36108	-1.05241	-0.243167	0.010915		0.321167	-2.50862	-3.37357	-2.19331	-2.19057		0.729724	-2.75683	-2.81537	-0.88572	-1.97629
NUCB2		-1.60118	-1.57088	-1.0236	-1.12032		0.173569	-2.02653	-2.28687	-2.16526	-0.683402		0.245362	-2.7451	-3.14318	-2.61783	-1.48798
IDS		-1.49497	-1.00737	-1.68439	-1.32025		0.937779	-2.13707	-2.02353	-2.12873	-1.45749		0.16649	-2.54197	-2.31828	-1.80699	-1.34256
S100A10		-1.35633	-2.09814	NaN	-1.21362		0.924092	NaN	-1.68873	-1.85857	-0.516285		-0.072693	-2.02065	-2.74321	-1.86589	NaN
AK128645		-1.25135	-2.01288	-1.25853	-1.69316		0.886866	-1.45778	-1.62549	-2.15721	-0.572131		0.701971	-1.71973	-2.22601	-2.31715	-1.57496
THC1912949		-2.29377	-1.82833	-2.12462	-1.53944		0.750963	-1.19216	-1.86996	-2.28546	-1.10561		0.845198	-1.47428	-1.71887	NaN	-1.33343
ANTXR2		-0.486737	-1.16605	-1.39884	-2.13998		1.62482	-1.49181	-1.48542	-1.92688	-1.05154		2.00168	-1.02737	-1.78558	-1.518	-2.29384
U00943		-1.4071	-0.913225	-1.75357	-2.11459		1.42192	-1.44305	-1.86909	-2.29692	-1.86539		1.65853	-1.84707	-2.11279	NaN	-2.00136
EVI2B		-0.884632	-1.30458	-1.33901	-1.20783		1.28805	NaN	-1.27124	-1.84953	-0.859548		1.34874	-1.86241	-2.03957	-1.43903	-2.04605
PBX4		-1.08209	-0.306574	-1.26632	-1.03938		1.05496	-1.73881	-1.81975	-2.31307	-0.900358		1.21796	NaN	-1.76273	-1.48186	-1.35308
PLEKHA1		-0.183428	-0.107836	-1.83104	-1.81356		0.073883	-1.26072	-1.04093	-2.49542	-2.37733		-0.058932	-0.382346	-0.867365	-1.65055	-1.81629
NFKBIA		-0.298598	-0.65548	-1.49084	-2.2324		-0.659048	-1.07214	-1.40011	-2.27361	-2.55774		-0.734442	-1.30899	-1.37359	-1.61775	-2.74011
NM_153607		-0.402147	-0.782278	-1.24253	-2.11362		-0.432531	-1.34781	-2.29812	-3.13471	-1.47911		-0.160183	-1.06553	-1.57507	-2.11857	-2.5207
BTG2		-0.66091	-1.16745	-1.58499	-1.9501		-0.795296	-1.43474	-2.11619	-2.79279	-2.22318		-0.947565	-0.614784	-1.0293	-1.91404	-2.24188
NR4A2		-0.414932	-0.554665	NaN	-2.01278		0.871647	-1.62495	-2.2044	-2.73518	-1.83042		0.496097	-1.22291	-1.06849	-2.31956	-2.18721
C21orf96		-0.380363	-0.889736	-1.58827	-3.21838		0.900647	-1.14945	-1.81669	-2.69101	-2.32492		0.328516	-0.625943	-1.4033	-1.68427	-2.71633
CD69		0.105198	-0.22454	-1.3507	-2.22851		0.646847	-0.366199	-1.63041	-2.23311	-1.85028		1.08567	-0.922956	-1.83524	-2.36936	-3.129
AF358454		-0.024786	-0.142791	-0.047685	-0.23267		0.823971	-1.47267	-1.38769	-1.31608	-1.6522		0.1505	-1.13971	-1.44156	NaN	-1.82267
MAP3K7IP2		-0.087109	-0.22428	-0.579197	-0.798595		0.810595	-0.66488	-1.53183	-1.76864	-0.588607		0.541372	-1.41998	-1.71596	-1.47835	-1.95142
MBNL1		-0.496035	-0.471615	-0.632615	-1.07193		0.652572	-1.46728	-1.15065	-1.55244	-1.11078		-0.24268	-1.22207	-1.63387	-1.93004	-1.52441
BC033025		-0.740271	-0.947363	NaN	-1.31821		-0.126947	-1.08811	-0.706895	-1.32859	-1.445		0.3095	-0.903922	-1.26818	-1.43958	-1.81799
BC014261		-0.393781	-0.663088	-0.733811	-0.888		0.337845	-0.737524	-1.1029	-1.54551	-1.19318		0.570659	-1.2056	-1.1486	-1.54265	-1.80321
DNAJB9		-0.452902	-0.884444	-0.822873	-0.83757		-0.33431	-0.882381	-1.60874	-2.42897	-1.18093		-0.284287	-1.47754	-1.82245	-2.89534	-2.1857
NELL2		-0.174377	-0.721114	-0.615387	-0.951335		-1.1407	-0.977932	-1.66225	-2.35196	-1.95634		-0.603114	-1.31956	-2.19689	-2.52716	-2.18759
ARL4A		-0.932355	-0.758473	NaN	-1.07309		-0.992131	-1.18589	-1.80129	-2.22632	-1.74123		-0.688823	-1.40856	-2.2807	-2.59465	-2.66133
NKTR		-0.688884	-1.12851	-0.793043	-1.37212		-0.974551	-1.23785	-1.78515	-2.32013	-1.78341		-0.834679	-1.61781	-2.23722	-2.55889	-2.42836
KLF12		-0.89375	-0.747605	-0.924572	-1.19905		-0.713515	-1.42745	-1.85415	-2.10935	-1.78024		-0.701903	-1.88742	-2.28487	-2.58826	-2.46638
NM_152405		0.072581	0.141679	-0.818657	-0.879988		-0.287201	-1.38428	-1.73331	-2.01585	-1.19486		0.118087	-1.83181	-2.15131	-2.2075	-2.52489
AK056421		-0.452522	-0.667686	-0.948145	-1.511		-1.17135	-1.04282	-1.32506	-1.80421	-2.00051		-1.32018	-0.912824	-1.53859	-2.12426	-2.25897
PIK3R1		-0.768715	-1.14758	-0.423306	-1.0649		-0.921419	-1.40313	-1.41775	-1.4155	-1.31428		-1.92937	-1.5782	-2.18183	-2.50941	NaN
AK091801		-0.657156	-0.692724	-1.04131	-1.33553		-1.31046	-1.41792	-1.48264	-1.95489	-1.43057		-1.27141	-1.93771	-2.04798	NaN	-1.96467
AF063596		-0.892598	-0.69108	NaN	-0.830765		-1.08332	-1.18792	-1.18378	-2.19012	-1.56671		-1.3204	-1.64809	-1.88587	-2.02104	-2.20869
NXF1		0.002397	-0.563352	-0.628912	-0.861399		-0.552948	-1.19973	-2.02918	-1.93992	-1.92906		-0.817836	-1.21426	-1.63439	-1.34428	-2.33001
ZCWCC3		-0.214372	-0.189927	-0.743068	-0.265679		-0.728645	-1.32806	-1.50556	-1.85549	-1.25452		-0.577359	-1.20452	-1.52942	-1.91988	-1.50828
AK027207		-0.604601	-0.594765	-0.894622	-0.654528		-1.01853	-1.30445	-1.50765	-1.94246	-1.58221		-0.663824	-1.25614	-1.54002	-1.23225	-1.5969
AL080138		-1.5975	-1.33082	-0.584107	-0.856931		0.088288	-0.681827	-1.32693	-1.35563	-0.504187		0.34358	-2.07465	-2.38715	-2.31023	-2.15018
PTPRC		-0.888884	-0.695296	-1.07898	-1.11227		0.792704	-0.942037	-1.29364	-1.62867	-0.464618		-0.277025	-2.66874	-2.54212	NaN	-2.25958
PTPRC		-0.304641	-0.519337	-1.2367	-0.82949		0.459261	-1.44341	-1.65709	-2.02464	-0.999521		-0.281338	-2.56513	-2.32994	-2.07017	-2.4024
PTPRC		-0.845024	-1.36108	-1.49183	-1.10737		0.140151	-1.17755	-1.61105	-1.95612	-1.04168		-0.143465	-2.14915	-2.30497	NaN	-2.70534
PTPRC		-0.504299	-0.981651	-1.37221	-1.47705		-0.046764	-1.32935	-1.63492	-1.66488	-0.688752		-0.177669	-2.04976	-2.52291	-2.90522	-2.64536
ITGB1		-0.863927	-0.986458	-1.19125	-0.972244		0.019913	-1.26742	-1.32878	-1.39074	-0.638362		-0.844421	-1.9784	-1.98714	-1.35177	-1.52723
ZBTB4		-0.534092	-0.727491	-0.910135	-0.989018		-0.25346	-1.755	-1.44725	-1.85511	-0.949797		-1.16297	-1.83888	-1.83923	-1.8864	-1.27142
NM_019081		-0.621022	-1.23274	-0.981153	-1.19423		-0.596246	-1.38972	-1.39857	-1.96341	-0.624824		-0.696657	-1.55726	-1.94098	-2.04634	-1.7003
HECA		-1.08432	-0.85524	-0.770093	-0.80141		-0.435678	-2.19018	-1.84316	-1.99285	-0.854349		-0.696078	-1.96847	-1.95068	-1.7605	-1.76767
BC028424		-0.667747	-0.478357	-1.0091	-1.26374		-0.309399	-1.36435	-1.54528	-1.86989	-1.19554		-0.278692	-1.66143	-1.75437	-1.86806	-1.7353
ABLIM1		-0.623675	-0.813715	-1.09989	-0.735044		0.071008	-1.26486	-1.55943	-1.71386	-1.03325		-0.132894	-1.9401	-2.02682	-1.83277	-1.99504
NM_014887		-0.388717	-0.681321	-0.890891	-0.85912		-0.208534	-0.865503	-1.72642	-2.02931	-0.747556		-0.005631	NaN	-2.07268	-2.29428	-2.113
DOCK11		-0.918549	-0.435719	-0.65887	-0.766411		-0.258565	-1.4271	-1.6282	-1.71201	-0.610647		-0.482967	-2.32964	-2.28439	-1.81163	-1.98871
AF077040		-0.833545	-0.772067	-0.671128	-0.46175		0.069813	-1.67859	-1.48003	-1.53674	-0.602718		-0.059184	-2.66664	-2.4232	-1.74872	-2.0833
USP3		-1.01933	-0.531783	-0.705541	-0.8598		0.127656	-1.31473	-1.48646	-1.54353	-0.375066		0.155171	-2.42755	-2.26425	-1.98362	-2.22008
CD96		-0.581554	-1.45061	-1.7479	-1.16477		0.380028	-0.89371	-1.16589	-1.48889	-1.4223		0.087969	-0.946909	-1.89848	-1.62132	-2.24358
SYNPO2L		-1.10239	-1.24461	-1.29327	-1.89697		-0.100664	-0.960663	-1.24668	-1.69144	-1.14166		-0.425241	-1.55716	-1.67186	-1.8623	-1.64051
NM_032391		-1.16879	-1.2335	-1.8678	-1.56954		-0.052113	-1.39842	-1.5099	-1.8187	-1.46381		-0.637438	-0.886511	-0.928327	-2.24028	-1.43082
A_23_P63484		-1.11796	-0.907786	-1.61363	-1.42235		-0.16562	-1.26405	-1.22647	-1.7109	-1.1013		-0.599449	-1.08956	-1.11996	-2.03042	-1.29966
BC006267		-1.08954	-1.22041	-1.75242	NaN		-0.198985	-1.74669	-1.49596	-1.82038	-1.74298		-0.590242	-1.10653	-1.53127	NaN	-1.60621
AK024389		-1.1994	-1.5634	-1.79854	-1.79066		-0.264237	-1.43265	-1.32483	-1.8578	-1.3255		-0.671958	-1.19876	-1.20158	-1.33664	-1.42594
C21orf88		-1.08187	-1.31148	-1.88718	-1.62142		-0.370599	-1.53787	-1.32411	-1.553	-1.15255		-0.903346	-1.84471	-2.20462	-2.80828	NaN
TGFBI		-1.22726	-1.05082	-1.89207	-1.025		-0.07144	-1.19803	-0.922294	-1.6698	-0.607564		-0.984906	-1.60639	-1.43228	NaN	-1.32406
AK098134		-1.12304	-1.03216	-1.82863	-1.38206		0.142046	-1.13053	-1.24607	-1.48238	-0.994645		-0.634563	-1.67049	-1.64427	-2.49053	NaN
AK098698		-1.30685	-1.30141	-1.14257	-1.47155		-0.247422	-0.746148	-0.77355	-0.96426	-1.527		-0.676076	-2.0324	-2.79705	-2.0322	-2.09072
NM_032292		-0.992235	-1.01854	-1.52957	-1.96501		-0.296571	-1.06571	-1.53366	-1.3286	-1.87155		-0.491714	-2.22528	-2.3779	-1.82284	-1.926
AB007940		-0.735163	-0.73592	-1.54608	-1.28316		-0.694318	-1.58597	-1.47664	-1.51741	-1.46822		-0.575794	-1.53069	-2.10754	-1.54441	-2.26939
ERBB2IP		-1.16299	-1.04233	-1.27117	-1.40725		-0.466342	-1.38788	-1.26716	-1.55328	-1.66505		-0.083113	-1.99723	-2.14421	-1.91763	-1.12195
THC1990339		-0.668033	-1.18605	-1.01848	-1.12281		-0.237063	-1.5034	-1.62043	-1.46361	-1.78522		0.069251	-1.46186	-1.28552	-1.45739	-1.78721
DDX5		-0.951147	NaN	-0.914205	-1.23882		-0.291066	-1.00068	-1.50264	-1.66533	-2.25235		NaN	NaN	NaN	NaN	NaN
CD3G		-1.01423	-0.689505	-1.23184	-1.13852		-0.42974	-1.68259	-1.26019	-1.52043	-2.01362		-0.398023	-1.81196	-1.82067	-1.42571	-1.76534
AK130644		-1.27588	-1.51894	-3.27257	-2.30727		0.117382	-2.06245	-2.54275	-3.05725	-2.68406		0.245129	-2.42981	-3.22123	-1.96108	-3.10396
PDE7A		-1.91744	-2.29731	-3.60989	-2.25916		-0.540002	-2.70746	-2.02343	-2.56033	-2.53009		-0.243191	-2.02394	-2.4578	-2.622	-2.28631
BTG1		-1.8389	-2.18008	NaN	-2.67286		0.492515	-1.80574	-2.27546	-2.93967	-2.59069		NaN	-1.73737	-2.41246	-2.92316	-2.91068
ANXA1		-0.548741	-1.30805	-2.30984	-1.78514		1.07075	-1.47619	-2.66269	-3.71057	-2.19488		1.28357	-2.39575	-3.42501	-2.93219	NaN
GRASP		-0.936421	-1.30238	-2.48949	-1.96561		-0.953942	-2.61932	-2.73543	-3.32818	-2.63435		0.217412	-1.05102	-1.6866	-1.80486	-1.30383
AK127548		-1.387	-1.39265	-2.14866	-2.074		NaN	NaN	NaN	NaN	NaN		NaN	NaN	NaN	NaN	-2.61719
SLC26A11		-1.15721	-1.6241	-1.80008	-1.75649		0.024744	-2.37514	-2.4105	-2.86327	-2.67641		-0.453468	-1.48232	-2.13515	-1.56351	-2.42653
TUBB		-0.917129	-1.54536	-1.83128	-1.71181		0.138612	-2.00674	-2.19347	-2.70545	-2.84401		0.313365	-1.48656	-2.08916	-2.13779	-2.58608
HLA-DPB1		-1.36595	-1.77121	-1.81491	-1.44426		-0.801859	-2.36808	-2.57197	-3.90271	-2.53134		-0.667223	-1.67782	-1.99875	-1.66104	-2.20168
ZBP1		-1.948	-3.14937	-2.32018	-1.59767		-1.57313	-2.34873	-2.61908	-2.97172	-2.16245		-0.061672	-1.26334	-2.15024	-0.745416	-2.36924
A_23_P208579		-2.16567	-1.67763	-2.56285	-2.79229		-0.694314	-1.8245	-1.73162	-2.57729	-1.92897		-1.31517	-2.18883	-2.48913	-2.00063	-2.26252
NM_020970		-1.6817	-1.24805	-1.87022	-3.80785		-0.660829	-1.66306	-1.89898	-2.27793	-1.79709		-0.963411	-2.2421	-1.99022	-2.49799	-2.76937
A_23_P136020		-1.32891	-1.61362	-2.06439	-2.71331		NaN	-1.56289	-1.21972	-2.15071	-1.49975		-0.64505	-1.51273	-2.16995	-2.62935	-3.6171
AF370457		-0.826033	-1.12141	-1.98533	-2.58162		-0.140153	-1.64502	-1.48806	-2.37503	-1.6225		-0.869175	-2.01394	-2.29675	-2.92977	-3.16052
AK000420		-1.62059	-1.34279	-2.07748	-2.73405		0.233367	-0.884871	-1.03558	-2.06022	-1.54497		-0.026366	-1.46559	-1.69612	-2.21085	NaN
A_23_P113904		-2.16355	-3.0624	-2.60158	-3.1308		-0.557641	-1.69508	-1.43598	-1.99407	-1.41907		-0.415413	-1.36267	-1.34845	NaN	-1.66663
A_23_P125301		-2.45427	-2.73513	-2.96154	-3.49545		-0.41577	-1.65631	-1.36062	-1.9162	-1.1916		-0.845568	-1.64996	-1.97315	-2.22642	-2.18425
AF257098		-1.96547	-2.46267	-2.67506	-2.4784		-0.008025	-1.18886	-0.945674	-1.49611	-1.34346		-0.192987	-1.54885	-1.73934	-2.29805	-1.90512
A_23_P95876		-2.24236	-2.45982	-2.2752	-2.87353		-0.183404	-1.00506	NaN	-2.16126	-1.05839		-0.409232	-1.16436	-1.65072	-2.71636	-2.34294
NM_144720		-0.511187	-1.23371	-1.23727	-1.64525		-2.18099	-1.16516	-1.81677	-1.95565	-2.04351		-2.083	-2.01833	-2.71511	-2.84045	-2.37842
DPP4		-0.837298	-1.31911	-1.82715	-2.29278		-1.51529	-1.21307	-1.63757	-2.395	-2.10862		-1.63352	-1.93704	-2.89886	-2.70209	-2.28481
RNF139		-1.28151	-1.4884	-1.48259	-1.20168		-1.6321	-1.95964	-2.28977	-2.45413	-1.8654		-1.20476	-2.68981	-2.79491	-2.8615	-2.99934
LIMS3		-1.64881	-0.976172	-1.82101	-1.47377		-1.01206	-1.67754	-1.94	-2.35663	-1.46104		-1.3664	-2.98199	-3.15489	-2.24718	-2.75801
EIF4A2		-1.55833	-0.94553	-1.2227	-1.69433		-1.08655	-1.46054	-1.65706	-2.2519	-2.09581		-1.39672	-2.26736	-2.63873	NaN	-3.44525
NM_178494		-1.45339	-1.31132	-1.68419	-1.32466		-1.39622	-1.344	-1.48532	-1.89976	-1.95555		-1.59622	-1.95899	-2.30797	-2.30577	-2.5221
EPC1		-1.25331	-1.19259	-1.59719	-1.69377		-1.03174	-1.27828	-1.90712	-2.04136	-1.29888		-1.62682	-1.91952	-2.52568	-2.62906	-2.84778
NM_015660		-2.25726	-1.60035	-1.51021	-1.91064		-1.42044	-1.5076	-1.67004	-1.88585	-0.787702		-1.45133	-3.10796	-2.78264	-2.45564	-2.40193
BC011254		-1.121	-1.37163	-1.67068	-2.06376		-0.918391	-1.46117	-1.48493	-2.00961	-0.838998		-1.59173	-2.5489	-2.76831	-2.92205	-2.31014
MAN1C1		-1.48628	-1.15717	-1.83968	-1.49545		-2.21685	-2.88681	-2.74534	-2.93811	-2.31319		-2.32898	-2.33639	-1.58247	-1.83394	-1.93416
BC051787		-1.43274	-1.46293	-1.47125	-1.64294		-1.89531	-2.50367	-2.65457	-3.15796	-2.21488		-1.4217	-1.77199	-2.18089	-2.16276	-2.27455
AK1		-1.56504	-1.46547	-2.50993	-1.58734		-0.997857	-2.58935	-2.19325	-2.64374	-1.31152		-1.08104	-2.35836	-2.32712	-1.70308	-1.35446
NM_018440		-1.3388	-1.5173	-1.72255	-1.98049		-1.20617	-2.07532	-2.41068	-2.52358	-1.50728		-1.39777	-2.34028	-1.80816	NaN	-1.77241
THC2003193		-1.09818	-1.42356	-1.49696	-1.53769		-1.10093	-2.09313	-2.14308	-2.66396	-1.99773		NaN	-2.49082	-2.41643	-1.7569	-2.51811
DDX3X		-1.03083	-0.436484	-0.91368	-0.823248		-0.854316	-2.09337	-2.30022	-2.51602	-2.16225		-1.26684	-1.87326	-1.62122	-1.58341	-2.33511
SYNE1		-0.552576	-0.708927	-1.03456	-0.902888		-1.25672	-1.8729	-1.92062	-2.42119	-1.90952		-1.06337	-2.51663	-2.69389	-2.16132	-2.25588
BCL11B		-0.699377	-1.31233	-1.23213	-1.06567		-1.70995	-1.93139	-2.47685	-2.20634	-2.82213		-1.92692	NaN	-1.85487	-2.0679	-2.48327
TBCC		-0.763674	-1.10754	-0.918655	-1.40982		-1.90724	-1.78831	-2.11459	-2.38985	-2.7413		-0.981822	-1.49041	-1.50948	-2.26137	-1.80103
DNAJB1		-1.21616	-1.46759	NaN	-1.03469		-2.04293	-2.04437	-2.18186	-3.16594	-2.64464		-0.692758	NaN	-1.01531	-1.95745	-1.52317
NM_032886		-1.78141	-1.91649	-2.00912	-1.57392		-1.11624	-2.62334	-2.3471	-2.82596	-2.70453		-1.99109	-2.56281	-2.28218	-2.40995	-2.91745
NM_031419		-0.988663	-1.37047	-1.50336	-1.6858		-0.824448	-2.16373	-2.86335	-3.16167	-2.5737		-1.7878	-2.11319	-2.70782	-2.34884	-2.92871
PLK2		-1.43524	-1.42324	-1.51691	-1.2544		-1.69316	-2.81976	-2.41314	-3.27001	-2.45553		-1.72677	-3.2885	-2.91158	-2.62846	-2.84667
NM_005876		-1.83664	-1.24159	-1.41475	-2.03988		-1.58563	-3.0107	-2.8865	-2.85806	-1.84611		-2.05492	-2.90364	-2.89117	-2.30804	-3.16912
BC047949		-1.38415	NaN	-1.36641	-2.28751		-0.98014	-2.04596	-2.15979	-2.29011	-2.53981		-0.555943	-2.08904	-2.6878	-2.07626	-3.2903
MYST3		-1.3334	-1.43528	-1.32601	-1.71302		-1.44824	-2.1513	-1.98909	-2.37845	-3.19725		-0.974418	NaN	-2.58297	-2.7601	-2.45278
DDX3Y		-0.782604	-1.24683	-1.1422	-1.27339		-0.858091	-1.89561	-2.67948	-2.83846	-2.03355		-0.981368	-2.33691	-2.67122	-3.7063	-3.4439
NM_017940		-0.644323	-1.49648	-1.28437	-1.18262		-0.779743	-2.32075	-2.08434	-2.37358	-1.92768		NaN	NaN	NaN	NaN	NaN
SAT		-0.68303	-1.365	-1.14448	-0.888396		NaN	NaN	NaN	NaN	NaN		1.71209	-2.85778	-3.36001	-3.39127	-3.00016
AREG		-0.774041	-1.82689	-1.24791	-1.49779		-0.115528	-2.12423	-2.0357	-2.60771	-2.0529		0.148774	-3.08127	-3.12515	-2.47074	-3.63265
STK17B		-1.48212	-1.68737	-1.47954	-0.933154		-0.056232	-1.74849	-2.3952	-2.00859	-1.72214		-0.324555	-2.66768	-3.00833	-2.29949	-2.39875
PLCL2		-1.54112	-1.38328	-1.14571	-1.10546		-0.214384	-1.58792	-1.65192	-1.836	-1.75909		-1.39031	-2.95914	-2.59109	-2.27271	-2.33307
ISG20		-0.525686	-1.37106	-2.15581	-1.87202		-0.07887	-1.22125	-2.36684	-3.01112	-1.06404		-0.065249	-2.06377	-2.80162	-2.84227	-2.6491
GBP3		-0.559029	-0.949736	-2.26164	-2.0334		-0.250297	-1.375	-1.47734	-2.27404	-0.875085		-0.505382	-2.07182	-2.53545	-1.72466	-2.24484
TBXA2R		-0.196699	-0.760746	-0.974088	-1.583		-0.203381	-1.48912	-1.70134	-1.99135	-1.55951		-0.070556	-2.14529	-2.50412	-2.45149	-2.78945
A_23_P89841		-0.345685	-0.444535	-1.55453	-1.13079		-0.428406	-1.62735	-1.87244	-2.16431	-1.86921		-0.546662	-2.2393	-2.69028	-2.57726	-2.83927
NM_017719		-1.39537	-0.7502	-1.19473	-1.72107		-0.672513	-1.52324	-2.08664	-2.64841	-1.41702		-0.399255	-2.30549	-2.33694	-2.76014	-2.94902
NM_018169		-0.964559	-1.02736	-1.33198	-1.8252		-0.38513	-1.33241	-1.86331	-2.43601	-1.35068		-0.855663	-2.69569	-2.87594	NaN	-2.92861
BC036001		-2.08175	-2.10308	-1.69741	-1.84428		-1.33017	-2.33191	-2.47699	-2.59192	-1.38432		-0.79354	-3.13849	-3.03305	-1.83205	-3.00473
AB058692		-2.64862	-2.05891	-1.41189	-1.98071		-1.43255	-2.01267	-1.86951	-2.27516	-1.08565		-1.51498	-2.23453	-2.18393	-1.95998	-2.99279
BC038976		-2.46831	-1.68801	-1.19914	-1.79163		-1.57492	-1.44266	-2.37673	-2.44262	-0.950754		-1.00056	-2.47992	-2.35008	-2.16176	-2.19506
BC038394		-1.44892	-2.15256	-2.04605	-2.02277		-0.704873	-1.86199	-2.50781	-2.50799	-1.99125		-1.55094	-2.77112	-3.14511	-3.21641	-3.39264
FYB		-2.00985	-2.13258	-2.24463	-2.40319		-0.894497	-2.52386	-2.62915	-2.58222	-1.82628		-0.884678	-3.00672	-2.9751	-3.39057	-2.45414
X72500		-2.00488	-2.25927	NaN	-2.38175		-0.640991	-2.08804	NaN	-1.88499	-1.36037		-1.1677	-3.21849	-3.31538	-3.30509	-2.74718
NM_024579		-1.96543	-1.76221	-2.27822	-2.71746		-0.807165	-2.03956	-1.76955	-2.66886	-1.28007		-0.972016	-3.12899	-2.65501	NaN	-2.6409
AMY2B		-1.58863	-2.80814	-2.10106	-1.68894		-1.61319	-1.68654	-1.56368	-2.26469	-2.30381		-1.64029	-2.35724	-2.89887	-3.30536	-2.55449
BBS2		-1.61873	-1.80594	-1.73916	-1.6742		-1.65086	-2.14623	-2.03028	-2.44809	-1.50956		-1.77243	-3.01532	-2.82859	-2.21337	-2.48982
PTPN4		-1.75318	-2.25233	-1.87167	-1.71969		-1.2737	-1.81154	-1.69135	-1.98994	-1.56247		-1.41526	-2.49282	-2.78232	-2.42697	NaN
C1QDC1		-1.15609	-2.56291	-2.22385	-1.82084		-1.54691	-1.92364	-1.76662	-2.0448	-1.44697		-1.9411	-2.98781	-3.24932	-2.36423	-2.50419
HIST1H1C		-2.53623	-2.40468	-1.76864	-1.20337		-0.800697	-3.00644	-2.64657	-2.0982	-0.606068		-1.44542	-3.73255	-3.30033	-2.21969	-2.74165
EPHA4		-2.19924	-1.78227	-1.86014	-1.55913		-1.06407	-2.46298	-1.98857	-2.42191	-1.11455		-2.23565	-3.23311	-3.22783	-2.84151	-2.5332
C9orf95		-1.63795	-1.60391	-1.84668	-1.65449		-1.47151	-1.96192	-2.17084	-2.56591	-1.10326		-1.58232	-3.20937	-3.49875	-3.06024	-2.93256
MTAC2D1		-1.80109	-1.29207	-1.87629	-1.86692		-1.36408	-2.52769	-2.51591	-3.03625	-1.16352		-1.74203	-3.20391	-3.42247	-3.29773	-3.25498
GZMK		-1.55248	-1.64916	-1.80164	-1.43159		NaN	NaN	NaN	NaN	NaN		-1.99677	-3.80835	-4.03913	-3.37115	-3.6445
AK091351		-2.05602	-2.10401	-1.77816	-1.67616		-1.54819	-2.52279	-1.94883	-2.38917	-1.39183		-2.50215	-3.7406	-3.55228	-2.99558	-3.59311
HIST1H2AE		-1.84061	-1.82303	-2.63941	-2.09765		-0.379994	-2.37427	-2.00088	-1.37658	-1.25954		NaN	-2.41356	-3.45233	-1.90894	-2.14408
SLC2A4RG		-2.76402	-1.83902	NaN	-0.589192		-2.3239	-4.00988	-2.81174	-2.38778	-1.97961		-1.73956	-2.48322	-2.02175	-0.559723	-0.234056
NM_032354		-1.85916	-2.07203	-2.5769	-1.26991		-3.16818	-3.72143	-3.5517	-2.54379	-2.03647		-1.22874	-1.77657	-2.03289	-1.21561	-0.824342
SOAT2		-1.87842	-2.38295	-2.21779	-1.59967		-2.51026	-2.58639	-1.9111	-2.37089	-2.14444		-2.68647	-2.26417	-1.75026	-1.51858	-1.49811
SEC31L2		-2.07748	-2.69054	-2.15976	-1.86552		-2.19465	-2.76435	-2.36817	-2.60916	-1.47197		-2.0231	-2.00722	-2.14045	-1.53513	-1.3257
STMN3		-2.63829	-2.73941	-2.48713	-2.68413		-2.91663	-3.26507	-2.9071	-3.40133	-2.22522		-2.38338	-2.58594	-2.05853	-1.281	-1.74598
ARHGEF18		-1.78734	-1.72569	-2.03453	-2.2073		-3.0403	-2.52244	-2.95056	-3.19358	-2.95392		-2.79719	-1.72115	-1.6224	-1.26377	-1.98394
MYLIP		-2.86957	-2.32027	-3.88485	-2.48304		-1.56013	-4.20078	-3.56111	-4.89789	-3.54813		-0.795219	-3.13921	-3.63173	-2.66369	-2.6337
FOSB		-3.19724	-3.78353	-3.92676	-3.64912		-2.66086	-3.79176	-3.78863	-4.01538	-4.05052		-2.5408	-3.54854	-3.66691	-3.68177	-3.8046
PCSK5		-3.34004	-2.1921	-2.77732	-3.54408		-2.24006	-4.2225	-3.7932	-3.81188	-3.0868		-1.76488	-4.28669	-4.10397	-2.82327	-3.10526
SORL1		-3.17653	-3.05028	-2.86252	-3.08176		-2.4656	-3.99398	-3.56425	-3.58304	-2.65156		-3.07814	-4.22767	-3.91488	NaN	-3.29673
ZFP36L2		-2.63564	-3.06502	-3.0336	-2.85525		-2.42283	-3.92093	-3.83562	-3.91672	-2.99129		-3.03819	-2.14166	-2.46867	-2.27392	-2.13643
AK091818		-3.03995	-2.74618	-2.87292	-3.4605		-2.22806	-2.77894	-3.15841	-2.84713	-2.66575		-2.92192	-2.58166	-2.37761	-2.17893	-2.88815
AK093571		-3.91628	-3.43353	-3.17191	-2.5838		-2.24663	-3.60383	-3.02602	-2.62803	-1.61101		-2.05963	-4.48989	-3.17193	-1.7573	-2.08818
ZFP36		-2.665	-3.4989	-3.2357	-3.58654		-1.48304	-2.45411	-3.7717	-4.53654	-2.47668		-1.08395	NaN	-2.17095	-3.3464	-2.70602
IL7R		-2.10738	-3.08562	-3.58576	-3.45306		0.141525	-3.1671	-3.29258	-3.62884	-1.89769		-0.665979	-1.45995	-2.63125	-2.43402	-1.86727
EGR1		-1.15132	-2.40948	-2.60674	-3.41425		-0.279915	-2.81933	-3.81076	-4.60443	-2.90767		0.108302	-2.6556	-3.38248	-4.29104	-3.93549
HIST2H2AA		-1.78588	-2.69704	-2.77419	-3.01889		-0.837291	-2.77974	-3.22525	-3.33176	-2.16814		-0.874854	-2.94927	-3.13946	NaN	-3.71791
RORA		-1.8397	-2.21882	-2.28267	-2.09761		-0.674331	-2.81822	-2.97793	-3.46808	-1.94746		-0.09069	-2.98419	-3.16618	-2.58721	-3.64039
COPEB		-2.32185	-3.30178	-3.46245	-3.00452		-0.496605	-2.79598	-3.6164	-3.95166	-2.55067		-0.952161	-2.26909	-3.3681	NaN	-3.55522
TRIB2		-1.10625	-1.87986	NaN	-2.44478		-1.65831	-1.04495	-2.73798	-3.84573	-3.50412		-2.31037	-2.30287	-3.2717	-3.82352	-3.8396
RGS2		-1.95433	-1.67372	-2.60623	-1.40487		-0.580655	-2.21537	-2.811	-4.00378	-3.16483		-1.42515	-3.60106	-3.9372	-4.20781	-4.56056
NM_018371		-2.4903	-1.52901	-2.32269	-2.16437		-1.04782	-2.07465	-3.3353	-3.79701	-2.69121		NaN	-3.6161	-3.76018	-3.94987	-4.08691
AMY1A		-2.05522	-1.30141	-2.23111	-2.07226		-2.15439	-2.20529	-2.61838	-3.45937	NaN		NaN	-3.06624	-3.55599	-3.78141	-4.07553
MGAT4A		-1.38236	-1.59096	-1.37606	-1.51864		-1.63601	-1.99675	-2.67083	-2.78007	-2.47367		-0.825327	-3.53127	-3.58644	-3.47514	-3.6907
D89479		-0.976656	-0.671339	NaN	-1.82581		NaN	NaN	NaN	-2.82056	-2.54927		-1.58215	-3.15429	-3.53046	NaN	NaN
AB007903		-1.27705	-0.697858	NaN	-1.78095		-0.889945	-2.10201	-2.25442	-3.27345	-3.14372		NaN	-2.96656	-3.45901	-3.25096	-3.64216
PNRC1		-2.19606	-2.60015	-3.14172	-2.96722		-1.49064	-3.44716	-3.44822	-4.11913	-1.97553		-1.83878	-3.53055	-3.69138	-4.27711	-3.39909
CLK1		-2.43662	-2.51579	-2.17072	-2.86011		-1.42904	-2.69739	-3.61661	-4.03048	-2.05372		-1.66206	-3.98113	-3.91636	NaN	-4.35109
TXNIP		-1.50453	-2.45409	-2.86255	-3.02969		-2.34997	-2.71295	-3.23582	-4.07117	-1.76927		-2.35494	NaN	-2.67628	-4.02044	-3.11326
A_23_P254346		-1.12299	-1.11854	-1.47996	-1.15761		-2.33265	-3.51675	-3.61657	-4.01514	-2.27294		-1.88949	-2.88721	-2.61253	-2.87291	-2.49399
NM_016061		-2.03504	-2.08075	-1.41513	-1.55563		-2.86084	-3.06533	-3.52165	-3.29719	-2.76984		-1.57249	NaN	-3.79594	-3.69113	-2.96727
NM_024669		-0.808857	-1.72564	NaN	-0.978191		-2.15052	-3.51163	-2.75219	-3.03572	-2.38805		-2.31159	-3.72151	-4.19623	-3.07751	-2.89105
U00672		-2.23088	-2.51136	-2.38897	-2.06892		-1.53451	-3.25157	-3.56814	-3.87128	-2.76955		-0.983742	-2.20403	-2.6857	-1.81781	-2.20627
AK027693		-2.01989	-2.17889	-2.02041	-2.24913		-1.83702	-3.22678	-3.0513	-3.60767	-2.37834		-0.810571	-2.71022	-2.84919	-1.77482	NaN
IER2		-2.33152	-2.80882	-2.6156	-2.06175		-2.10322	-2.77626	-3.37303	-3.14498	-2.36687		NaN	-2.56279	-2.3132	-2.57216	-1.92135
NM_130759		-2.50734	-2.65647	-2.779	-2.78683		-1.91971	-2.9968	-2.74075	-3.03478	-2.21301		-1.68755	-2.89676	-2.84388	-2.78333	-2.08352
JUNB		-2.65338	-3.15442	-3.31446	-2.64831		-1.47944	-3.24718	-2.95763	-3.06886	-2.15442		NaN	NaN	NaN	NaN	NaN
SNF1LK		-1.9339	-2.012	-2.28847	-2.10022		-2.00791	-2.94195	-2.73797	-3.54657	-3.24905		-1.62928	-2.13904	-2.2922	-2.05452	-2.62961
TCF7		-2.13881	-2.36523	-2.16441	-2.75966		-1.47048	-2.69292	-2.89272	-3.01949	-2.76082		-1.83888	-2.38281	-2.46471	-2.28593	-2.36763
CAPS		-1.60926	-1.73288	-2.42439	-2.51264		-1.74256	-2.32394	-2.30115	-2.89045	-2.05178		-1.75798	-2.16818	-2.45337	-2.49812	-2.21407
ADD3		-2.05685	-2.26735	-2.35949	-2.20894		-1.67053	-3.1121	-2.72168	-2.99299	-1.65416		-1.63233	-3.90001	-3.64749	-2.47056	-2.87352
WNT10B		-1.90033	-2.55937	-2.29539	-2.15749		-1.38816	-2.92868	-2.9254	-3.44944	-2.47957		-1.64938	-2.71978	-2.8841	-2.91446	-3.3242
AB011154		-1.67035	-2.76845	-2.87193	-2.035		-1.58385	-2.83578	-2.68872	-3.1263	-2.70749		-1.57904	-3.17198	-3.36021	-3.15784	-3.01722
CAPN2		-1.90313	-1.95137	-2.60079	-1.87411		-0.909276	-2.97557	-3.12267	-3.33297	-2.62613		-1.87816	-3.75474	-3.53504	-3.02088	-3.0532
ITGA6		-2.07914	-1.7575	-2.88235	-2.64151		-2.12374	-3.41587	-3.13339	-3.11911	-3.07906		-2.17036	-3.19775	-3.40397	-2.73051	-3.22117
AK095154		-2.27433	-2.5251	-2.2176	-2.30876		-2.28691	-3.00609	-3.17749	-3.15839	-1.91016		-3.14599	-3.46792	-3.63013	-2.88492	-2.70106
AB029488		-2.04165	-2.14735	-2.13536	-2.27913		-2.62205	-3.2389	-3.07213	-3.47559	-2.42035		-2.97573	-3.19477	-3.50617	-2.56188	-2.71255
PI16		-2.60644	-0.999316	-2.1372	-2.27925		-1.94841	NaN	-2.57029	-2.99544	-2.43232		-1.32661	-2.73064	-3.30613	-3.66759	-2.28836
S100A4		-3.26658	NaN	NaN	-1.85759		-2.08921	-3.8597	-3.43875	-3.26759	-0.434493		-2.84723	NaN	-4.43105	-3.37898	-1.85892
TFAP2B		NaN	-0.651111	NaN	NaN		NaN	NaN	NaN	NaN	NaN		NaN	NaN	NaN	NaN	NaN
BC036059		-1.73096	-1.18452	-3.51336	-1.9539		-0.954201	-2.91233	-2.13315	-2.58233	-2.00186		-1.28687	-2.90633	-3.77563	-2.39599	-2.31571
THC1961572		-1.85502	-1.25765	-2.95112	-1.44407		-1.36892	-2.17812	-2.27048	-2.85484	-0.992916		-1.17814	-2.89959	-3.03891	-2.88463	-3.20158
AB037791		-1.57327	-0.911338	-2.52888	-1.85506		-1.4294	-2.31205	-2.44454	-2.93848	-1.38902		-1.10998	-3.06836	-2.96013	-2.09057	-2.50458
RGS1		-0.046731	-0.677548	-2.30602	-3.5604		-0.677195	NaN	-1.69264	-3.76629	-3.60063		-1.7366	-2.10389	-2.83327	-5.03394	-5.11904
NM_016486		1.59722	0.93556	2.27982	1.69626		NaN	NaN	NaN	NaN	NaN		NaN	NaN	NaN	NaN	NaN
TNFAIP3		NaN	NaN	NaN	NaN		-2.19464	-1.85517	-2.22566	-3.15165	-2.17358		-2.20222	-2.11239	-2.82188	-4.21159	-3.4564
IL2		6.5119	5.62407	4.77097	4.52811		NaN	NaN	NaN	NaN	NaN		NaN	NaN	NaN	NaN	NaN
ITGA4		NaN	NaN	NaN	NaN		-1.60867	NaN	NaN	NaN	NaN		-1.29675	-2.99143	NaN	-2.23944	NaN
LGALS1		-0.642354	-1.38359	-0.634212	0.63351		0.389865	-0.881612	-1.63979	-1.92797	2.89544		-0.54517	-0.648227	-0.890143	-0.957204	2.75984
CCL20		2.30559	1.54416	NaN	0.43222		4.9175	2.64612	1.95357	1.08914	-0.161446		3.23209	1.22661	-0.366878	-1.0536	-0.651338
GEM		-0.468295	0.031646	-2.09426	-0.45166		4.21921	0.399751	NaN	-0.660436	0.954415		3.19466	0.478455	0.571992	1.1628	NaN
MAP4K4		-1.05071	-2.24389	-0.600792	-0.342536		1.06412	-1.13381	-1.18791	-1.07396	-0.552184		1.06823	-0.880698	-0.880973	-0.198609	-0.335939
NR4A1		-0.325823	-0.945246	-1.44258	-0.97159		1.74108	-1.635	-1.86899	-1.9505	-1.24157		1.81157	-0.670712	-0.294262	-0.762348	-0.298428
ZDHHC11		-1.80923	-0.984395	-1.65102	-2.26139		0.713929	-1.00304	-0.90429	-1.34774	-0.89402		1.06188	-0.56218	-0.949014	-1.27236	-1.20912
A_23_P2762		-0.873634	-0.460984	-1.61915	-1.37975		0.61927	-0.878321	-0.65572	-1.46325	-0.809732		NaN	-0.381551	-0.430782	-1.08813	-0.638776
PITPNC1		-1.64764	-1.1123	-0.982593	-1.04157		0.676989	-1.55214	-1.68494	-1.47829	-0.668865		1.32809	-1.18343	-0.943225	-0.759106	-1.05644
PITPNC1		-1.36924	-0.963883	-0.892047	-1.01509		0.852147	-1.65999	-1.57335	-1.7874	-1.18253		1.31912	-0.768228	-0.755514	-0.507766	-0.66737
ICAM3		-1.82172	-1.1888	NaN	-0.937978		-0.83545	-2.56501	-2.06294	-2.00395	-1.05398		NaN	-1.02459	-0.610401	-0.852571	0.090197
TLR8		-1.73261	-1.46272	NaN	-1.32748		NaN	NaN	NaN	NaN	NaN		1.98572	NaN	NaN	NaN	NaN
GLIPR1		-0.904365	-0.665719	-1.18965	-1.67281		2.0156	-0.909564	-0.874878	-1.48836	-0.337226		1.94819	-1.53133	-1.67406	-1.06254	-0.997187
NM_018590		-0.944198	-0.15472	NaN	-0.714541		1.7832	-0.699367	-0.622351	-1.58792	-0.629489		2.77566	-1.01943	-1.78684	-0.769147	-1.51159
HBP1		-0.324178	-0.232945	-1.96788	-0.783288		1.87407	-0.573265	-1.28912	-2.18832	-0.163617		NaN	-0.924919	-1.14807	-1.00188	-1.65463
BC004872		0.172188	-0.218025	-0.814366	-1.11384		1.39783	-0.323068	-1.01269	-1.13083	-0.372209		1.52068	-0.692671	-1.02274	-1.01922	-1.50337
IL23A		-0.131795	-0.178988	-1.21174	-1.29202		NaN	NaN	NaN	NaN	NaN		1.98116	-0.309049	-1.17524	-1.5216	-1.68201
CD44		0.240819	-0.045622	-0.740872	-0.70734		2.84812	-0.464504	-0.537724	-1.02695	0.369087		NaN	-1.40984	-1.65936	-1.62002	-1.60809
EVI2A		-0.15526	0.115508	-0.353737	-0.118877		2.37998	-0.145916	-0.894493	-0.899303	-0.031152		1.87514	-0.965141	-1.57492	-0.755081	-0.720422
CD83		0.669958	-0.090901	-0.633	-0.745531		-0.145705	-0.443377	-1.08353	-1.10517	-1.86268		0.342527	0.04204	-0.642483	0.121361	-1.24829
KLRC1		-0.006158	0.625153	-0.034537	-0.262445		-0.060239	-0.137791	-0.537266	-0.580791	-0.115157		0.097158	-1.24091	-1.33514	-1.36345	-0.72801
PRKCH		-0.327882	0.459748	-0.422077	-0.340996		1.17674	-0.851616	-0.980264	-0.895071	-0.334653		0.731983	-1.51164	-1.09807	-1.07855	-1.13939
ZNF161		0.226861	0.329784	-0.71152	-0.461625		0.263001	-0.256684	-0.200437	-0.981305	-1.02943		0.225571	-0.241497	-0.361971	-1.45616	-1.15346
C6orf64		-0.65316	-0.639059	-1.04881	-1.21985		-0.104082	-0.207177	-0.854922	-1.07551	-0.778731		0.234056	-0.451339	-0.867728	-1.64863	-1.45373
PTGER4		0.216893	0.014019	-0.74325	-0.97473		-0.10189	-0.255365	-0.609349	-1.14499	-1.56694		0.188913	-0.333095	-0.877572	-1.4385	-1.55923
KIAA2010		-0.022115	-0.126521	-0.415508	-0.587207		-0.141604	-0.411839	-0.92424	-1.07946	-0.873076		0.13041	-0.786528	-1.0581	-1.68906	-1.38284
ZNF550		-0.22342	-0.354562	-0.707833	-0.757048		-0.068636	-0.024958	-0.904634	-1.60947	-0.889219		0.172163	-0.392274	-1.00976	-1.59609	-1.53741
ATF7IP		-0.597254	-0.467715	-0.60696	-0.525512		-0.086395	-0.817803	-0.665417	-0.621231	-0.625251		-0.097149	-0.866902	-0.835302	-1.05391	-0.663296
KCNE1L		-0.560697	-0.733962	-0.785655	-1.00199		-0.020845	-0.695261	-0.74208	-0.754523	-0.435247		-0.058499	-0.620268	-0.566688	-0.785444	-0.690254
C20orf100		-0.513019	-1.0454	-0.920173	-0.923231		0.126471	-0.750934	-0.93065	-1.01293	-0.788264		-0.36429	-0.81172	-0.724364	-1.1313	-0.808857
AK098062		-0.570151	-1.05648	-1.01056	NaN		-0.420336	-0.742653	-1.03201	-0.960894	-0.549211		-0.290436	-0.541536	-0.809218	-0.81652	-1.05987
PCDHB16		-0.342769	-0.450969	-0.726085	-0.539223		-0.160454	-0.463369	-0.586021	-0.990444	-1.13381		-0.107176	-0.355156	-0.660464	-0.864406	-0.761145
AK126098		-0.635416	-0.418595	-0.656594	-1.01354		0.394755	-0.413275	-0.692143	-0.962138	-0.71827		0.008578	-0.354817	-0.774302	-1.03883	-0.944121
CTSB		-0.538473	-0.301476	NaN	0.35647		0.143732	-0.921528	-1.43271	-1.22967	0.494149		-0.318377	-0.569667	-1.0173	-0.967045	0.47744
HIST1H3C		-0.752262	-0.849612	-0.116335	-0.171135		0.667949	-0.339425	-0.67463	-0.835642	-0.376844		-0.052056	-0.994661	-0.971188	-0.982702	NaN
CCNI		-0.793642	-0.861701	-0.723732	-0.552948		0.47699	-0.993624	-1.33644	-0.895178	0.013868		0.384857	NaN	-0.846098	-0.884046	-0.228087
SLAMF7		-0.846518	0.160159	-0.893674	-0.162218		-0.152762	-0.369647	0.117694	-0.154573	0.110273		0.548758	-0.308866	-0.394912	-0.272666	-0.641851
PELI1		-0.273797	-0.497349	-0.626329	-0.48818		0.906989	-0.721512	-0.740825	-1.11761	-0.902151		1.08906	-0.364462	-0.413165	-0.438472	-0.587865
HIVEP2		0.058645	-0.42581	-0.647597	-0.57583		1.36067	-0.85511	-1.11772	-1.66299	-1.19956		1.33824	0.123949	-0.477229	-0.67182	-0.867658
NM_024986		-0.143816	-0.486867	-1.07693	-0.821698		0.187348	-0.453667	-0.650917	-0.848466	-0.900959		0.262515	0.025082	-0.468136	-0.76026	-0.510154
NM_025079		-0.162631	-0.174174	-0.799431	-1.06259		0.604339	-0.566386	-0.907768	-0.987756	-0.923556		0.529047	-0.093142	-0.518312	-0.768893	-0.586592
U68019		0.169355	-0.435872	-0.635635	-0.817239		0.689186	-0.25646	-0.450427	-0.595947	-0.460659		0.3002	-0.155948	-0.271349	-0.630383	-1.04268
CRY2		0.088034	0.389088	-0.669173	-0.458601		0.452521	-0.757181	-0.520776	-1.17769	-1.2218		0.79827	0.163157	0.114302	-0.236556	-0.58381
KIAA1539		0.196026	NaN	-0.432749	-0.455267		NaN	NaN	NaN	NaN	NaN		0.397467	0.275734	-0.06099	-0.590514	-0.493596
PLEK		-0.540634	0.536402	-0.960758	-0.769266		0.705291	-0.246067	-0.322219	-1.16401	-0.285943		1.28589	0.148883	-0.232016	-0.147865	-0.587869
EDG1		-0.123029	0.149878	-0.446031	-0.732859		1.31	0.036955	-0.134251	-1.03902	-0.251902		1.03511	0.34097	0.135899	-0.443535	-0.180894
IL8		-0.547893	-0.702794	-0.647182	-0.691621		1.17719	-0.259328	-0.409248	-0.506491	-0.650885		1.15332	-0.214671	-0.181547	-0.074452	-0.218668
NM_025164		-0.284978	-0.599015	-0.40902	-0.671357		0.778111	-0.261341	-0.44852	-0.382833	0.009984		0.922803	-0.353502	-0.587942	-0.845921	-0.690934
NM_015621		0.055148	-0.097889	-0.216417	-0.622176		0.857027	0.022657	-0.323871	-0.439959	-0.328186		0.836271	-0.193282	-0.371383	-0.226426	-0.289813
XCL2		-0.505108	-0.092888	-0.124307	-0.564854		NaN	NaN	NaN	NaN	NaN		NaN	NaN	NaN	NaN	NaN
THC1860829		-0.232077	0.112504	-0.242131	-0.449216		0.72415	-0.148983	-0.6028	-0.452316	-0.399134		1.05265	-0.693146	-0.653732	-0.553616	-0.719364
AK000812		-0.133934	0.383164	-0.492723	-0.516159		1.85989	0.069461	-0.234798	-0.93611	-0.396678		1.561	0.012418	-0.428445	-0.633709	-0.984197
PKIA		0.41162	-0.115935	-0.387909	-0.115639		2.05686	-0.04429	-0.432345	-0.490627	-0.401279		1.44346	-0.716551	-0.727955	-0.642885	-0.876626
APBB1IP		0.184297	0.184798	0.108674	-0.048748		1.56935	0.09605	-0.7472	-1.26978	-0.072021		1.69338	-0.062946	-0.207999	-1.06118	-0.359541
RBMS1		-0.339116	0.180714	0.260751	0.152882		1.08098	-0.052466	-0.591674	-0.481953	-0.513934		0.98388	-0.317897	-0.565899	0.032516	-0.673944
NRIP1		0.66923	0.62737	-0.069535	-0.37979		1.19029	0.479403	0.124382	-0.509648	-0.43041		1.28487	-0.410352	-0.510509	-0.204807	-1.21798
BC047071		0.433761	0.779243	0.503575	-0.529516		0.43155	-0.417531	-0.284461	-0.531497	-1.22892		1.20308	-0.495909	-0.569996	-0.575768	-1.39496
PRNP		1.26517	0.930719	-0.143092	-0.158929		3.29611	0.585516	-0.171291	-1.15092	-0.539032		2.89268	0.471489	-0.712776	-1.02702	-1.91672
X96710		-0.476127	0.10785	0.601109	2.21504		2.56831	0.153672	0.013006	0.51665	-0.601789		2.74791	-0.515831	-0.723142	-1.23868	-0.242512
SLA		1.18234	0.693501	0.639161	0.800627		3.0245	0.162239	0.415636	0.969157	1.2287		2.65637	-0.050686	-0.115462	0.36857	NaN
ZNF165		0.72531	1.01786	0.678161	0.620655		3.14581	0.50559	0.265247	0.133861	0.682743		3.22112	-0.346614	-0.392129	-1.05005	0.632125
ZNF573		0.956713	1.26249	0.15832	-1.4255		0.403342	NaN	0.619331	-0.510734	-0.829628		-0.005273	-0.056885	-0.698709	-1.54243	-2.28808
FBXO26		0.52404	0.320401	-0.221329	-1.12347		1.27039	0.985937	0.445614	0.083598	0.048865		0.959622	0.176452	0.32	-1.30441	-1.31924
ARHGEF3		-0.206495	0.178453	-0.35127	-0.648645		1.66711	1.02757	0.15266	-0.175901	-0.523228		1.12995	0.008495	-0.162888	-1.06466	-1.01308
AB018280		0.229688	0.303504	-0.164018	0.209621		0.835277	0.359093	0.01494	-0.905898	-0.325079		0.849264	-0.677298	-0.809276	-1.84347	-1.33612
NM_032895		0.23984	-0.104984	0.079555	-0.653233		1.41632	0.846823	-0.337578	-1.46002	-0.679182		1.76983	0.046746	-0.769192	-2.0038	-2.01352
CLC		1.49079	0.833222	0.352045	-0.476737		-0.193446	0.887825	0.339082	-0.176767	0.025934		-0.828859	0.743413	0.597282	0.149972	NaN
IHPK1		0.621211	0.611354	0.391634	-0.154298		0.154074	0.899749	0.615425	-0.234767	-0.792572		-0.086736	0.688945	0.417383	-0.575856	-1.01245
NM_181739		0.964072	1.19486	0.532682	-0.229446		1.13857	1.72527	0.878924	0.092084	-0.181241		0.574717	0.706173	0.06781	-0.256354	-1.16311
TIPARP		1.17404	1.13213	0.872347	-0.229611		1.04102	0.633995	0.089955	-0.78532	-0.542335		1.54942	0.973071	0.403833	-0.437596	-1.09106
BC010642		1.15202	1.20985	0.373801	-0.16822		0.715402	0.29896	0.031826	-0.610712	-0.825447		0.732995	0.444598	0.448914	-0.329921	-1.40368
TAGAP		1.02948	0.74778	0.60865	-0.774376		0.570252	0.918526	-0.077546	-0.290915	-0.85904		0.854086	0.662691	-0.0457	-1.20359	-1.60044
AF035311		1.13009	0.211412	0.428317	-0.397721		1.0884	0.775277	0.236955	-0.09973	-0.122582		0.977419	0.346236	-0.039557	-0.620794	-1.22245
NM_019604		1.33231	1.08806	0.008796	0.303521		0.616378	0.852942	0.666408	0.075285	-0.197997		1.12183	0.109652	0.874418	0.203167	0.320334
AB011085		-0.031685	0.302621	-0.139278	-0.244112		1.16491	0.466814	0.428116	-0.309944	-0.224412		1.16302	0.282677	0.426167	0.07445	-0.469858
NM_178498		0.266357	0.137747	0.01289	-0.181553		1.15866	0.383341	0.55568	0.347369	-0.489943		0.921797	0.032642	0.222092	-0.27239	-0.884046
SURF2		0.522057	0.762371	0.811061	0.132727		0.539804	0.54991	0.94449	0.584517	-0.116695		0.699301	0.273477	0.45044	0.461141	-0.444908
INPP4B		0.693114	0.839426	0.550449	0.091228		0.89943	0.872027	0.690394	0.312976	-0.103188		0.361555	0.543913	0.411209	-0.030148	-0.223561
NETO2		0.466529	0.3017	0.135728	-0.46406		0.607273	1.16157	0.40492	0.202588	-0.054389		0.888219	0.813637	0.357008	NaN	-0.331735
FBXO34		0.836033	1.1945	0.40519	0.003523		1.51231	0.852026	0.500605	-0.000321	0.663376		1.46038	0.517514	0.390369	0.352305	-0.13419
C3orf4		1.02404	0.739983	0.189977	0.403689		1.68064	0.986502	0.499094	-0.00289	0.441465		1.50712	0.710773	0.256925	-0.032687	0.01459
NM_139283		0.89772	0.676489	0.060912	0.061119		1.22328	1.09158	0.394674	0.053858	-0.131401		1.73324	0.972156	0.184482	-0.153669	-0.402382
BC007338		0.599243	0.668734	0.530512	0.544547		1.34831	1.1747	0.613673	-0.039185	0.151876		1.83681	0.228191	0.017854	-0.064005	-0.271824
BC036782		0.758468	0.796406	0.94637	0.458738		1.58049	0.773986	0.267821	0.027212	0.353134		1.47167	-0.37163	0.151024	0.099446	-0.677627
NM_022837		0.444459	0.826729	0.338832	-0.086255		2.25318	1.25884	0.776312	0.132145	0.800688		2.47753	NaN	-0.042618	-0.456466	-0.499358
BC035724		0.018107	0.087633	0.16998	0.150664		1.90315	0.491867	0.049148	0.266632	0.666714		2.19942	-0.030825	-0.507002	-0.123963	-0.155677
ARL10C		0.426246	0.492586	0.223613	-0.170665		1.915	0.829436	0.051817	-0.142095	0.419748		1.94332	0.202727	-0.011891	0.12269	-0.03961
A_23_P72897		0.150003	0.163146	0.129115	-0.091809		1.43149	0.917565	0.358313	-0.23091	0.081946		1.74546	0.14522	-0.417265	-0.376169	-0.595307
C10orf22		0.851766	0.42644	0.213043	0.015855		1.27231	1.17279	0.19229	0.335521	0.326173		2.3402	0.980336	0.967333	-0.071946	-0.091304
AK024176		1.2194	0.54359	-0.271861	-0.517806		NaN	NaN	NaN	NaN	NaN		NaN	1.4368	1.09542	0.267952	NaN
EGR4		0.913287	0.646323	0.013018	-0.355969		1.18365	1.8981	NaN	0.001832	-1.03076		NaN	NaN	NaN	NaN	NaN
ZNF239		0.47625	0.572504	0.212179	-0.082478		1.10884	2.05409	1.01995	-0.17694	0.084431		2.2205	1.23732	0.629807	-0.61291	-0.930324
BC009209		0.345912	0.434317	-1.24284	-0.314085		1.01828	0.538158	0.5273	-0.227241	0.097116		1.56379	1.22516	1.20516	0.240563	0.610687
AK127224		1.18564	0.744187	-0.351953	-0.236337		0.559429	1.07064	0.578816	0.030588	-0.615057		1.79094	2.61095	1.75004	0.898368	0.553994
RNF149		0.589818	-0.483483	-0.501462	-0.462499		1.73364	0.088231	-0.47814	-0.850609	-0.641337		1.95321	0.949134	NaN	-0.331205	0.055792
SDCBP		0.80247	-0.010593	-0.059489	0.139574		2.3553	-0.147703	-0.905127	-0.954936	0.288053		2.52232	NaN	-0.241921	-0.385146	0.770088
NM_152523		0.527872	-0.758127	NaN	-0.094146		1.11427	0.232284	0.114484	0.157033	-0.083644		2.32899	0.08006	0.150377	0.047784	0.10834
AF054176		-0.541724	-0.509949	-0.307378	-0.207712		1.69227	-0.686361	-0.478077	-0.680737	-0.920919		2.6605	0.43183	-0.008338	0.755995	-0.317225
PER2		0.617135	0.542196	0.542416	-0.236206		2.28935	0.525493	0.526968	0.140706	-0.664677		2.00407	0.507583	0.634396	1.47903	-0.285734
NM_032270		1.14372	0.382653	0.819039	-0.084434		1.79444	0.755687	0.076102	-0.671045	-0.677202		2.89217	0.66339	0.054663	0.130849	-0.792769
STX3A		0.484535	0.252669	0.07356	-0.432365		0.900696	0.306392	0.242615	-0.601159	-0.779625		2.28721	0.632496	0.219505	0.233115	-0.90344
AHR		1.58966	1.25335	-0.07269	0.019373		2.48037	0.862532	0.257037	-0.76595	-0.360913		NaN	0.515015	-0.041552	0.246704	-0.381557
BC012602		0.7637	0.153354	-0.476313	0.807026		2.64354	0.41193	0.409016	-0.295313	0.285318		2.52661	0.972827	0.320919	0.11189	-0.093295
AK056591		1.45405	1.11345	-0.058632	-0.070749		2.77999	1.15047	0.913502	-0.480401	0.62365		2.51692	1.3814	0.665622	0.607918	0.843974
TIEG		0.985588	0.521821	-0.353523	-0.367291		2.55349	1.15901	0.661514	-0.030912	0.823335		2.46014	1.2691	0.587712	0.337336	0.381018
ZFP36L1		1.39115	0.352701	0.101197	-0.565422		2.4411	0.967817	0.211225	-0.253353	0.388248		2.37886	1.33537	0.820013	NaN	NaN
NM_022346		-0.230139	1.0627	4.85414	5.28848		-0.396947	-1.06471	1.76505	4.10097	4.70329		-1.21309	-1.98109	-0.117626	4.19398	3.41099
TK1		-0.882347	0.951019	3.97401	4.29547		-0.456737	-0.855417	1.85588	4.30882	4.84082		-1.23272	-1.1975	1.18648	4.18101	5.01814
NM_014736		-0.952407	0.501061	4.03452	4.16411		-0.186527	-0.5365	1.24156	4.10829	4.03156		-1.05092	-1.50922	0.487662	3.73421	3.29419
MKI67		-0.361489	0.454413	3.58853	4.50941		-0.137137	-0.181546	0.221348	3.53569	3.86988		-0.621794	-1.30711	0.502696	4.30583	4.13624
C10orf3		0.324006	1.12283	4.38226	4.56833		0.22599	0.275602	2.12432	4.47216	4.12625		-0.956407	-1.12255	0.850898	4.43415	3.84947
AK098670		0.717458	0.841621	4.26519	4.71987		NaN	-0.31523	1.4487	3.59624	2.98967		-0.068563	-0.685678	0.328338	3.88132	4.49194
RRM2		-0.99993	-0.507539	3.71414	3.40234		-0.217931	-0.773248	0.384236	3.89234	4.60465		-0.799889	-1.7333	-0.794572	3.482	3.79609
NM_020675		0.003638	-0.430404	3.15264	2.74452		-0.209535	-0.238518	1.15124	4.76496	3.86114		-1.20747	-0.899666	-0.079439	3.40861	4.12866
KNTC2		-0.594438	0.439479	3.77381	3.71986		-0.962018	-0.542581	0.926816	3.16626	3.26113		-1.11651	-2.14737	-1.14732	2.1799	2.13087
CDCA1		0.325353	0.65516	3.8579	4.56446		-0.67658	-0.632798	1.49432	3.33824	3.20557		-2.20695	-2.93949	-1.04647	2.07246	2.73014
BSPRY		-0.58622	0.519104	NaN	3.259		0.784998	0.559764	1.80825	2.6763	3.77596		NaN	NaN	NaN	NaN	NaN
MAD2L1		0.039388	1.09895	2.92162	3.26404		NaN	1.20089	2.20184	3.2162	2.84075		-3.17936	-1.89294	-0.030012	1.98578	2.19814
C13orf3		-0.227969	0.751396	3.8955	3.2362		0.278969	0.054223	1.18534	3.29776	2.44511		1.42419	0.806766	1.74018	4.42574	3.54332
BC000784		-0.637731	0.694974	3.67848	3.83968		0.179178	-0.35133	1.23058	3.93736	3.99321		1.24248	-0.430651	0.283322	4.20303	3.98855
ZNF587		-0.617248	0.29301	3.66974	3.79491		0.036838	-0.658692	0.506483	3.1981	3.12898		1.05892	-0.025664	0.639344	4.34457	3.50517
BUB1		0.178069	0.159888	1.14772	1.68395		-0.268515	0.330544	1.33704	2.56929	2.97182		-0.371933	0.013202	0.916408	2.90913	3.82056
NM_176815		-0.300279	-0.025283	1.20672	1.31		0.497929	0.221068	0.860712	2.51969	2.6616		-0.193633	-0.022776	1.1887	3.28355	3.12394
CABLES1		0.488997	0.54919	1.09409	1.14684		0.596836	0.080674	0.23031	2.01537	2.39245		0.773905	0.561189	1.20753	3.00242	2.92505
SMPD3		-1.27948	-0.425871	1.95745	2.11729		-0.640963	-0.312367	-0.188456	1.68819	2.50023		0.186805	0.264076	1.03235	3.11154	3.26014
NM_014865		-0.756196	0.351363	2.66969	2.28977		-0.299927	-0.331958	0.283941	1.75951	1.94395		0.609237	0.678579	1.79821	3.50678	3.15235
CCNB2		-0.367528	-0.073931	NaN	3.10005		-0.354535	-1.26574	0.068952	2.57232	2.97018		-0.316135	-0.089704	1.09696	3.83543	3.66066
CENPF		-0.845851	-0.416028	2.32058	2.78271		-0.536913	-0.570441	-0.348784	2.26715	3.0428		-0.118841	-1.21894	-0.487744	3.17326	2.93954
ASPM		-0.412551	-0.996258	1.855	2.57246		-0.054914	-0.617468	0.024517	2.75915	3.16218		-0.508597	-1.10156	-0.515845	3.40034	3.14905
DLG7		-0.324903	-0.133037	1.79899	2.26953		-0.134471	-0.060488	-0.135172	2.90717	3.56856		-0.36066	-0.969339	-0.406466	2.08154	2.67085
ANLN		0.476333	0.359777	2.71708	2.61768		0.896061	0.129822	0.897165	2.77704	2.67605		0.851003	0.077831	0.592489	3.53969	3.15123
CCNB1		0.687534	0.41561	2.82209	3.56959		0.453734	0.907493	0.984644	3.68153	3.62379		-0.314377	-0.191953	0.462746	3.32001	2.72019
TOP2A		0.439012	0.094518	3.62412	3.80198		0.379182	-0.306231	1.25308	3.43312	3.67901		NaN	NaN	NaN	NaN	NaN
HMMR		0.056518	0.318665	3.57484	3.68921		0.257552	0.071174	0.5359	3.04987	3.33885		0.470422	-0.306273	0.37521	3.25901	2.86083
H2AFZ		0.818291	0.942802	3.06765	2.47342		-0.232721	0.335698	0.664629	1.8516	2.78687		0.700912	-0.499432	0.279562	2.47192	1.99705
STMN1		0.665036	1.47658	3.61205	2.99318		0.286881	0.332254	1.33807	2.89547	3.46244		0.148524	-0.413211	0.670951	2.07634	2.63309
WSB2		0.624434	1.65646	2.37141	2.70427		0.895189	0.586439	1.48759	2.0852	2.22167		0.904002	0.398177	1.06066	2.31567	2.55397
BC029415		1.43098	1.37621	2.40025	3.12962		0.948119	0.940548	1.27465	2.06636	2.71876		0.786863	0.088779	0.581487	2.79311	2.24167
STK6		0.49993	0.611989	2.46222	2.84069		0.24478	0.991016	0.855301	2.74354	2.8881		0.741734	0.401552	0.948863	2.60904	2.48749
RACGAP1		0.598335	0.25299	2.08037	1.69501		0.24947	1.33165	1.12546	2.56138	2.78062		0.552837	0.326945	0.49171	1.83658	2.2801
EXO1		0.446332	1.16595	3.38848	2.86632		0.057031	-0.029532	2.13803	2.94285	1.93143		-0.064147	-1.30873	0.302409	1.74708	2.12335
NM_024094		0.151712	1.16568	2.69732	1.93546		0.482308	0.7145	2.17582	2.92104	1.88735		-0.856699	-0.99128	0.43752	1.7108	2.19707
BRRN1		-0.031411	0.495475	1.9172	1.84837		-0.450505	-0.428556	1.08434	2.73315	2.04138		0.036194	-0.453304	0.116427	2.74515	2.58253
NM_018492		-0.255205	0.173023	2.17837	2.33585		0.188177	-0.163941	0.528556	3.04763	2.05039		-0.159351	-0.50915	0.124163	2.67038	2.52601
DUFD1		0.167505	1.25351	2.21537	2.29243		-0.478232	0.277677	1.39132	3.10637	1.98233		-0.290706	-0.91134	0.737581	2.22484	2.13557
CDKN3		0.055394	0.84526	1.34457	2.36139		0.056785	0.301588	0.917509	2.72495	NaN		-0.412781	-0.920965	-0.113831	2.2717	2.38641
NEK2		0.835308	0.297272	2.25213	2.65127		NaN	NaN	NaN	NaN	NaN		NaN	NaN	NaN	NaN	NaN
X85137		0.584707	0.555275	2.35977	2.97289		NaN	NaN	0.787818	2.74894	2.40927		-1.15786	-0.804655	-0.805374	1.64487	2.39702
NM_017915		0.29671	0.466963	2.25643	2.45428		-0.223619	0.187062	1.50742	2.74252	1.97528		-0.813659	-0.921482	-0.010851	1.91176	2.46085
CDC2		-0.069092	0.492249	2.60286	2.52921		0.031144	0.007463	0.755237	3.75207	3.48408		-1.1611	-0.588769	-0.221802	2.68267	2.69385
MELK		-0.111783	0.060151	2.78115	2.88183		-0.005831	-0.421454	1.59184	3.22774	2.45937		-0.654384	-1.46925	-0.454859	2.23477	2.61592
GMNN		0.600335	1.6003	2.57368	2.38125		-0.682531	0.97409	2.12939	2.56656	3.00234		-0.839926	-0.621331	1.40347	2.0897	2.56212
NM_024629		0.549892	2.11392	3.6532	3.1255		-0.040249	1.40811	2.32744	3.32844	2.98231		-0.528955	-0.123695	1.4306	1.94059	2.13305
RFC4		1.1918	2.42756	3.72193	3.81494		-0.631648	1.31554	2.05492	2.82641	3.22815		-0.606845	-0.05743	1.26074	2.45549	2.1959
CKS1B		1.40943	2.35455	3.15559	3.51821		-0.228711	1.24642	1.7126	2.7325	3.55337		-0.491646	-0.419104	0.907309	2.32398	NaN
CDCA7		0.487445	1.98605	2.77517	3.17467		NaN	NaN	NaN	NaN	NaN		NaN	NaN	NaN	NaN	NaN
THEM2		0.635127	1.71427	NaN	2.80713		-0.631483	2.43435	1.94194	1.47999	2.45876		-0.898379	0.261286	1.00317	1.41971	1.67943
RFC5		0.93456	2.33981	2.96286	2.83318		-0.063274	1.83903	2.50784	2.56937	2.92674		-0.687766	-0.147121	0.811829	1.47571	1.67537
BC021973		0.854361	1.557	2.08392	2.50016		-0.731119	0.934425	1.3266	1.51989	1.28676		-0.271648	0.082247	0.459718	1.49587	1.38377
AF356877		1.28689	2.17662	2.69602	2.65732		-1.03451	1.07072	1.48706	1.41942	1.50401		-0.372582	0.217387	1.02027	1.23474	1.32767
AF369952		1.80607	1.92467	NaN	1.89638		0.03376	1.27723	1.60465	1.29986	1.44798		-0.849204	0.560673	1.23971	1.58627	1.1638
AL110170		1.83709	2.39343	2.11386	2.4518		-0.049406	1.03628	1.13532	2.00225	1.91381		-0.83936	0.025736	0.670278	1.72223	1.07315
LSM2		1.87067	2.22957	2.36362	2.3399		-0.285154	1.27854	1.62813	1.745	2.01905		-0.678794	0.147622	0.737475	1.28215	1.13488
UROD		1.62321	2.02442	2.43169	2.264		-0.463917	0.88846	1.04602	1.35104	2.08707		-0.428964	0.2807	0.942588	1.54531	1.62764
DYRK3		1.19932	1.99746	3.03375	2.733		0.700435	1.36154	0.783779	1.78642	2.52995		-0.427337	0.130178	0.607482	0.989584	1.67041
GCSH		1.08682	1.42036	2.09431	2.22306		0.13445	1.35285	1.69389	2.29313	2.39011		-0.520537	-0.172901	0.456099	1.67996	1.3842
GLRX2		0.55675	1.47093	2.52778	2.10886		0.600065	1.27363	1.47657	2.1333	2.38742		0.196929	0.113866	0.915359	1.67408	1.89577
FH		0.830255	1.52523	2.48457	2.26827		0.576879	1.68085	1.82041	2.08433	1.97819		-0.090487	0.278795	1.01513	1.69798	1.3712
DBI		1.72412	2.37009	2.68229	2.31045		0.116226	1.59819	1.95711	1.99614	2.60476		-0.619619	NaN	0.574279	NaN	1.54518
FGFR1OP		1.10894	1.96821	2.80855	2.46236		-0.003808	1.10776	1.86888	2.15672	2.13158		0.02641	0.22336	0.807354	2.40617	1.85009
FER1L3		0.795748	1.49825	2.54394	2.80599		0.342406	1.28681	2.08492	2.00906	2.1861		0.217068	0.423604	1.55523	2.58637	1.57232
AF057356		1.43313	2.18261	2.48601	2.46293		0.52559	1.58865	1.93412	2.06644	2.39795		0.359681	0.455742	1.41779	2.12618	NaN
MRPL44		1.18703	2.0302	2.08194	2.21129		0.706515	1.33081	1.73228	1.93329	2.64717		0.150577	0.523612	0.789852	2.22481	2.12161
PCNA		0.927873	1.64457	3.23056	3.0789		-0.573286	0.458916	1.42948	2.46424	2.36623		-0.035229	-0.109646	1.51207	1.51075	2.12285
BC001420		1.49844	1.43297	2.23519	2.4921		0.447653	0.987757	0.991263	2.18047	2.06332		0.272056	0.398544	0.821295	1.29713	2.01217
GLO1		1.10833	1.30067	2.73633	2.66831		0.132624	NaN	1.51974	1.92159	1.6726		0.141672	0.489046	1.09106	1.46667	2.06178
GZMH		1.08564	1.19822	3.02029	3.05593		-0.224609	0.248002	1.4631	1.74316	2.15348		0.687343	0.268489	0.924008	1.26392	1.8302
C14orf147		0.894476	0.835608	2.36705	2.46327		0.104298	1.01503	1.39062	1.83103	1.97191		-0.135747	-0.012004	0.953471	2.53185	1.95951
SMC2L1		0.736292	0.689688	2.63902	2.52939		-0.261389	1.01051	1.58451	2.38295	2.06696		-0.279631	0.171943	0.822145	1.80346	2.72148
GZMH		0.423354	1.63372	2.74293	2.74998		-0.667301	0.759271	1.88135	2.1066	3.22322		-1.11883	-0.506867	0.168024	0.960453	1.12238
RRM1		0.594419	1.34492	2.9492	2.79029		-0.433716	0.203302	0.775346	1.54212	2.18858		-0.417994	-0.815887	0.431615	1.58333	1.15606
CETN3		0.937685	1.61882	2.20133	2.669		-0.689016	NaN	1.77363	1.98226	2.60082		NaN	-0.842574	-0.036037	1.87227	1.45385
TTK		0.822604	1.58807	2.39855	2.79217		NaN	0.219656	1.62001	2.4751	1.45643		NaN	NaN	NaN	NaN	NaN
CBX3		1.05348	1.38366	NaN	2.83602		NaN	NaN	NaN	NaN	NaN		0.269563	NaN	0.036156	1.14104	1.04571
MRPL51		0.806896	1.25997	2.35569	2.80368		0.679552	0.877003	1.47327	1.96961	2.47404		-0.280217	-0.321783	-0.065507	1.28434	1.13146
GPR56		0.759737	2.26348	1.89216	1.47538		-0.04589	0.779221	2.22486	1.78323	2.16986		-2.16419	0.084408	1.79846	1.93162	0.70415
NM_005836		-0.243003	1.03557	1.22687	0.894324		-0.315976	1.19522	1.05856	1.43166	2.08492		-2.00327	-0.730864	-0.208613	0.817683	0.34753
BC020722		0.120106	0.438109	1.16806	1.01343		-1.62423	0.903355	0.665053	0.546061	1.256		-2.45331	-0.582558	-0.568817	0.728408	0.068439
NM_022149		0.56004	1.8833	1.5812	1.18202		-1.77247	1.03435	1.74685	1.27848	1.14177		-2.35551	-0.070818	0.460814	2.15106	0.453567
SQRDL		1.36374	1.60958	1.44592	1.09241		-1.6876	0.863794	1.05965	0.952821	1.84445		-1.9963	-0.327538	-0.019481	0.147848	0.522432
PCTP		0.677237	1.71138	NaN	1.22703		-1.28357	0.70185	0.760242	1.0929	2.13157		NaN	NaN	NaN	NaN	NaN
ADK		1.6197	1.61861	1.85957	1.84866		-0.543407	1.66504	1.05526	1.05064	1.778		-0.889977	0.318934	-0.195374	1.02178	0.088599
ACBD6		1.529	1.94426	1.56676	1.33675		-0.796537	1.03949	0.879138	0.696319	1.02703		-1.22564	0.436531	0.519158	0.809109	0.065982
HELIC1		1.34565	1.28956	1.11346	1.16767		-0.738278	1.16231	1.10082	0.790678	0.65425		-0.854671	0.370079	0.395263	0.957195	0.203052
TMEM4		1.03535	1.44205	1.38223	1.12069		-0.259217	1.24373	1.04138	0.971054	1.14238		-0.953873	0.10039	0.17159	NaN	0.056243
NCR1		1.08243	1.25114	1.68371	0.904777		-0.414526	0.715581	0.699857	1.47018	1.38233		-0.473472	-0.212784	0.176187	1.36368	0.432723
NDUFA7		1.23498	2.06722	1.74884	1.82421		-0.736526	0.429684	0.943517	0.96575	1.11536		-0.987173	-0.125493	0.698944	1.10342	0.918917
ICT1		1.36011	1.67758	1.78462	1.56474		-0.096849	0.515978	0.856979	1.07956	0.996747		-0.767346	0.34566	0.317898	0.816996	0.405519
ANAPC11		1.10848	1.62419	1.63234	1.29213		-0.134207	0.387409	1.12758	0.890441	1.4316		-0.733211	-0.340992	0.24864	NaN	0.866133
ETFA		1.06843	1.39049	NaN	1.73465		-0.40127	1.06792	1.02806	1.39221	2.18803		-0.756593	-0.27043	0.030743	0.369353	0.712726
ATP5A1		0.915313	1.25588	1.74049	1.70787		-0.447275	0.908319	0.84222	1.01008	1.4885		-0.577108	-0.189743	0.301582	0.503696	0.545122
NDUFA6		1.2375	1.88774	NaN	2.21911		2.67954	1.10296	1.11743	1.32962	1.64885		1.4788	-0.346694	-0.342325	NaN	0.448485
CPSF5		1.28077	2.00394	2.2164	2.68598		1.03415	0.935437	1.13357	1.36983	2.14579		0.795892	-0.386766	-0.129255	1.05309	1.36758
MSH6		1.08651	1.7667	2.51164	1.97087		0.797197	0.544557	1.2988	1.30434	1.61677		0.644924	-0.015872	1.24117	1.41814	1.38986
PDHA1		1.05313	1.69731	2.2013	2.46218		0.796734	0.604438	0.929753	1.09542	1.52915		0.778257	-0.293921	0.489925	1.22001	1.15114
KIF2		1.16808	1.7151	1.74134	1.94657		0.120909	0.984579	0.550375	0.947563	1.8531		0.533915	0.38085	0.639261	1.48004	1.44422
BC001328		1.12106	1.70137	2.3729	1.80795		0.866962	1.02674	0.803708	1.03335	1.87298		0.354232	0.479723	0.918509	NaN	1.36113
NM_016096		1.22307	1.73072	2.04336	1.60542		0.748879	1.06996	1.05637	1.25197	1.18896		0.456639	0.228844	0.71839	0.934442	0.997296
KIAA0103		1.15368	1.45081	1.79829	2.14919		0.317202	0.690693	1.02409	0.896619	1.1999		0.694177	0.355351	0.423381	0.615786	1.12641
MRPL33		1.42593	1.95685	2.2438	3.1258		0.415093	1.12917	1.35807	1.54344	2.1346		0.416491	0.035666	0.576307	1.6922	1.51673
COX5A		1.19388	1.95104	2.31174	2.87396		-0.069648	0.974274	1.40196	1.53798	2.02445		-0.016342	0.159078	0.852565	1.25702	1.04185
SNRPD3		1.87065	2.18867	2.4151	2.21376		0.345869	1.59598	1.65966	1.83262	1.56887		0.237404	0.131867	0.35355	1.41785	0.96934
BC020852		1.3898	2.41692	2.37093	2.22701		0.587393	1.26271	1.25704	1.12102	1.54453		0.472924	0.130331	0.702948	1.33117	1.30737
KIAA1704		1.33171	1.74682	1.74889	2.08298		0.298949	NaN	1.45722	1.7271	2.08374		0.312445	-0.012634	0.404793	1.6791	1.38247
POLR3K		1.23344	1.68951	2.41852	2.3099		0.391577	1.15718	1.62193	1.83538	1.50146		0.253585	0.384148	1.11718	1.54214	1.36008
NM_174889		1.44237	1.78506	2.09434	2.1725		0.614142	1.29985	1.54233	1.32045	1.65009		0.334106	0.518015	1.02568	1.24154	1.01679
COX5A		1.17725	1.71163	2.09133	1.79943		0.124702	1.25066	1.24476	1.4187	2.12923		0.173519	0.306508	1.05471	1.19435	1.30288
TFRC		1.33717	1.60802	1.72026	2.67439		1.65407	1.17393	1.02843	1.60078	2.12126		1.34798	0.803534	0.170698	1.23112	1.07402
DSCR2		0.917094	1.56901	2.19054	1.39602		1.40222	0.983534	1.37327	1.87477	1.92166		1.05681	-0.010819	0.697528	0.971384	1.14323
BC003418		1.32222	1.70538	1.85952	1.97722		1.69769	1.26959	1.17595	1.22056	1.65072		1.21286	0.528389	0.560345	0.909724	0.781023
TCEB1		1.44092	1.69465	1.80583	2.16355		1.58664	0.868036	0.945782	1.36475	1.54161		0.878732	0.090241	0.405367	1.04196	0.95707
SERF1B		1.32547	1.61554	2.28199	1.88581		1.31769	0.862745	1.34735	1.67128	1.37142		0.74368	0.240634	0.350046	NaN	0.458316
DONSON		0.384212	1.64153	3.237	2.98744		0.604771	0.916559	1.09965	2.05147	2.80563		0.494595	-1.34385	-0.552701	0.394346	0.804479
M37712		2.4433	3.06346	3.6548	3.41257		-0.382556	1.52125	2.00653	1.89988	1.94405		-0.880023	0.905919	1.38721	1.89514	1.31575
ACAT2		1.79696	3.39163	3.48106	3.55388		-1.56804	1.8517	1.77803	1.84912	1.66525		-0.305155	0.045165	0.869091	2.14552	1.76235
CSE1L		2.17788	2.48845	3.1338	3.07319		0.356616	0.868271	1.25046	1.42855	2.00001		1.03403	0.566966	1.49044	2.09999	1.7494
C16orf35		1.96677	2.29646	2.40277	2.4675		-0.251818	1.14635	1.58936	1.70002	1.59582		-0.402811	0.720645	1.2771	2.42652	1.54941
AF258562		1.33686	2.59977	3.0219	2.73733		-0.223299	0.957448	1.32941	2.12367	1.83506		0.009923	0.48204	1.41546	2.02106	2.03016
CORT		1.3216	2.26185	2.80712	2.65392		0.204717	0.4985	1.04939	1.7427	0.72641		0.538199	0.231982	1.14874	1.95218	1.43941
NM_013285		2.38792	3.14277	NaN	2.97903		2.56188	2.67964	1.85868	1.49592	1.47155		2.96656	1.72797	1.6176	0.678484	0.782543
U97075		2.54803	3.13538	2.74871	2.62551		3.04118	2.31607	2.58174	2.25395	2.39887		2.72603	2.04377	2.05399	1.40098	2.26979
EZH2		2.20951	2.39879	2.69946	2.88912		2.68641	2.04817	1.98035	2.34581	2.299		2.58145	1.85717	1.75731	1.59883	1.97283
MAT2A		2.4628	2.41884	2.30693	2.53813		3.23427	1.63855	1.71068	1.76722	1.02475		2.64593	2.33992	2.12523	1.58708	1.76899
NM_015420		2.55978	2.97553	2.89358	3.69561		2.10128	1.91561	1.86529	2.00461	2.62464		NaN	0.521956	1.00389	1.35802	1.03542
NM_031210		2.5351	3.02364	3.12571	3.12768		1.31263	1.83441	1.66437	1.65744	2.15945		1.49316	0.942197	0.937219	NaN	0.956476
COX17		2.7273	3.49204	3.01862	2.93351		1.04016	2.24285	2.25609	2.14531	1.86697		1.37075	0.754286	0.957362	NaN	1.06649
PSMA3		2.54603	2.95656	3.25857	2.90799		1.63935	2.80264	2.28626	1.788	2.55845		1.50679	1.72182	1.84647	1.67583	1.28861
EIF2S2		2.40866	2.43973	3.00292	2.459		2.0028	2.57267	1.90685	2.10148	2.69509		1.87624	1.23894	1.12588	1.34042	1.00816
MRPL50		2.31378	3.04436	2.79482	2.89445		1.85666	2.63162	1.97894	2.1336	1.92075		1.7949	0.905533	1.16083	1.93093	0.94388
UMPS		2.44968	2.86129	2.97219	2.6512		1.41177	2.41175	2.06756	2.44696	1.9659		1.80581	1.14341	1.72229	1.31019	1.15301
BXDC1		2.58682	3.30482	2.96798	2.90299		2.30278	2.52076	2.09222	1.16708	1.9597		1.82591	1.24193	1.31464	1.56691	1.20024
ATP1B3		2.59017	2.64982	3.17101	2.56504		1.93784	1.74609	1.86719	1.89161	1.82597		2.02741	1.06407	1.1632	1.90073	1.55791
AIM2		1.44629	2.65377	2.29564	3.44119		2.10137	2.00617	2.18565	1.25075	2.97892		2.01905	2.16865	1.84583	2.55813	2.26347
NM_152692		1.99253	2.0306	2.29602	2.98407		1.47454	1.44843	1.88195	1.58598	2.57562		1.52119	NaN	1.36472	2.03758	2.02362
TRIB3		2.59909	2.56219	2.51132	3.4796		1.1748	2.03034	1.63897	1.81357	2.68246		1.07805	1.69007	1.57233	1.97498	1.58
MTCH2		2.28012	2.26654	2.99938	3.49444		1.57155	2.14039	2.06752	2.32728	2.60297		1.61442	1.2992	1.65453	2.61157	1.78767
NM_016037		2.13286	2.59194	2.68826	3.12136		1.80815	2.41567	1.96054	1.79279	2.4193		2.46092	1.61155	1.67934	2.08169	1.69504
HNRPAB		2.08866	2.30396	3.08319	2.70353		NaN	NaN	NaN	NaN	NaN		2.09875	2.08862	2.18641	2.1098	2.03462
MRPL17		2.0164	2.31891	3.04598	2.36162		1.86497	2.35229	1.95409	1.82544	2.3771		1.73538	1.64644	2.15825	1.87214	1.84203
PAK1IP1		3.35332	3.67229	3.28074	3.22271		2.58026	2.89579	2.67778	2.39881	1.7948		2.3257	1.95131	1.73615	1.82446	0.896588
NM_016391		3.63877	3.62178	3.61552	3.06486		2.25118	2.12286	2.19679	2.26913	1.43006		NaN	2.23437	1.74298	1.7044	1.62533
PBEF1		3.10945	3.75281	3.08483	3.12834		NaN	NaN	NaN	NaN	NaN		1.68985	2.13665	2.44119	1.56208	1.66957
C1orf33		3.16504	3.12812	3.17847	3.14439		1.55026	1.33215	1.43938	1.59296	1.0567		1.98113	2.08411	2.13942	1.23978	1.43178
NM_030780		2.64388	3.29239	3.20106	3.075		1.97358	2.06072	1.82954	1.76019	0.73563		2.48248	2.24489	2.14661	3.02503	1.94157
PDAP1		2.63925	3.04279	1.93728	2.32672		0.323784	1.4451	1.71935	1.48524	1.17232		1.90804	2.30818	2.59277	2.45252	2.67092
NM_025115		2.1099	2.58967	2.54711	2.33669		0.863178	1.76381	1.89176	1.53426	1.08451		2.17963	2.03682	2.46817	2.97761	2.0407
PSMD12		2.76428	3.41425	3.0359	2.48101		1.46571	2.41473	2.47694	2.00494	1.63531		1.03443	1.93179	2.22294	2.47618	1.91549
PPIL1		2.33789	2.87243	2.60261	2.68177		1.2962	2.22117	2.29092	2.31736	2.24957		1.09578	1.87424	2.23646	2.22309	1.71257
BATF		2.9786	2.9606	3.07457	2.49086		1.31371	2.04162	1.72931	1.63018	1.71062		1.14714	2.39425	2.26437	2.76467	2.44382
TIMM13		3.10975	3.01127	3.10784	2.60019		1.13541	1.63518	1.95071	1.82037	1.17044		0.819531	NaN	2.51226	2.75905	1.43044
C13orf12		2.12465	2.57539	2.68562	2.67307		0.987626	1.70285	2.18419	1.73535	1.79486		0.739856	2.00705	2.1821	2.67722	2.42597
NUDC		2.00823	2.56678	2.72877	2.82159		1.0371	1.86894	2.01284	1.46982	1.19578		0.799388	2.37561	2.44951	2.18855	2.01483
POLR3H		2.53356	2.9432	2.8718	2.40853		2.01993	2.41665	2.52639	2.45672	0.249659		0.863663	2.3719	2.52271	2.22586	2.41421
PPAN		2.26887	2.26308	1.93682	1.9657		1.62715	1.79178	1.93439	1.57959	0.434171		0.914224	2.88411	2.21865	1.4905	2.12953
AY033999		2.36785	2.30467	1.85575	2.53646		2.13285	1.50928	1.68413	1.8002	0.978832		1.88027	3.04147	2.68457	2.39237	2.50901
IFRD2		2.99438	3.0397	2.78663	2.01391		1.91309	NaN	1.67465	1.90193	1.11229		1.78737	2.89574	2.70966	2.29425	1.76019
AF086486		2.85911	3.12747	3.41733	2.65387		0.6304	1.55356	1.79171	1.57175	0.798775		0.569717	1.30851	1.57395	1.8523	1.20851
CCT2		2.32438	2.87879	2.72761	2.45312		1.26722	1.59375	1.40602	1.25897	1.20865		1.47395	1.04658	1.36546	1.63846	0.907523
TRIT1		2.25469	2.62371	2.45701	2.41997		1.46494	1.58585	1.73696	1.16699	1.52804		1.17822	0.939909	1.20264	1.28628	0.688939
NUP88		2.45368	3.27278	2.60973	2.51821		1.66063	1.48973	1.34659	1.39647	1.17524		1.60438	1.37949	1.22704	1.22714	1.3279
NM_014187		2.76816	2.73742	2.18626	1.66341		1.60815	1.52317	1.81298	1.39389	1.26046		1.05285	1.61147	1.41139	1.4667	1.00403
GTPBP4		2.52878	2.06232	2.36606	2.17426		1.7146	1.44239	1.53899	1.54791	1.24333		1.71907	1.7308	1.76454	1.76613	1.15857
AARS		2.26463	2.16102	2.25424	1.93651		1.54886	1.88462	1.41841	1.31539	1.35355		1.17318	2.08365	1.66051	1.60585	1.08289
BC001454		2.70329	2.65962	2.16794	1.86123		1.04572	2.21364	1.70421	1.64542	2.28152		0.844582	1.56757	1.64934	1.89916	1.59769
PSMA7		2.3831	2.53139	2.49645	1.60092		1.19641	1.93512	2.36058	1.71579	1.52821		1.10872	1.25259	1.71082	1.9116	0.996574
NM_152400		2.90545	2.81263	2.29372	1.61272		1.81614	2.49327	2.10914	1.59946	0.471735		1.05056	2.00859	2.0452	1.66115	0.882341
NM_015590		2.67578	2.65073	2.65573	1.96546		1.76455	2.33893	1.87472	1.99399	0.589249		1.73883	1.1523	1.7822	1.84355	0.378571
NM_018321		1.46265	1.57597	3.02933	2.52161		1.6995	2.10742	1.76065	1.93318	1.44068		1.51161	1.46204	1.866	1.71332	1.52453
SLC29A1		1.63176	2.06649	2.06713	1.61642		1.71992	2.1421	1.87532	1.85908	1.63346		1.06323	1.90817	2.01816	1.32545	1.94209
PDAP1		1.9431	2.19262	2.17625	2.25466		1.02102	2.06386	1.99816	1.78814	1.49812		0.785023	1.92882	1.93357	1.53225	2.04859
AK074970		2.00282	2.5963	2.46175	2.37285		1.74771	1.77364	1.40845	2.02829	1.48289		1.31995	1.44491	1.85709	2.16568	1.51369
NM_032704		1.85037	2.36863	NaN	2.20455		1.29204	1.82207	1.55932	1.75517	1.87894		1.29897	1.39841	1.75255	1.92518	1.76626
C10orf117		1.88918	2.03032	2.13647	1.61161		1.20432	1.92832	1.78493	1.83057	1.82759		1.22019	1.42457	1.76788	2.10918	1.51157
NCBP2		1.52524	2.11683	1.90092	2.05199		2.02716	1.60571	2.01981	2.06107	1.66612		2.14713	1.57345	1.73799	2.43397	1.38474
A_23_P55036		1.51443	2.40041	1.8458	1.43808		1.57408	1.57515	1.61851	2.0738	2.0504		2.04389	1.62877	1.56122	2.30302	1.91847
NM_018405		1.77069	1.82024	2.57059	2.32545		NaN	NaN	NaN	NaN	NaN		2.16013	1.69221	2.04129	2.35774	2.21582
NCBP1		1.57156	2.11999	2.45078	2.2232		1.24995	2.15468	2.25364	2.00275	2.0347		2.17257	1.63545	1.81062	2.90629	2.13794
NM_031216		1.71381	2.23725	2.33029	1.68991		1.63441	2.18825	2.10613	2.20683	1.88828		1.68295	1.70433	1.81247	2.47659	2.125
SLC19A2		2.05829	2.36466	2.20045	2.39503		3.1233	1.7882	1.82519	1.83822	1.69868		2.38946	0.861147	0.984075	2.0424	NaN
IARS		2.29491	2.0951	2.10867	2.05184		2.14722	2.25343	1.81547	1.87533	1.96043		1.77931	1.38088	1.35247	1.57658	0.869537
C20orf53		2.02338	2.51214	2.25473	2.07458		1.83426	2.13502	1.82524	1.58139	1.74633		1.77868	1.35846	1.02703	1.35862	0.99262
BX648514		2.27591	2.62846	2.27139	1.60625		1.66256	2.39393	2.10568	1.95782	1.7502		1.85802	1.52223	1.59111	1.8781	1.42228
EIF5B		2.34041	2.37385	2.49585	2.70912		2.71831	2.16854	2.20855	2.00156	1.7737		1.91749	1.45224	1.41144	1.52624	1.52489
PRDX4		2.27581	2.06442	2.95568	2.27819		2.02732	1.75901	2.12851	1.98163	1.86341		1.81333	1.43528	1.78199	NaN	1.39435
DDX18		2.38761	2.3811	2.26931	2.31232		2.09396	2.12234	2.34588	1.97773	1.59512		1.90619	1.45463	1.78534	1.71537	1.12229
CSF2		2.41598	2.30967	1.99902	2.41207		2.82725	2.74808	2.27725	2.01784	1.59447		NaN	NaN	NaN	NaN	NaN
HSPCB		1.91126	NaN	2.73333	NaN		2.12347	2.41253	NaN	2.25944	1.67911		0.966909	NaN	2.36775	2.2622	2.18253
IL5		NaN	1.78304	NaN	2.1562		NaN	NaN	NaN	NaN	NaN		NaN	NaN	NaN	NaN	NaN
FDFT1		1.95448	1.89589	2.17319	2.18945		NaN	NaN	NaN	NaN	NaN		1.271	1.91765	2.22483	1.93549	2.1379
NM_032509		1.84989	1.66595	1.53867	1.81793		1.54917	1.7665	1.64467	1.83399	0.965922		2.01564	1.48285	0.850158	1.05315	1.07495
NM_018096		1.6258	1.90365	1.90676	1.41262		1.57435	2.0321	NaN	1.44188	1.50732		1.67255	1.64652	1.31055	1.32015	1.44459
EIF2S1		1.86183	2.07718	2.1784	1.39081		NaN	NaN	NaN	NaN	NaN		1.71786	1.2307	1.32635	NaN	1.07773
NM_032346		1.83099	2.32357	2.07627	1.42976		1.15458	2.0695	1.50614	1.21327	1.18553		1.82395	1.41501	1.15248	0.940744	0.715171
PHF6		1.87584	2.70705	1.67442	1.65893		1.97866	1.81419	2.63236	2.12655	1.48214		1.4379	1.20828	1.16388	0.690787	1.11942
SNX9		2.40879	2.09022	1.75165	1.05121		2.36574	1.70927	1.33145	1.25479	1.61573		2.40776	1.60628	1.38467	1.66971	1.15674
TRAF3		2.03105	2.11287	0.816042	1.75029		2.32422	1.68542	1.82557	1.36047	1.32199		2.23554	1.93983	1.62767	1.61398	1.0817
BYSL		1.89554	1.79576	1.90472	1.42318		1.67774	1.86604	1.54765	1.69394	1.25319		2.53797	2.32102	1.95024	1.13242	1.33081
NM_024098		1.94567	1.89	2.06762	1.88883		2.33117	2.56061	1.75613	1.84913	1.2085		2.31842	2.2305	2.4114	1.52144	1.39086
C6orf11		2.08675	1.40328	1.81458	1.59198		1.285	1.74043	1.40319	1.16988	0.901366		1.32662	1.92687	1.80858	1.72784	0.869447
AB067484		2.16101	1.54541	1.63481	1.34076		1.81641	2.2965	1.76452	1.43527	0.960757		1.71741	2.49691	2.22412	1.67136	1.10765
D21262		2.66131	1.95084	2.21626	1.689		1.65827	1.89967	1.63105	1.55578	0.968684		1.69864	1.05474	0.804569	0.612047	0.044751
NM_016400		1.96579	2.3084	2.06743	NaN		2.13065	2.09592	2.22291	1.57007	1.37525		1.19834	0.888325	0.9457	1.21334	0.162743
NCL		1.7531	2.11704	2.75096	1.78306		1.85786	1.4503	1.84592	1.77154	1.00822		1.17604	1.12704	1.25429	NaN	NaN
RNUT1		2.23381	2.68519	2.11893	1.79133		2.18895	1.58733	1.16125	0.73114	1.35427		1.90874	0.563288	0.520851	0.978589	0.337663
NM_014366		2.3204	2.37661	2.51875	2.30793		2.42837	1.42291	1.3694	1.35971	1.42867		1.70951	0.617677	1.06588	1.35113	0.651242
NM_145058		1.81009	1.73411	2.80962	2.60754		1.8493	1.71479	1.24384	1.48422	1.46268		1.60531	0.546211	1.08465	1.26346	1.0816
ETF1		2.28244	2.04147	2.66413	2.77074		1.43556	0.959194	0.88871	1.20591	0.732601		1.69915	1.27076	1.4815	1.61458	0.849572
NM_030922		1.73653	2.32643	2.5169	2.27263		1.68398	1.24204	1.06515	0.771985	0.784742		1.78063	1.35006	1.32886	1.79206	1.14032
L48692		2.08907	2.19616	1.96899	1.95249		2.00319	1.49862	1.34438	1.40508	0.898184		2.15683	1.33469	1.54206	1.77479	0.723622
GRPEL1		1.39749	2.03494	1.964	2.18739		1.37229	1.29816	1.37518	1.16336	0.923448		2.22094	0.98202	1.46326	1.38538	0.477499
NM_006810		2.16231	2.24648	1.98545	1.97867		1.30625	3.04859	2.20892	1.67493	1.88958		-0.785166	1.76908	1.50163	0.801199	0.761031
GPT2		2.60458	2.29202	1.44762	1.66239		0.860756	2.49083	1.97381	1.22019	2.11954		-0.759846	2.4146	1.80181	1.24447	1.16515
M27396		2.58625	2.21432	2.42805	2.05585		1.0299	2.27512	1.51849	1.63953	2.10542		0.086694	1.06309	0.608166	1.16236	0.337116
HSPA8		1.76887	NaN	2.96032	2.11538		-0.071926	1.90838	NaN	1.24877	1.56646		0.908506	NaN	1.56987	NaN	NaN
RUVBL1		2.37797	2.37695	2.63443	2.05891		-0.165925	2.0149	1.60913	1.49362	1.51866		0.294503	1.37736	1.69757	0.821255	1.01617
RUVBL1		2.25779	2.53629	2.3535	2.19552		-0.064725	2.15268	1.93414	1.37437	1.40033		0.324063	1.39473	1.46456	1.23925	0.899935
PSME2		2.8435	2.55639	2.44567	1.65732		0.198181	2.15423	1.795	1.61054	1.98067		-0.04355	NaN	1.51627	1.29304	1.17539
NM_145280		1.55053	2.46033	2.61005	2.2263		0.706202	2.10285	2.02183	2.2675	1.54503		0.667723	0.292852	0.980507	1.96507	1.10403
SNRPG		1.46999	1.95043	NaN	1.61334		1.31709	1.96569	2.01293	2.09872	2.64379		1.42093	1.06094	1.46113	2.15756	1.50293
BC000665		2.17632	2.65204	3.75876	NaN		1.01624	2.08438	2.07375	2.0418	2.54039		1.21183	NaN	1.76391	2.36286	1.53382
D13627		1.65445	2.28667	3.0114	2.22433		NaN	NaN	NaN	NaN	NaN		1.42238	0.722932	1.18091	NaN	1.33413
EEF1E1		1.76418	2.12931	2.6642	2.09637		2.0061	2.62523	2.26129	2.67564	2.30252		NaN	0.542341	1.46937	1.84023	NaN
NDUFAB1		1.94811	2.40786	2.61971	NaN		1.18754	1.8307	1.73649	1.77647	1.83374		0.448301	1.16175	1.28288	1.27628	1.68357
THC1880463		1.68686	2.59479	2.54065	2.22684		0.784209	1.45742	1.83702	1.65981	2.02957		0.663369	0.905553	1.18265	1.87925	1.50789
VDAC1		2.03576	2.04029	2.88259	2.51713		0.777837	1.51322	1.5597	1.65986	2.07532		1.06258	1.59543	1.42879	1.78466	1.33811
PSMA2		1.54629	2.25434	2.57588	2.62526		1.00061	1.44609	1.62866	1.56643	2.06224		0.522048	NaN	1.91851	1.45307	1.07217
LDHA		1.7661	2.1927	2.68878	3.16112		1.02521	NaN	1.36814	1.77203	2.40515		0.462813	1.22896	1.09045	1.82022	2.08072
TXNL5		1.91371	2.44847	2.70321	2.89957		1.11653	1.58913	2.1023	2.26538	2.68015		0.649752	0.959806	1.27196	1.39276	1.50329
MRPL19		2.29658	2.85398	2.70803	2.76404		1.07335	1.88425	1.9237	1.9505	2.25884		0.722493	1.17956	1.52561	2.20032	1.49106
RANBP1		2.47213	2.17183	3.09634	2.85265		1.16535	2.04795	2.01269	2.32676	2.30399		0.762777	1.22328	1.45361	2.10228	1.36984
CHCHD2		2.35623	NaN	NaN	NaN		1.25521	1.88293	NaN	1.84749	2.46939		0.710659	NaN	0.909503	1.32316	1.36836
CCT6A		2.27398	2.49592	2.50788	2.54208		1.29696	2.10188	2.31815	2.16947	2.28808		NaN	0.759729	1.08685	1.24722	1.11041
PP		2.22542	2.51643	2.52323	2.37452		0.916657	2.00217	1.68459	1.70675	2.42682		0.642262	0.659743	1.01381	1.66322	NaN
MRPL13		2.01886	2.5234	2.41298	2.119		0.520155	1.77837	1.83662	1.75498	2.29079		0.770383	0.557229	0.847247	1.1358	NaN
NME2		2.06698	2.20573	2.55807	2.02474		1.15133	1.99527	2.12504	2.07283	2.62051		0.163704	0.865037	1.02582	NaN	NaN
PDCD5		1.98518	2.15864	2.49895	2.19787		0.755983	1.57628	1.9455	2.073	2.45604		0.306754	0.710858	1.00622	1.97454	0.832988
NME1		1.94266	NaN	2.53906	2.18436		0.899359	2.25424	NaN	2.15466	2.7517		0.557732	NaN	1.66403	NaN	1.66393
MRPS16		2.03884	2.62334	NaN	1.83582		1.19471	1.93801	NaN	2.4207	2.29593		0.705241	0.775371	1.13155	2.01121	1.64164
HPRT1		1.60725	1.88616	1.79745	2.14761		1.06864	1.94721	1.50162	1.81376	2.65814		1.01745	0.759968	0.70762	0.570277	0.922896
MRPL39		1.24816	1.84593	2.37935	2.6034		0.955687	1.84993	NaN	1.89606	2.2596		1.19803	0.512484	1.04462	1.36101	1.03743
SNRPD1		1.64907	2.36465	2.63839	2.80872		1.13339	1.95505	1.82189	1.80022	2.06448		0.651525	NaN	0.745857	0.918527	0.815555
HAT1		1.45008	2.01359	2.66312	2.84357		0.967797	1.80325	1.66822	1.63848	2.74202		0.47095	0.228263	0.573452	0.888426	1.29301
SLC27A2		2.02606	1.59922	2.06442	3.07841		0.72278	2.58106	2.50857	2.13883	2.32418		NaN	NaN	NaN	NaN	NaN
ENST00000330374		1.79727	1.70746	1.58915	2.59713		NaN	NaN	NaN	NaN	NaN		0.702919	0.936547	0.938089	1.41492	1.79706
SEC5L1		1.70457	1.96412	1.53332	1.19403		0.815075	1.981	1.95011	1.56785	2.25719		0.273856	1.08121	0.815317	1.00953	1.32306
CCT6B		1.31003	2.10393	2.0138	1.66788		1.46117	2.4998	2.26379	2.03369	1.66496		0.763751	0.982476	1.19881	1.15796	0.471825
HRB		1.44528	1.85783	1.73036	1.62647		1.26684	1.86353	2.00157	1.96506	2.15135		0.649943	0.557084	0.838774	1.39136	0.861659
PNPT1		1.42149	2.13665	1.79982	1.81622		1.49327	1.98673	1.40127	1.46355	1.76822		1.19306	NaN	1.20586	1.22691	0.540149
PELO		1.25377	1.66676	1.44864	1.66013		1.35218	1.76212	1.49547	1.65943	2.03753		1.12523	0.909607	0.983267	1.03784	0.948805
PA2G4		1.83825	1.65353	2.16313	1.97512		0.941549	1.25909	1.56398	1.88251	1.85797		0.819445	0.843309	1.26272	1.41088	0.79189
C10orf7		1.85163	1.74209	2.12615	2.4749		1.09369	0.944202	1.20596	1.28955	1.29892		0.699578	0.281739	1.07037	1.36315	1.01934
SRPK1		2.10629	2.00006	2.69813	2.33946		1.02364	1.36481	1.06273	1.42973	1.73805		1.01917	0.589724	1.09082	1.39898	1.11076
TUBA1		1.28256	1.6669	2.76373	2.00046		1.12007	1.2267	1.39619	1.67388	1.49392		1.07849	1.03622	1.47432	1.42251	1.54107
AF132946		1.26432	2.09404	2.65714	2.08843		0.979725	1.29788	1.34103	1.25685	1.3083		1.59264	0.86101	1.19177	1.5057	1.00383
EIF4E		1.84646	2.38228	2.19634	2.29915		1.83498	1.49174	1.48124	1.45329	1.33514		1.11716	0.635871	1.14142	1.01541	1.22059
PSMD14		1.9618	2.19015	2.23175	2.00514		1.47667	1.87048	1.72985	1.54799	2.06612		0.950548	0.618308	1.07058	NaN	1.27769
CCT4		1.87131	2.06602	2.72686	2.31182		NaN	NaN	NaN	NaN	NaN		0.90554	0.716619	1.14689	1.14776	1.26792
ANAPC1		1.67534	1.92039	NaN	2.16447		NaN	NaN	NaN	NaN	NaN		NaN	0.59489	1.2524	0.947325	NaN
PFDN2		1.73757	2.15648	2.31479	2.16466		1.6719	1.75925	1.46402	1.46778	1.63141		NaN	NaN	NaN	NaN	NaN
SNRPE		1.58292	2.32762	2.2353	2.14661		0.814085	1.57188	1.65225	1.40904	1.62125		0.85012	0.601903	0.910168	1.19051	1.21998
CCT3		1.75252	2.61113	2.17166	2.51009		0.896766	1.25665	1.79843	1.69092	1.18872		NaN	NaN	NaN	NaN	NaN
GEMIN6		1.39815	2.42983	1.72443	2.05587		NaN	NaN	NaN	NaN	NaN		1.39944	0.984652	1.40667	1.28004	1.51775
MRPL36		1.78058	2.02403	2.29808	2.2012		1.3031	1.38505	1.56843	1.57055	1.67466		1.03227	1.06319	1.67775	1.61596	1.79021
TSFM		1.84093	2.0938	2.04237	2.30552		1.31758	1.2346	1.26629	1.28272	1.49838		0.971215	1.01996	1.51151	1.71998	1.31292
GTF2F2		1.57046	2.035	2.07987	2.16549		1.05669	1.41647	1.55659	1.74502	2.11087		0.083521	0.558403	0.734783	1.76559	1.00066
PSMA1		2.10327	2.39199	1.97402	2.15643		1.26499	1.69479	1.86577	1.52066	1.91222		0.420397	0.569393	0.775683	1.25641	0.617887
PSMD1		1.77949	2.38159	NaN	2.16237		1.57636	1.67979	1.77849	1.5915	1.34089		NaN	0.68766	0.8182	1.52714	0.574045
CSTF2		1.63834	1.98983	1.89067	1.71347		1.20755	1.86955	2.06744	1.73828	1.28194		0.278774	1.27473	1.71127	1.29158	1.09937
TRUB2		2.1047	2.554	2.14956	1.84504		1.42127	1.87002	2.02871	1.56302	1.4019		0.11526	1.395	1.36903	0.988245	0.962137
TALDO1		2.11024	2.28263	1.97483	1.82793		0.753043	1.62497	1.55719	1.18845	1.76599		0.857462	NaN	1.43816	0.626942	1.23168
RARS		2.06299	2.44498	2.58032	2.47728		0.721069	1.65353	1.59535	1.72666	1.90043		0.252892	0.943061	1.14821	0.869526	1.16714
TIMM8B		2.26386	2.35976	2.57805	2.31964		1.07646	1.62969	1.81967	2.00985	1.43177		0.667886	0.838543	1.07126	0.845746	0.874949
GTPBP3		1.95681	2.25799	2.2523	1.70408		0.139243	1.34855	1.62208	1.62917	0.098645		-0.19026	1.14542	1.19938	1.6743	1.22193
NM_015959		1.82976	1.90355	2.03787	1.6252		1.20102	1.49536	1.69907	1.23311	0.503121		0.649744	0.782231	0.540166	1.15847	0.450969
NM_018352		1.28853	1.52439	2.05781	1.59227		0.79702	2.08101	1.67309	1.53095	0.294262		0.833648	1.45918	1.46077	2.13734	0.821906
QDPR		1.24959	1.70517	2.0059	1.07245		0.220922	1.68773	1.16534	1.44447	0.662108		0.437301	1.06525	1.01404	NaN	0.548808
NPM3		2.12478	1.67873	1.74293	1.22939		0.247915	1.84454	1.57849	1.47837	0.906113		0.470835	1.24522	1.30117	0.609384	1.01
NM_025146		1.85579	1.8416	1.70575	1.59774		NaN	NaN	NaN	NaN	NaN		NaN	1.16749	1.18321	1.21192	0.635993
PHB		1.51617	1.81751	1.46802	1.4159		0.701141	1.70613	1.45998	1.28883	0.143741		NaN	NaN	NaN	NaN	NaN
C21orf70		1.95421	1.89546	1.68613	1.77093		0.616143	1.41983	1.66766	1.30029	0.745029		0.17528	1.55253	1.25121	1.40801	1.1346
LCMT2		1.82222	1.77872	2.38444	1.13514		0.721332	1.82135	1.39594	1.51823	0.272755		2.0966	1.68552	1.23717	1.81791	0.774889
AK090725		2.04116	1.92335	2.31794	1.34615		0.918339	1.63819	1.17898	0.906722	0.168925		1.36821	1.25611	1.66633	1.31688	0.0696
PHF5A		1.94704	2.12765	2.11357	2.22716		0.403609	1.06775	1.37455	0.943956	0.118851		1.20243	1.35406	1.38598	1.79937	1.27519
THC1817416		1.63908	1.71622	1.64216	1.2605		0.617968	1.15675	0.850183	0.6751	0.261467		1.2603	1.95595	1.9696	1.71189	1.22054
BMS1L		1.26478	1.93531	1.73167	1.82601		0.878398	1.42279	1.21575	0.762365	0.478213		0.863344	1.39743	1.6262	1.59328	1.00487
PSMD2		1.78664	1.76073	1.89578	2.02096		1.00975	1.1023	1.26727	0.784544	0.8922		0.708625	1.28934	1.76932	1.40374	1.27581
NM_004247		2.14587	2.1257	1.89515	1.79444		1.13824	1.2756	1.18242	0.979071	0.988044		0.707669	0.997549	1.24545	1.40587	1.30031
MRPS7		1.59004	1.60471	1.34829	1.48748		0.765543	0.83954	1.06084	0.841167	0.50581		0.556239	1.5365	1.56834	1.42938	1.17545
AKR1A1		1.66275	1.41909	1.49422	1.21511		0.233062	1.12634	1.15329	0.747552	0.950739		0.38768	1.29758	1.59137	1.48363	1.37429
AF116697		1.38348	1.55458	1.41632	1.67264		1.04208	0.929528	0.890376	0.751386	1.11651		0.815299	1.1561	1.50808	1.50445	1.46083
AGMAT		2.29348	1.54435	NaN	1.95252		-1.06116	0.700376	1.1654	1.38353	0.211745		NaN	NaN	NaN	NaN	NaN
SDCCAG16		2.01328	2.02479	2.15284	1.81879		NaN	NaN	NaN	NaN	NaN		1.71213	0.921133	0.951817	0.463298	0.189709
GOSR2		0.932078	0.895511	1.81314	1.24733		-0.232172	1.72616	1.25703	1.06396	0.142249		-0.631708	1.39807	1.32167	1.14165	1.05232
NM_032302		1.71453	1.40952	1.90986	1.21373		-0.629156	1.25228	1.05174	1.0047	1.05899		-0.232114	0.959762	1.52363	1.41428	0.793453
GTF2H2		0.961714	1.37631	2.44022	1.88646		-0.204747	0.91455	1.00392	1.22531	0.829159		0.442181	1.0145	1.1204	1.10173	0.8637
NM_024099		1.57192	1.95378	1.83492	1.82075		-0.097182	0.439078	0.854697	0.750942	0.583697		-0.258146	0.645745	0.992021	1.16095	0.634141
POLR2H		1.61652	2.14175	2.07975	1.95467		0.254369	0.69736	1.03367	0.885914	1.52665		0.26532	0.931539	1.49098	1.59567	1.50409
PSMB6		1.57832	1.75392	2.14356	NaN		NaN	NaN	NaN	NaN	NaN		0.6098	1.13755	1.11282	1.7263	1.11084
NASP		1.39498	1.95295	2.2887	2.10177		-0.236131	0.191401	0.881424	1.07157	0.878644		NaN	NaN	NaN	NaN	NaN
GALE		1.70719	1.83001	2.11145	1.91309		-0.592783	0.740146	1.09647	0.898964	1.10632		-0.111389	0.742799	1.35828	1.26848	1.42712
NM_016292		0.888525	1.22775	1.51609	1.00227		-0.472419	2.38055	1.59722	1.65373	1.10639		0.456059	1.8501	1.05488	1.5066	1.27094
B4GALT2		1.32772	1.64917	1.11362	0.826295		0.716237	1.5465	1.74062	2.18777	1.68644		-0.577421	1.01274	0.775514	1.10158	1.22134
SMS		1.14893	1.27831	1.76908	1.15501		0.51645	1.26086	1.32574	1.82626	1.8424		-0.712812	0.706527	0.579487	0.95844	1.10554
NEFH		0.612727	1.20535	1.08167	1.0764		0.136298	1.8654	1.48332	2.43082	1.69973		-0.710417	0.627277	0.96919	1.5041	1.32902
NUDT1		1.14634	1.53076	1.99037	1.87566		-0.214487	1.15406	1.44637	1.63397	1.88615		-1.05992	0.081598	0.642258	1.23054	0.996579
NM_014402		1.46125	1.35581	1.75908	1.95106		0.358294	1.04805	1.50867	1.73896	1.782		NaN	-0.102239	0.270738	1.1294	0.897106
BAG2		0.805939	1.42703	1.79137	1.80563		0.267952	1.15889	1.42868	1.69604	2.07632		-0.189705	-0.187654	0.340426	0.62387	0.914439
NM_016002		0.624105	1.41156	2.08836	1.66644		0.37357	1.62367	1.33905	1.6305	2.01778		-0.602836	0.327674	1.1948	1.01353	1.07958
PSMA4		2.03273	1.9748	1.68946	1.77589		0.586552	1.56266	1.48549	1.50655	1.98468		0.259259	0.197337	0.5057	0.872517	1.28598
PSMC1		1.67385	1.59797	1.65808	1.57439		0.639086	1.77498	1.35093	1.13444	1.44158		0.358547	0.674776	0.696059	NaN	0.514841
TGDS		1.95037	2.08977	1.97309	1.69809		0.667603	1.70071	1.5925	1.30695	1.38755		0.288189	0.683027	0.89677	1.28998	0.654707
C14orf112		0.983157	1.92353	1.94988	1.95125		0.119131	0.944753	1.28317	0.983467	1.27064		0.090081	0.170396	0.657237	1.40852	0.750508
MRPS15		1.43649	NaN	1.95702	NaN		0.075407	1.00594	1.153	1.30598	1.39337		-0.027165	0.371309	0.298212	NaN	0.88294
ARPC5L		1.49916	1.97076	1.91872	NaN		0.346112	1.20608	1.53131	1.46236	1.3563		0.027821	0.290063	0.441096	1.3314	1.20756
POLR2I		1.4501	1.78013	1.55985	1.42785		0.547706	1.0326	1.38504	1.16918	1.24825		-0.206652	0.48724	0.999518	1.10743	0.832087
ME3		1.21992	1.18729	NaN	1.00819		0.06772	0.728367	1.30394	1.42425	1.53091		NaN	0.740707	0.651008	1.90629	2.28502
SLC25A12		0.662972	1.39187	1.54074	1.46684		-0.540782	0.826727	0.98308	0.98979	1.49468		-1.23455	0.225822	0.605934	1.70886	1.04112
ADPRT		1.07349	1.03629	2.07759	1.70774		-0.101785	0.832475	1.04274	1.29733	1.52164		-0.712334	0.408993	0.864372	1.67096	1.26596
MDH2		1.29063	1.58123	2.10603	1.93623		-0.636873	0.833611	0.908615	1.37051	1.70793		-1.13023	0.743394	1.00396	1.39133	1.6362
MRPL23		1.29653	1.60425	1.32112	1.4116		-0.135401	0.926281	1.56185	1.42765	0.813341		-0.39521	1.30912	1.41292	1.5362	1.81596
PAFAH1B3		1.00255	1.72215	1.6179	1.5492		-1.03254	1.0231	1.34771	1.02377	0.866071		-0.547319	1.41128	1.57396	1.50998	2.07375
NM_023933		1.07545	1.99202	1.50709	1.17006		-0.637208	1.4077	1.73199	1.48034	0.994066		-1.12709	0.796331	1.61909	NaN	1.34507
NM_024659		1.34781	1.73764	1.61031	1.57895		0.143942	1.48244	1.78261	1.62019	2.01173		-0.384143	1.22832	1.59574	2.24568	1.92559
C9orf40		0.822833	1.47603	1.78932	1.69522		0.675027	1.06688	1.81056	1.84	1.71057		-0.298063	0.84455	1.36061	2.28004	1.86602
TXNDC7		0.728851	1.20052	1.93251	2.00539		0.843829	1.26744	1.40228	1.38279	1.616		-0.316558	1.08798	1.65687	NaN	1.54132
MCM5		0.320948	1.63212	1.87455	1.62416		-0.349958	1.38249	1.25513	1.82518	1.67036		-0.617085	1.1464	2.35099	1.67874	2.32497
FDPS		0.910221	1.60132	2.07242	1.69528		-0.234623	1.20235	1.10494	1.39671	1.89479		-0.310971	1.63743	1.94485	1.44846	2.27257
PSMB8		0.79455	1.81019	2.14914	1.85035		-0.735322	1.15726	1.08743	1.2477	1.39864		-0.810836	1.15062	1.84432	2.28532	1.76394
TFB1M		0.687022	1.58054	1.60777	1.81042		-0.286331	1.29368	1.26894	1.43095	2.00144		-0.155204	1.03886	1.45236	2.25488	1.68442
BRI3BP		0.523152	1.57344	2.08834	2.38455		-0.131667	1.02314	1.62341	1.59233	1.32126		-0.309877	1.32103	1.63338	2.20145	1.55149
ATP5J		0.595696	1.6734	1.93056	2.1341		NaN	NaN	NaN	NaN	NaN		NaN	NaN	NaN	NaN	NaN
AK001477		1.23136	1.86783	1.39002	1.47641		0.434591	0.766915	1.0592	1.23687	0.988186		0.521986	1.54027	1.87682	1.28295	2.47387
TPI1		1.21261	1.04242	1.41571	1.18281		0.397897	0.932424	1.09728	1.30979	1.4592		0.273025	1.76725	1.82987	1.88668	2.66811
HDGF		1.19666	1.22406	1.15643	1.40525		0.276165	0.811854	0.9704	1.19056	1.34315		0.079661	1.52973	2.05316	1.88466	1.28671
NM_024321		1.02762	1.90532	1.19294	1.45606		0.46402	1.07087	1.18612	0.649216	1.68211		0.260652	1.82558	2.04744	1.73351	1.79186
TUBA4		0.815721	0.954033	NaN	2.07586		0.644175	0.191091	0.814486	1.24738	1.345		0.519513	1.25997	1.58551	1.62225	2.33818
SEPHS1		0.818179	0.853356	1.71819	1.97796		0.287929	1.01537	1.17384	1.15962	1.32186		1.00633	1.36547	1.21815	1.79611	1.80489
GPI		1.18916	1.36527	1.64898	1.96941		-0.066768	0.318883	0.736583	0.594241	0.809758		0.135511	1.21576	1.56364	1.57123	1.67043
TKT		1.21999	1.13121	1.51712	1.78595		0.083767	0.666359	0.927918	0.823969	1.57729		-0.073302	0.929406	1.46093	1.71699	2.00969
BC013668		1.16939	1.58087	1.88812	2.11579		-0.104654	0.773746	1.19364	1.21255	1.34654		0.655199	0.892656	1.16137	2.6701	2.52297
LOH12CR1		1.07363	1.87038	2.42972	2.36619		-0.073635	1.35981	1.05745	1.2121	1.55491		1.12819	1.3864	1.3683	2.10909	2.35024
NM_015127		1.10909	2.38073	1.97657	2.80911		0.170453	0.960754	1.30291	1.34082	1.66428		1.64859	1.4059	1.36738	2.61536	2.14663
PRKDC		0.754372	1.0463	2.11911	1.95985		0.873533	NaN	1.4679	1.42861	1.13253		0.376986	1.40937	1.73165	2.88877	2.04434
C20orf20		0.989175	1.69659	1.51533	2.38112		0.525917	0.685054	1.14028	1.38664	1.00289		1.12071	2.01332	2.14802	2.67282	2.8789
POP7		1.47646	1.53786	2.02491	1.83335		0.347256	0.330719	0.980484	1.51191	0.925769		NaN	NaN	NaN	NaN	NaN
THOP1		1.50123	1.67016	NaN	1.70111		NaN	NaN	NaN	NaN	NaN		0.693642	2.27086	2.39869	2.97217	2.15324
NM_016062		1.16708	1.31416	1.30019	1.29329		1.11706	0.925931	1.17086	1.13421	1.61104		1.13778	2.44862	2.52608	1.73901	2.46454
C20orf139		0.964078	1.11655	1.02228	1.01967		0.9432	2.09813	1.93765	1.50296	1.27926		1.15715	1.9002	1.6944	2.36841	1.56052
E2F5		0.982209	0.973014	NaN	0.603213		1.48941	2.13357	1.55349	1.79298	1.41917		NaN	1.17156	1.86688	1.40724	NaN
CLDN11		1.13539	1.23412	0.788702	0.567105		0.997109	2.25757	1.72553	1.74157	1.09378		1.05811	1.93692	1.7041	1.48296	0.868367
NM_018233		0.90695	1.48923	1.28324	1.47164		1.16813	1.63478	1.42392	1.74254	0.908698		1.69993	1.91686	1.83599	2.01794	1.65014
RQCD1		0.769413	1.13109	1.5722	1.29129		1.15915	1.48605	1.12414	1.6088	0.55632		2.37378	1.54923	1.79566	2.41612	1.63098
ERCC1		1.24972	1.42554	NaN	0.752014		0.52645	1.60405	1.42769	1.11032	0.674649		NaN	2.35967	2.51007	2.31746	NaN
NM_018225		1.21931	2.06736	2.27294	1.2908		0.83121	1.66836	1.41641	1.25761	1.04566		1.17587	1.74571	1.97372	2.21043	1.92718
SSSCA1		1.31584	1.19697	1.62031	1.36746		0.85897	1.81688	1.39047	1.03635	1.65888		1.65616	2.29738	2.24808	2.12576	1.52077
DPH2L2		1.41365	1.45269	1.29211	0.610997		1.71347	1.58221	1.25121	1.62738	0.089571		1.50498	1.98827	1.94863	2.08118	1.08925
AK128205		1.36672	1.79017	1.96706	1.48464		1.49095	1.19322	1.37855	1.57611	0.230089		1.19534	1.12544	1.40914	2.25299	1.67874
BC001373		1.39169	1.40907	1.42169	1.07976		1.2382	0.749681	1.07529	1.21651	0.373009		1.31595	1.62727	1.44808	2.22669	1.43542
HSBP1		1.2654	1.51136	1.74862	1.87383		1.62127	1.39837	1.84358	2.0176	2.79131		1.25167	1.17841	1.38849	1.8581	1.97805
CLTC		1.66997	1.6091	1.53592	1.88849		1.79025	1.85266	1.5233	1.63883	2.40302		NaN	1.28279	1.30529	1.82935	2.20775
LAPTM4B		1.25065	1.35049	1.04462	1.58054		1.65635	1.61717	1.5967	1.63197	2.59576		0.976736	1.18013	1.27445	1.76196	2.2662
PLEKHB2		0.687267	1.0466	1.02507	1.52368		1.42565	1.25604	1.18081	1.35206	1.9314		2.47449	1.52112	1.6489	2.40863	2.15703
SCO1		0.677088	1.21071	1.67879	1.19709		0.901674	1.36752	1.23589	1.54784	1.54347		1.42285	1.14685	1.58684	2.4514	1.23183
ABHD5		0.215365	1.41479	1.65348	1.54744		1.45423	0.825609	1.09678	1.55565	1.73207		1.70818	0.847336	1.38466	2.4713	1.81286
AK000540		1.07341	1.72241	1.83121	1.78674		2.01717	1.44399	1.41646	1.47023	1.90328		1.96218	1.33342	1.61799	NaN	2.08112
C16orf34		1.12789	1.33833	1.94022	1.74054		1.7554	1.08263	1.49322	1.61316	1.34262		1.64487	1.38176	1.7655	2.06535	1.64708
BC033559		1.00834	1.42312	NaN	1.66697		1.14951	1.23053	1.48609	1.43824	1.64452		2.02751	0.935801	1.56491	2.18476	1.86104
U49436		0.870281	1.40763	2.17828	1.58054		1.60357	1.06039	1.06448	1.04624	1.35477		2.07129	0.874579	1.60549	1.57175	NaN
AF047473		1.10488	1.33359	1.99295	1.9172		NaN	NaN	NaN	NaN	NaN		NaN	NaN	NaN	NaN	NaN
NANS		1.02422	1.28054	2.01455	1.88885		1.34719	0.447104	0.932593	0.732111	1.42018		1.80782	0.451199	1.22001	1.80147	1.51024
SMARCA5		1.23369	1.83099	1.72961	2.09368		1.24089	1.60544	1.65539	1.51062	1.96364		1.56059	0.759341	0.883573	1.38077	1.67017
GLA		1.55465	1.69545	1.67011	1.70343		1.55047	1.46095	1.44607	0.879307	1.86465		1.81268	1.00622	1.05827	0.945908	1.17855
INSIG1		1.16966	1.36694	1.24459	1.58047		1.93372	1.51381	1.08564	1.42162	1.84937		0.902811	0.997855	0.748322	1.22456	1.60601
INSIG1		1.22588	1.16547	0.964653	2.29373		1.64972	0.922385	0.891391	0.697347	1.68812		1.54104	0.739993	0.919637	1.28451	1.78295
C5orf15		1.35095	1.7179	1.24847	1.83247		1.00829	1.1179	0.904274	0.515004	1.71382		0.889074	0.573275	0.907226	0.802807	1.68398
ARL5		0.837457	1.47958	1.7171	1.75965		1.28512	1.07448	1.39091	1.29012	0.98469		1.03693	0.931447	1.53523	1.45599	1.40759
NAT5		1.3754	1.63666	2.07485	2.21006		1.47417	1.42786	1.42678	1.29161	1.39732		1.06835	0.760122	1.16274	1.32161	1.13483
NM_005754		NaN	1.95475	2.13449	NaN		1.64178	1.60494	1.3993	1.3959	0.765773		0.666763	0.978864	1.1805	1.50151	0.331928
AY423045		0.601902	1.94034	2.15153	2.16833		NaN	NaN	NaN	NaN	NaN		NaN	NaN	NaN	NaN	NaN
ZNF232		1.07603	0.966383	2.31246	1.38404		1.73036	1.37291	1.50675	1.48833	0.789481		1.71469	1.19626	1.11474	1.53932	1.11702
POLR3E		0.999524	1.04525	1.37453	1.00703		1.27444	1.14603	1.29965	1.40215	0.926136		1.25526	1.18006	1.24623	1.15829	0.662275
C10orf69		1.30363	1.33719	1.33629	0.76265		1.49217	1.30537	1.52321	1.19895	1.07814		1.31207	0.995157	1.18041	1.16275	0.702233
USP14		1.62339	1.39661	1.40933	0.9441		1.4222	1.36053	1.01763	1.11161	1.27442		1.18887	0.735345	0.920564	0.681517	0.729254
AF491785		1.00096	1.62162	1.34793	0.731193		1.62045	1.28098	1.21879	1.01146	1.08037		0.950029	0.720188	0.9259	0.735402	0.904424
RDBP		1.74832	1.79389	NaN	1.28699		1.5785	1.17861	1.14458	0.942537	0.876556		0.967702	1.29867	1.63319	1.48215	0.997097
AK000854		1.7097	1.47809	1.50907	1.14889		1.26056	1.3546	1.58105	1.13679	0.885569		1.12952	NaN	1.09887	1.64543	0.975202
EIF3S1		1.82992	1.30805	1.26055	0.896385		1.63318	1.66946	1.15123	1.36697	1.0198		1.47934	1.33723	1.56029	1.31686	1.18311
CIRH1A		1.36474	1.47108	1.39098	1.65765		1.68931	1.90898	1.20498	1.40412	0.895781		1.23809	1.25242	1.17422	1.51274	1.11359
ZMPSTE24		1.50998	1.24829	1.52536	1.36664		1.25894	2.02142	1.2211	0.772747	1.25072		0.913318	1.39782	1.17473	1.15407	0.752426
NM_031298		1.25231	1.06245	1.39007	1.44002		0.985866	1.47835	1.00602	1.08481	1.13599		1.38093	1.18027	1.02352	1.13546	0.909591
MRPL14		1.38991	NaN	1.8372	1.89666		1.68086	1.33305	1.10078	1.46759	2.05334		1.65436	0.727883	0.881993	1.17943	0.85472
NDUFS2		1.18212	0.469364	1.82137	1.76521		NaN	NaN	NaN	NaN	NaN		NaN	NaN	NaN	NaN	NaN
XPOT		1.34092	0.808567	1.75693	1.18842		1.31419	1.57194	1.33472	1.2606	1.65431		0.852129	1.02258	0.542491	1.03996	0.357897
S63912		1.54314	1.31269	1.81142	1.27564		2.29862	1.52646	1.3679	1.38474	1.83949		1.7685	0.791071	0.821601	0.592306	0.702339
NOLA3		1.77127	1.54592	1.805	1.5211		1.74958	1.01849	1.50543	1.25673	1.32632		1.5478	0.367789	0.793842	NaN	NaN
NOLA1		1.69614	1.84449	1.87646	1.37886		1.50018	1.30124	1.26098	1.23226	1.21723		1.14713	0.861166	0.756524	0.704843	0.696621
RAB7		1.48926	1.23641	1.5021	1.84255		1.70958	0.641214	0.97189	0.877184	0.979753		1.33608	0.878173	1.04191	1.23425	0.957817
RNUT1		1.80237	1.44562	1.39558	1.66041		1.85327	0.946021	0.77334	0.749671	0.918167		1.66054	0.550888	0.947435	NaN	0.748221
C6orf125		0.758343	1.6071	1.61045	1.07159		0.572487	1.69209	1.66618	1.85819	2.09655		0.301862	0.710117	0.974947	1.64773	1.48385
PFDN4		0.578457	1.18675	NaN	1.82751		0.303919	1.63437	1.85846	1.44431	2.29479		0.691546	0.48818	0.757686	1.52911	0.989402
ARMET		1.03197	1.39632	1.69563	0.928716		1.19112	1.26141	1.82628	1.7272	1.66248		0.915218	0.241533	1.05161	1.35541	1.21807
C10orf70		0.915276	1.53124	1.14768	0.614961		1.36299	1.80288	1.80655	1.80561	2.11303		1.10989	0.634292	1.01986	1.29784	1.03231
CBR1		1.50432	2.14271	1.4985	1.64965		1.05671	1.06899	1.39471	1.40023	2.66505		0.770583	0.46409	0.898026	1.17412	1.6338
J02683		1.27027	1.31095	2.2308	1.63593		0.799418	1.05646	1.0929	1.3643	2.0524		1.0234	0.865837	1.25586	NaN	1.37191
NM_021242		1.04643	1.49212	1.70437	1.28467		0.662364	1.49509	1.28756	1.28411	2.26959		0.777415	0.828577	0.861776	1.29537	1.07185
RBX1		1.10834	1.3168	1.66291	1.35035		0.671696	1.35892	1.31153	1.26313	2.07093		0.443331	0.211494	0.706811	1.04242	0.837714
TXNL2		1.43981	1.49893	1.87799	1.51324		1.18093	1.66817	1.15843	1.32426	1.69581		0.873909	0.699605	0.886619	1.22687	0.968393
MRPL27		1.47741	1.60007	1.78651	1.54363		0.773916	1.34022	1.52191	1.49995	1.82008		0.536186	0.674924	0.840017	1.19725	1.11947
USMG5		1.31747	1.18087	1.10664	1.06007		0.393349	1.22154	1.30743	1.26336	1.90704		-0.162542	0.690117	1.29503	NaN	0.914888
ALAS1		1.15063	1.4378	1.03596	1.11678		0.71443	NaN	1.31072	1.07851	1.45122		0.212596	0.725792	1.15062	0.845298	1.09786
ATOX1		1.11939	1.30529	1.03121	1.28176		-0.008414	1.25119	1.50462	1.65354	1.22641		NaN	NaN	NaN	NaN	NaN
NM_031905		1.11092	1.19787	1.36974	1.17936		0.23938	1.20257	1.11468	1.38354	1.29799		0.400258	0.819654	0.96775	1.38111	1.02402
TXNDC5		1.28616	1.21136	1.58401	1.39853		0.520728	0.93229	1.27434	1.22054	1.2321		0.228638	0.756895	0.982674	NaN	1.2955
PSMA5		1.22627	1.10389	1.50823	1.2882		0.403297	1.2375	1.39454	1.3072	1.31034		0.156958	0.887099	1.18349	0.938394	0.919009
AL832489		1.19897	1.24423	1.19336	1.31596		0.490335	1.2985	1.3588	1.05754	1.43947		1.08474	0.892605	1.25994	1.62539	0.88333
SEC61B		1.37548	1.95368	1.6064	1.03424		0.947475	1.34457	1.80348	1.33859	1.47809		0.400924	0.948399	1.24817	1.41927	1.31588
AF283301		1.46651	1.64027	1.33225	1.27236		0.932406	1.54557	1.41343	1.28365	1.5458		0.927525	1.16019	1.33714	1.74722	1.09778
RCN1		1.85875	1.72309	1.54664	1.2123		0.945916	1.81205	1.31602	1.33911	1.58859		0.722632	1.52008	1.33217	2.04571	0.863081
NOLA2		1.91658	1.75498	1.6285	1.05395		0.962463	1.77334	1.43013	1.57636	1.4669		0.645009	1.32578	1.39801	1.41355	1.29835
NM_006303		1.42242	1.73023	1.50553	1.07299		0.961739	1.42198	1.53953	1.28223	1.14893		1.06438	1.13545	1.71215	0.916576	1.00953
HRB		1.05986	1.40091	1.35181	1.22134		1.13548	1.85998	1.9476	1.91377	1.46784		0.50211	0.848851	1.40563	1.41369	1.01713
CCT7		1.22956	0.947658	1.24864	1.20716		0.950947	1.68841	NaN	1.62074	1.19229		0.632494	1.37733	1.62989	1.60923	1.30491
AK098212		1.47237	1.28635	1.77486	1.5031		1.33817	1.7599	1.17035	1.50765	1.20929		NaN	1.17917	1.63317	1.7193	0.967348
POLR2F		1.21632	1.25072	NaN	1.40536		0.827071	NaN	1.15678	1.19343	1.01951		0.027212	1.40463	1.45618	1.37774	1.06899
NSDHL		1.74206	2.10779	2.01367	2.57723		0.37404	1.11747	1.30988	1.45281	1.25825		0.370702	1.1769	1.34876	1.90027	1.45932
AL122036		1.61521	2.19771	1.74493	2.20331		0.486147	0.762743	1.57545	1.29066	1.39396		0.222122	1.26717	1.67426	1.64592	1.65592
ERH		1.69017	1.66476	1.90876	1.64023		0.639687	1.21979	1.50801	1.57496	1.53878		0.294569	1.46008	1.16596	1.30112	1.21548
ATP5G1		1.53569	1.90148	2.34666	1.8073		0.367444	1.3712	1.40737	1.66944	1.88359		-0.31698	0.868483	1.27133	1.32467	1.40444
ATP5G3		1.2638	1.96947	2.13233	2.04715		0.087445	1.12085	1.53283	1.83141	2.27236		NaN	NaN	NaN	NaN	NaN
EPRS		1.59115	1.80794	1.92441	2.20666		NaN	NaN	NaN	NaN	NaN		NaN	1.48082	1.32817	1.54971	1.17479
THOC4		1.40024	1.86521	1.78097	1.72976		1.07921	1.41821	1.03935	1.58889	1.60557		0.954797	1.52422	1.49198	1.88267	1.72481
AK024572		1.35396	1.71832	1.92247	1.55915		0.955825	1.52841	1.51581	1.82245	2.13913		0.371759	1.39041	1.70439	2.02438	2.22198
UQCRH		1.33715	1.65155	NaN	1.60426		0.145113	1.49195	1.32616	1.44434	2.02482		0.441601	NaN	1.35074	1.98957	1.72248
ELAVL1		1.31388	1.60692	2.05548	1.44634		0.52913	1.13499	1.22893	1.54533	1.52365		0.196851	1.33261	1.51559	1.72678	1.87947
MRPS25		1.663	2.11481	NaN	2.34585		0.983943	1.17575	1.69829	1.77358	1.72677		0.828104	1.20863	1.66524	2.24839	1.49553
CHCHD4		1.31594	1.67507	2.32624	2.03833		0.826315	1.44173	1.85941	2.05386	1.61186		0.867029	0.898764	1.47099	2.42317	1.24336
NM_018126		1.2902	1.48498	1.60439	1.89205		1.35868	1.61207	1.83098	2.15444	1.62017		0.619132	1.07396	1.43759	2.38494	1.36719
METTL2		0.747197	1.69564	1.51119	1.88501		1.89047	1.98816	1.73354	2.0841	1.85573		1.28025	1.14355	1.57002	1.69428	1.50838
MCTS1		0.844838	1.56242	1.47127	2.05678		NaN	NaN	NaN	NaN	NaN		NaN	NaN	NaN	NaN	NaN
SAP30		0.950787	1.48468	2.07089	2.35707		-0.343408	1.07457	1.54264	1.62523	3.39329		0.22511	0.727726	1.17408	2.43637	2.32647
FAH		1.33399	1.50494	1.60795	2.02046		-0.160664	1.1047	1.4018	1.71313	2.44639		-0.426449	0.97138	1.55962	2.40415	3.16479
GSTP1		2.48193	2.37777	2.83598	2.64294		0.047284	1.8738	2.12349	1.9186	2.07783		-0.321035	1.51341	1.99583	2.32634	NaN
MTMR2		1.81826	2.31462	2.35713	2.27134		0.620197	2.02656	2.05318	1.962	2.13602		-0.275127	1.08944	1.57612	2.76941	1.40257
PHGDH		1.92222	1.54309	2.33477	2.56115		-0.081922	1.97375	1.79646	2.1768	2.69657		-0.222143	2.06959	2.40611	2.82598	2.19994
MIF		1.35035	NaN	1.47145	1.7457		0.457905	2.21584	1.76478	1.85016	2.74354		0.136606	1.94529	2.05079	2.54743	2.38588
BC017048		1.05964	0.828268	NaN	0.598255		-0.561804	1.787	1.1733	1.73476	0.788134		0.089599	1.80891	2.66	3.26254	2.43758
GALE		0.775859	1.03012	1.16861	1.01397		-0.170417	1.14402	1.37906	2.25735	1.68076		-0.211758	1.35065	2.05416	2.3749	2.28823
NM_144589		0.739413	0.899341	1.18049	1.34012		-0.325737	0.379599	0.709998	1.4283	1.59132		-0.011823	1.50317	1.47687	2.92831	NaN
PTGIR		0.279656	0.581021	1.22206	1.25444		-0.2209	0.839138	NaN	1.23187	1.35767		0.092628	2.06335	2.04596	3.11669	3.2059
POLD1		1.73674	2.09842	2.14225	2.40383		-0.371822	0.839122	1.36074	1.55857	1.67303		-1.48748	1.50792	1.76652	1.72873	2.55385
NT5C		1.72614	1.8859	1.74801	2.12627		-0.15818	0.931764	1.34305	1.17072	0.900333		-0.526685	1.67785	2.12182	2.33503	2.42238
PMF1		1.87749	2.31166	1.85921	1.24189		0.470353	1.83325	1.63524	1.21207	0.800522		-0.839413	2.44344	2.10807	1.5991	1.93579
MRPL12		1.89322	2.22406	1.9957	1.84795		1.2167	2.34049	2.1366	2.45488	1.16434		-0.400496	2.40539	2.67924	2.64962	2.7558
TOMM40		1.99601	1.90353	1.51126	2.19163		1.45507	1.92172	2.30843	2.22522	1.04663		-0.084882	2.27807	2.47475	2.57161	1.83169
SORD		1.43798	1.33265	1.36517	1.89164		0.540134	2.4638	1.88603	2.47772	1.76686		NaN	2.06709	2.11644	2.11174	1.18825
TNFRSF18		1.99457	1.64504	0.593805	1.00316		0.862933	2.33752	1.65565	1.83069	1.62468		-0.041184	2.72925	2.68336	2.07914	NaN
NM_032331		1.36995	1.32881	1.02631	1.27222		0.972083	NaN	1.7405	1.69084	1.06907		0.079686	3.13711	2.76315	2.63026	1.86218
NM_016579		1.69062	1.95493	1.74477	1.67393		0.100755	1.40235	1.80759	1.71334	0.729784		0.125814	2.55931	3.02065	3.29107	2.61997
FBXO6		1.7988	2.21432	1.39166	1.39583		0.019384	1.86984	1.7681	1.48898	0.636137		0.103341	2.55069	3.07799	2.84026	1.74267
EIF4G1		2.23703	1.9902	2.26615	1.97884		0.878942	1.03264	1.2787	1.41185	0.7805		0.923763	2.76716	2.60762	2.27583	2.52586
SKB1		1.08751	1.92366	1.91551	1.83515		0.759937	1.72108	1.28765	1.57802	1.09605		1.00962	2.66571	2.84387	2.29225	2.23022
PSMB3		1.89014	2.05207	1.96299	1.66681		0.864856	1.47918	1.77951	1.49305	1.46973		0.079152	2.07222	2.6464	2.43114	2.04286
NM_017900		1.54088	2.45815	2.16586	2.13684		1.15584	1.27469	1.52227	0.987432	1.33095		0.957037	1.69479	2.16579	1.93183	2.3244
FKBP1A		1.70939	2.0248	1.89779	2.1379		0.922303	0.899008	1.47959	1.24423	1.03887		0.443262	1.80773	2.08646	2.11704	2.24373
PSMD11		1.43347	1.68012	2.10125	2.05283		1.08458	1.54409	1.91479	1.49497	1.04758		1.37508	1.95966	2.27312	2.18452	1.47562
MRPS12		2.00079	1.78227	1.78542	1.9044		1.02775	1.76587	1.55911	1.44763	1.37539		1.22788	2.23043	2.01522	2.66148	1.68825
ICAM1		1.6544	1.60129	NaN	1.54504		0.820457	1.91886	1.7041	1.10345	1.06582		0.579745	1.99868	2.12682	1.75319	1.67049
STIP1		1.93729	1.95481	2.50038	2.06516		0.844199	1.31235	1.95536	1.33647	1.05375		0.968598	1.82592	1.88363	1.80604	NaN
FARSLA		2.02542	2.07652	2.24777	1.91591		0.733183	1.3166	1.59127	1.5278	1.17594		0.741672	1.50044	2.13316	1.62164	1.35714
HKE2		2.24471	2.4511	2.15779	1.61919		-0.006848	2.06152	1.61206	0.911058	1.03831		0.724732	1.96288	2.63741	1.88546	2.39404
NM_024710		1.79505	2.24605	1.99785	2.27777		0.377552	1.31131	1.57978	1.29241	1.09214		0.567898	2.114	2.31722	2.69669	2.26562
CYC1		2.43971	2.68295	NaN	2.50836		0.482679	1.65454	1.4515	1.57104	0.890353		0.510444	2.04339	1.95728	2.72701	1.90149
NM_198472		2.24661	2.56737	1.84419	2.42136		0.101913	1.13138	1.76942	1.50657	0.809268		-0.047267	1.56839	2.07339	2.03921	1.74903
C22orf18		-0.133024	1.29477	2.59394	2.49314		-0.374885	-0.076838	1.22913	1.70095	1.68396		0.395499	0.196899	1.51533	2.31755	2.37845
UNG		0.013917	1.6429	2.57338	1.64515		-0.424039	0.159375	1.34913	1.50096	1.35626		-0.162119	0.026796	1.97033	2.54056	1.6533
MCM8		-0.080193	1.22777	NaN	1.90512		-0.531615	0.852431	1.78488	1.49903	1.73681		0.110668	1.11314	2.13644	2.89594	1.75225
C16orf33		0.464793	1.09604	2.51039	2.62851		-0.412942	0.655551	1.49106	1.96882	0.982808		-0.479155	1.26221	2.17753	2.12286	2.23915
PRIM2A		1.02788	1.57258	2.47985	2.24048		-0.909977	0.851555	1.6011	1.54777	1.60053		0.175566	1.51736	1.78761	3.08433	2.57427
MCM7		0.834638	1.96576	2.54479	2.11275		-0.707236	0.237629	1.1269	1.57638	1.50402		-0.110288	1.03414	2.24473	2.34386	2.4451
LMNB1		1.34803	1.78218	1.64704	2.02991		-0.60144	0.918792	1.63295	1.97523	1.49341		-0.85631	0.089408	1.77856	2.69651	2.3706
CHTF18		0.643091	1.50564	2.29958	1.51485		-1.31974	NaN	1.24268	1.66607	1.18364		-0.88723	0.388543	1.92378	2.78433	2.26243
CHAF1A		-0.159404	0.404668	1.26064	1.21238		0.090203	0.998297	1.50487	1.96184	1.82372		-0.93418	0.013682	1.24336	2.0632	1.58825
NM_025108		-0.214006	0.240605	0.40608	0.590987		0.044805	0.999106	1.34968	2.07806	1.09772		-0.773765	0.462882	1.05005	1.68518	1.02741
CORT		0.541673	1.04144	1.52851	1.22959		0.268629	0.942507	1.57737	2.14947	0.963479		0.068209	0.041027	1.2926	2.3105	1.20727
NM_002689		0.578752	0.955022	1.29786	1.25479		-0.339703	0.96516	1.56246	1.92461	1.30409		-0.645008	0.427776	1.61942	2.24118	1.31961
NFKBIL2		0.992223	0.841857	1.29175	1.36707		-0.4659	0.91625	1.48424	2.0742	0.593977		NaN	NaN	NaN	NaN	NaN
E2F1		0.015134	0.930885	1.52949	0.92082		-0.321032	0.548044	1.13116	2.51397	1.13525		-0.114057	-0.073015	1.34021	1.93854	1.24018
PFKM		0.773566	1.13428	1.37949	1.7945		0.104875	1.04584	1.82927	1.79288	2.1691		0.014915	0.797894	1.54849	2.40224	1.72968
MCM2		0.591879	NaN	1.96373	1.70703		-0.147	1.13742	1.74424	2.10404	2.20203		0.114098	0.438521	1.21474	NaN	1.65159
NM_145018		0.176623	0.890859	1.53442	1.76893		0.30739	1.06319	1.93896	2.53673	1.66179		-0.089628	0.428959	1.65135	2.91925	1.95859
WDHD1		0.382154	0.921031	1.62903	1.72798		0.056909	1.08343	1.98505	2.63577	2.15613		0.132323	-0.106457	1.15636	2.0243	1.94863
CHAF1B		-0.019025	0.849623	1.42455	1.10052		-0.039766	0.904357	1.76295	2.84629	1.90006		-0.398176	0.0934	1.22091	2.16465	2.0636
NM_016448		0.096644	1.5749	1.29816	1.1011		0.063953	1.10224	2.72431	3.45465	2.42921		-0.271028	-0.153959	1.88721	2.23089	2.33714
NM_016095		-0.11102	1.54695	NaN	2.00836		0.390821	1.23667	2.68421	3.4136	2.45747		-0.750104	0.240177	2.13813	2.86081	2.60103
NM_014176		0.3791	1.8007	2.18481	1.66367		0.245561	1.44889	1.75053	3.20082	3.19456		-0.547679	-0.05255	1.33673	2.53654	2.30507
ZWINT		0.066203	1.0545	2.48878	1.41051		0.038568	0.892244	1.81689	3.40043	2.23154		-0.084404	-0.352138	1.2301	2.65248	2.05729
ORC6L		1.18138	0.544349	2.5315	2.31723		0.18468	0.821902	1.74608	2.92573	1.77206		1.04037	0.820044	2.2393	3.47658	2.85199
FANCA		0.655378	1.22449	2.17331	1.65705		-0.330838	0.76656	1.91645	2.7542	1.31932		0.912456	0.562166	1.52794	2.37705	2.65289
DFNA5		1.20382	0.808018	NaN	2.21751		0.233724	1.4279	1.36188	1.99823	1.45714		0.383642	0.603983	1.76616	2.38583	2.9704
RFC2		0.675715	1.22391	2.13421	2.17447		-0.330382	1.35399	1.85496	2.89643	1.62311		-0.369549	0.918156	1.72547	2.77606	2.95838
NM_007280		0.10724	0.896775	2.18159	2.14965		-0.105397	0.723821	1.7682	3.16122	2.45917		-0.125388	-0.066548	1.72532	3.16049	2.90954
RAD51		0.057321	0.462633	2.06392	2.18036		-0.032568	0.174471	1.22961	3.06034	1.89278		0.427112	-0.092563	1.45168	2.60327	2.66632
NM_172004		1.0252	1.34412	1.30919	2.57791		0.410401	0.209244	1.31682	1.51662	1.70713		1.82761	0.907657	0.783924	2.67198	3.37509
INCENP		0.663148	0.807864	2.15115	2.33791		-0.122174	0.363758	0.444817	2.60676	0.851409		1.08159	1.16145	1.50895	3.87237	3.21966
GGH		0.244042	0.552936	1.68076	1.65527		0.021574	0.300123	0.941383	1.63598	1.67509		1.45072	1.34935	2.06908	3.746	3.31574
H2AFX		0.260364	0.797148	2.33504	1.82893		-0.474506	-0.723783	-0.298858	1.20661	0.675781		-0.139695	1.05068	1.76154	3.34587	2.41989
ARG2		0.550522	-0.163368	1.3567	1.77464		1.36787	0.503686	0.803489	1.34386	2.51816		3.0386	0.554258	1.17324	1.89723	2.59517
AB042719		0.236319	0.497732	1.22104	0.885731		0.810138	0.250145	0.927537	1.89604	0.969415		NaN	NaN	2.14335	2.67239	NaN
XCL2		0.89445	0.702173	1.2841	1.56844		1.36634	0.536392	0.656543	2.20765	1.44343		3.2991	1.50791	1.71482	2.0014	1.92152
FDX1		0.9011	1.21199	1.54771	1.13958		2.39066	1.40662	1.38764	1.37834	1.27167		3.29685	1.37947	1.59476	2.70866	2.60924
POU2AF1		0.559983	0.911023	0.278517	1.85244		1.86684	0.706925	0.222231	0.279218	1.93592		1.40883	1.05096	1.26774	0.554765	2.15576
NM_178834		0.201782	0.043233	0.23064	0.646142		0.926657	0.408849	0.505509	0.331063	2.02625		0.962788	0.333327	0.587619	1.22111	1.85731
CD8B1		-0.18626	-0.337429	-0.184972	-0.011512		0.34603	0.223891	0.238259	0.407374	0.864724		0.026663	1.04583	0.987404	1.94423	1.96792
DBN1		0.464921	0.284763	-0.042238	0.62465		0.546353	1.35446	1.22042	0.595129	0.657903		-0.137462	1.63397	1.66039	1.61613	1.40158
EIF4EBP1		0.790335	0.962291	0.770941	0.753725		0.369172	1.7962	1.43597	1.22528	1.4484		0.304723	1.65099	1.16869	1.18517	0.905781
A_23_P254288		1.13339	1.41536	NaN	0.523243		0.372748	0.919122	0.973333	1.29637	1.34371		0.149177	1.50096	1.20989	1.14056	1.03353
NM_032822		1.08063	0.824079	1.33718	0.448007		0.420716	1.11138	1.10017	1.68599	0.863538		0.294521	0.58472	1.18621	1.33185	0.880646
NM_014444		0.7849	1.11378	1.25348	0.769542		0.282049	1.14949	1.25763	1.44486	0.820387		-0.1141	0.91705	1.01626	1.00525	1.14541
YIF1		1.17223	0.882374	0.597591	0.422925		0.897786	1.3423	1.22115	0.848743	0.769865		0.649877	1.71896	1.89787	1.0366	1.42796
THC1983708		0.751731	1.19675	0.54363	0.398815		0.427245	0.852746	0.922711	0.832297	0.658376		1.0328	1.43206	1.52815	1.32687	1.33627
PSMD8		1.17362	1.33058	0.897374	0.252937		0.468348	1.19539	1.02983	0.805083	0.761497		0.479696	1.27684	1.33362	1.31389	1.12845
UQCRFS1		0.956995	1.30923	1.8166	1.99895		0.555808	0.2206	0.531184	0.912969	1.32909		0.258064	-0.077265	0.210053	1.03275	0.494763
NDUFS6		0.845379	1.29994	1.66216	1.78406		0.684802	0.730933	0.716742	1.02454	0.927909		NaN	0.314043	0.821913	1.29853	1.11156
KPNA2		1.25919	1.05416	1.9802	1.89334		0.422557	0.626426	0.203582	1.21096	1.10994		0.642307	0.580749	0.676207	1.17904	1.28819
PHF13		0.624584	0.834176	1.84039	1.57371		0.552971	0.152421	0.654117	0.894868	0.903944		0.288767	0.358888	0.406249	1.2361	1.09735
PDCD1		0.572888	0.489959	0.947981	1.60217		0.093243	0.244103	0.402687	0.802268	0.834897		0.55382	0.714825	0.72656	1.66695	1.26751
RB1		0.485348	0.911608	1.36339	1.80291		0.294826	0.081908	0.035741	0.524881	0.993284		0.249469	0.467464	0.426996	1.80281	1.6402
BCL2L12		0.741756	1.23172	1.05105	1.71809		0.397509	0.548618	0.715421	0.719562	1.04909		0.121311	0.714927	0.505709	1.56382	1.26983
DDB2		1.07154	0.91215	1.14999	1.42237		0.260516	NaN	0.392078	0.785038	1.3252		0.150732	0.673013	0.7564	1.46455	1.58078
KCTD12		0.457562	0.91966	1.01075	1.33395		1.78109	0.633154	0.898523	1.14533	1.41954		1.03128	0.068597	0.523321	0.671621	NaN
MAPK6		0.75068	1.14098	1.1218	1.28155		1.2089	1.0793	0.528638	1.1747	0.942852		1.51177	0.380648	0.531233	0.889146	0.448754
C15orf12		1.33123	1.21887	1.45946	1.11066		1.1937	0.436865	0.597918	0.821166	0.754768		1.30379	0.601371	0.59857	NaN	0.526056
RNF34		1.18097	1.31145	1.28526	0.998315		1.0588	0.989323	1.06495	0.915106	0.417527		1.02525	0.548197	0.713246	0.223216	0.309085
U2AF1		1.27144	1.29268	NaN	1.15568		0.986953	1.38243	1.05402	0.922318	0.680161		1.21518	0.543514	0.757294	0.813444	0.756784
PRSS25		0.777178	0.94556	0.864277	1.36689		0.528169	0.911565	1.07072	0.72092	1.3144		0.59266	0.551498	0.42688	0.475148	1.10999
GNG5		0.973891	0.691283	1.04455	0.898585		0.891739	1.07404	0.97663	0.8747	1.42323		0.802649	0.389589	0.933212	0.91128	1.21691
A_23_P75780		0.899049	0.717296	1.31939	0.901547		0.933183	0.642638	0.538493	1.22673	1.34949		1.11247	0.101421	0.675828	NaN	0.886362
BC059401		0.209803	0.492136	1.17055	0.946562		0.239605	0.111637	0.608696	0.725934	0.436818		0.647367	0.360138	0.834876	1.23025	0.788322
D00022		0.775091	0.668475	0.650451	0.309427		0.168906	0.775724	0.888842	0.899704	0.871161		-0.049679	0.741295	1.05931	1.01857	0.856953
AF318364		0.177121	0.503563	0.303291	0.566637		-0.178371	0.430411	0.936509	0.833419	0.498439		-0.542902	1.22362	1.49973	1.10945	0.812814
DNAJA3		0.977189	1.23314	1.60008	1.35023		0.142998	0.789284	0.553392	0.935286	0.738134		0.272985	0.837119	1.19401	1.45128	NaN
PSMD4		0.878433	1.37223	1.44094	1.32629		0.106077	0.720202	0.825236	0.628039	0.744749		-0.328334	1.07231	1.23943	1.62664	0.813361
MRPS18A		1.13917	1.07421	1.11783	1.0123		0.369443	1.03874	0.926081	0.73919	0.618521		-0.057356	0.932083	1.04171	1.35568	NaN
A_23_P61738		1.25196	1.59592	1.34305	0.888962		0.155231	1.11538	1.15205	1.0853	0.521944		-0.339194	0.78531	0.911675	1.20877	0.94739
UBE2L3		0.770941	1.02547	0.861442	0.654984		0.048497	0.647236	0.77396	0.652411	0.17929		0.361307	1.30134	1.26997	1.39721	1.06572
LSM10		1.15711	1.20163	1.26557	0.952087		0.085194	0.538228	0.877693	0.568972	0.350295		0.587717	0.732228	1.16938	1.04893	0.650125
NM_015893		0.024449	0.570964	NaN	0.707268		0.461722	0.555918	0.966513	1.08392	0.908896		0.777853	1.01648	1.51912	1.60054	1.47998
AMOTL2		0.378069	0.834553	1.18868	1.22803		0.901084	0.568207	1.01571	0.880674	1.2428		0.725835	0.267794	1.49844	1.8375	1.21908
NM_016395		0.050303	0.421628	0.813351	0.736517		0.744052	1.12307	1.01152	1.9308	1.41598		0.779546	0.74378	1.19995	1.44706	1.55636
AK074775		0.562068	1.24761	NaN	0.74702		0.42203	0.896155	1.33016	1.3574	1.75405		0.266071	0.192598	0.916256	1.73045	0.995251
MEA		0.551046	0.718691	1.27851	0.833468		0.502006	0.57624	1.1196	1.00736	1.10128		0.117409	0.587178	0.951289	1.74313	1.04425
NM_019116		0.748477	0.961564	0.771426	0.948209		1.10835	1.16912	1.64947	1.38584	1.48949		NaN	0.714345	0.974004	1.07072	1.14494
NM_033201		0.395943	1.14687	0.804084	0.846711		0.808353	0.577667	1.43914	1.30548	1.47874		-0.565021	0.577399	1.39829	1.51656	1.1531
NM_014756		0.622271	0.62961	1.27309	1.43576		-0.017679	0.659794	1.11866	1.46529	1.00507		-0.11403	0.661128	0.94167	1.60498	1.39058
NM_024678		0.64631	0.869853	1.28536	1.1907		-0.291624	0.809021	1.03261	1.37568	0.564602		-0.420569	0.30368	0.822153	1.45865	1.79303
A_23_P253774		0.644162	1.36769	0.98271	0.655226		0.439113	0.634685	0.911651	1.29248	1.15705		-0.469128	0.534131	0.904681	1.44563	1.27718
A_23_P136392		0.597294	1.31442	NaN	1.13697		0.372833	0.485586	0.891816	1.20916	0.924605		-0.068348	0.680238	1.15512	1.81059	1.57598
AP2S1		0.531077	1.04899	1.05954	1.15061		0.091925	0.562426	1.01125	0.912488	0.835306		-0.307171	0.698559	1.16227	1.40393	1.7682
NM_152308		-0.008347	0.464335	1.45392	1.31551		-0.06735	0.451746	0.718686	1.56173	1.42219		-0.539319	0.176095	0.766199	0.754914	1.71829
NM_024661		0.228039	0.169642	0.821665	0.82795		-0.263827	0.64172	1.01763	1.29777	1.38429		-0.186451	0.462532	1.23583	1.33741	1.58939
NM_022145		-1.58612	-0.50357	0.699892	0.681583		-0.643138	0.422153	1.53625	2.75096	3.14842		-1.73858	-2.22351	-0.949918	-0.18868	0.384906
NET1		-0.952405	0.037392	1.75535	2.97419		-0.317419	-1.24365	-0.566106	0.234308	0.80481		-0.044605	-1.78187	-1.71001	1.18805	1.25025
NM_032356		-0.243639	0.623881	1.37029	1.83707		-1.57427	-0.949483	-0.056446	0.903805	1.48895		-2.11907	-1.72488	-0.41293	1.02409	1.1656
HIST1H4C		-1.39995	-0.664172	1.205	NaN		-1.71757	-1.86852	-1.18384	1.81229	2.51132		-2.35251	-2.46698	-1.9265	NaN	NaN
HIST1H4I		-0.725265	-0.238382	NaN	1.9155		NaN	NaN	NaN	NaN	NaN		NaN	-1.96689	-1.13029	NaN	NaN
HIST1H4L		-0.561528	-0.575113	1.16368	NaN		-1.38481	-0.988823	-1.29923	1.4545	1.82282		-1.57506	-2.13542	-1.61706	0.308595	0.215152
HIST1H4B		-1.56057	-0.493607	0.732941	2.23975		-1.88092	-1.28154	-0.442812	1.61853	1.88322		-1.28465	-1.81846	-1.3527	0.572946	0.539699
U31930		-0.732637	0.279205	2.1662	2.37408		-1.90379	-1.09078	0.482447	1.93503	2.38245		-2.03957	-0.955868	0.717355	2.41132	1.82976
IDH2		-0.698304	-0.92631	0.532989	0.874683		-1.63066	-1.29245	-0.711581	0.338509	0.889692		-1.75497	-0.482944	0.22846	1.74019	1.99391
ARPC1B		-0.955935	-0.372778	0.519758	0.578324		-1.58725	-0.716022	-0.286974	0.095803	0.300606		-1.3173	0.345502	0.986654	1.53207	2.37601
TACC3		-0.891922	-0.009241	2.01855	2.06944		-2.18149	-0.805082	-0.234335	0.302435	-0.369261		-1.48253	0.141636	0.620144	1.20517	1.96083
AF208342		0.352176	0.596239	0.389886	0.375739		-0.599105	0.449575	0.703749	0.660771	0.167466		-1.74222	0.32017	0.387194	0.643427	0.917666
NM_014017		0.152143	0.324313	0.696466	0.330878		-0.979899	0.370675	0.725585	0.632782	0.608165		-1.8177	-0.507397	-0.433481	-0.194552	0.377751
PSME1		0.730979	1.04819	0.532009	0.507747		-1.03041	0.079793	0.502517	0.111526	0.104306		-1.57809	-0.130283	-0.105378	-0.038467	-0.176985
ALMS1		0.065496	0.49043	NaN	0.20755		-1.13107	-0.033814	0.254819	-0.124598	0.022371		-1.77455	-0.095775	-0.092533	0.54837	-0.246778
NM_021927		0.13363	1.07572	0.400766	0.610177		-0.517423	1.79309	NaN	1.50633	0.849611		-1.83336	0.458448	0.33473	0.110992	0.076716
CHCHD3		0.680673	0.427312	0.999897	0.429384		-0.217663	1.03497	0.426466	1.04467	0.649479		-0.813476	0.552107	0.7091	0.359907	0.235312
NM_014390		1.15414	0.983152	0.888749	0.956388		-0.49062	0.681556	0.453841	0.546535	0.510599		-1.17573	1.1026	0.92515	0.858957	0.839884
NAP1L1		1.25397	1.01412	1.39165	0.584167		-0.289248	0.966073	0.524284	0.674189	0.427641		-0.611217	0.480814	0.648586	0.866357	0.566409
NM_019023		0.46922	0.809613	0.725706	0.63986		-1.3052	-0.355186	0.317654	0.263863	-0.437891		-1.29615	0.349766	1.01207	1.46629	1.16624
BC000837		0.547879	1.45095	1.90416	1.208		-1.11742	0.426675	0.313796	0.952856	-0.182882		-0.519246	1.17753	1.49581	1.77865	2.28877
NM_024044		0.081718	0.682462	2.17056	1.56176		-1.485	0.80829	0.886579	1.12634	-0.034209		-0.860988	1.53599	1.79032	1.7591	2.36306
APRT		1.58577	1.29346	1.10884	0.571376		-0.49093	0.820586	0.681226	0.454633	0.161011		-0.757384	1.9787	2.00636	1.8193	1.42015
MBD3		1.73357	1.16819	1.65958	1.23993		0.432503	0.948319	0.945172	1.10874	0.593432		0.309478	1.90808	2.00692	2.37364	1.68072
TARBP2		0.818778	1.37073	0.863137	0.789228		-0.090332	0.688555	0.901336	0.913223	0.137884		0.209	1.79733	2.1257	1.84149	1.72466
MRPS27		0.629137	0.910574	1.20427	0.929525		-0.104918	1.05609	1.11428	1.04205	1.14513		0.129558	1.37847	1.87673	2.29526	1.47422
GALNT2		0.799901	1.17596	NaN	1.5082		-0.331655	1.07806	1.16865	0.928796	0.583529		0.158402	1.36779	1.80989	2.30941	1.52588
NM_017803		0.767212	1.05103	0.703032	1.03773		-0.238577	1.16315	0.956127	0.690283	0.580258		0.410471	1.99171	1.8244	2.29895	1.46756
MUM1		0.321473	0.49038	0.999405	0.968608		-0.770326	-0.030255	0.497735	0.489039	0.397881		-0.84429	1.43189	1.8708	2.26734	1.79108
NM_020761		1.038	1.15354	1.24999	1.02952		-0.319879	0.445241	0.699979	0.661812	0.724428		-0.665052	1.59162	2.00907	2.07175	2.08004
NM_006014		0.999946	1.0589	1.78453	1.1569		-0.713404	0.146113	0.508235	0.797451	0.44285		-0.438185	1.58654	1.93837	1.90194	1.68996
NM_007273		0.650834	0.67951	0.564107	0.997401		-0.534992	NaN	1.07786	1.04258	0.782422		-0.435905	1.22471	1.78109	1.732	1.71169
WBSCR16		0.318215	0.242862	0.481633	0.879569		-0.380365	0.415537	0.808406	0.893916	0.867352		-0.057962	0.997959	1.73871	2.05271	1.94199
SARS2		0.800109	0.361128	1.14301	0.689749		-0.360875	0.180586	0.293214	0.691678	0.429102		-0.079668	1.23522	1.43021	1.54458	1.53595
AF117235		0.289832	1.13631	1.76993	1.97299		-0.514728	0.859627	0.837015	0.929631	1.3686		-1.06071	1.14922	1.62052	1.87133	1.86735
NQO2		0.292679	0.933407	1.62402	1.98325		-0.155349	0.720798	1.16188	1.32619	1.3414		-0.789451	0.655236	1.54602	2.25768	2.14785
NM_013299		0.508321	1.17331	NaN	1.55249		-1.3961	0.81945	0.65206	1.37072	1.05022		-0.690957	0.883731	0.771577	1.89227	1.74476
NM_021925		0.077127	1.11907	1.38066	1.72088		-0.98512	0.837372	1.0708	0.866561	0.786016		-0.374433	0.677869	1.46345	1.48802	1.80041
ACOX3		0.783942	1.80593	1.36775	1.84632		-0.435687	-0.009881	0.649912	0.290431	0.608869		0.025616	1.02153	1.05512	1.14007	2.30708
EBP		0.559724	1.36217	1.73363	2.2608		-0.528996	0.190909	0.439728	0.761266	1.28471		-0.131931	0.245248	0.915168	1.73625	1.91004
BAT4		1.19194	1.90264	1.9041	2.02103		-0.301495	0.128719	0.42545	0.445756	0.703496		-0.485198	0.380059	1.21351	1.93588	1.34707
HARS2		1.31615	1.69712	1.74286	2.06299		NaN	NaN	NaN	NaN	NaN		-0.986906	0.59072	1.05674	2.14513	1.14873
SCARB1		1.31402	1.61852	1.7107	2.29726		NaN	NaN	NaN	NaN	NaN		-0.480386	0.835188	1.20088	NaN	1.9373
EMILIN2		0.884337	1.51193	1.65811	1.80353		-0.232899	0.54151	1.02135	1.56313	1.37922		-0.615651	0.688426	1.25191	NaN	1.81797
PDCD8		0.97623	1.49483	1.50286	1.48555		-0.062779	0.210006	0.876656	1.03273	1.29086		-0.642748	0.513379	0.977944	1.73862	1.61365
NFS1		0.33891	1.13659	0.626658	0.999349		-0.068595	0.230791	0.423462	0.779456	1.0875		NaN	NaN	NaN	NaN	NaN
NUDT2		0.488326	1.18662	NaN	1.4208		NaN	NaN	NaN	NaN	NaN		-0.882946	1.18437	1.23739	NaN	2.17938
PRDX5		0.150168	0.969483	1.08612	1.60263		-0.513918	-0.099647	0.571437	0.391906	1.19642		-1.01916	0.840661	1.49231	1.24946	2.07011
NM_021823		0.89237	0.793525	1.49615	1.70219		-0.603838	0.017022	0.107343	0.73582	0.923893		-0.743019	0.603044	1.18894	1.7378	2.27643
NM_138401		0.823294	0.695727	0.970535	1.27395		-1.3059	-0.161775	0.157283	0.24551	0.989272		-0.490185	0.835606	1.01662	1.49481	1.91424
MPG		0.775672	0.824544	1.28349	1.92531		-0.56846	0.709344	0.790762	0.528232	1.42524		-0.709957	0.847686	0.942977	0.974538	1.46808
PSMB9		0.517558	0.580335	1.23386	0.997616		-0.714817	0.930436	0.900722	0.676475	NaN		-0.992131	0.824662	1.09616	NaN	1.36898
FIBP		0.737417	1.10154	0.974909	1.14712		-0.62858	0.585707	0.907875	1.0726	0.709887		-0.815806	0.657202	0.94429	1.38157	1.52641
NM_033557		0.501711	1.08612	1.45515	1.07841		-0.822631	0.167593	0.628387	0.677504	0.734481		-0.971685	0.286052	0.755384	1.4214	2.00892
NM_017653		0.800313	1.48074	1.63781	1.35789		-0.803602	0.222251	0.396209	0.751731	0.928598		-0.652018	0.897545	1.05448	1.87033	0.899577
COASY		1.21878	1.39063	1.00388	1.46117		-0.80195	0.335903	0.52205	0.439082	0.589587		-0.654802	0.541296	0.859823	1.00259	1.13303
NM_032344		0.918361	1.14481	0.933009	1.54533		-0.686354	0.069923	0.757412	0.558663	0.660334		-0.700161	0.788432	1.24509	1.807	1.55694
GPX1		-0.031754	1.21252	1.98883	1.2621		-1.25633	0.253887	0.948156	0.997669	1.27597		-1.08619	-0.253634	1.0905	1.52972	1.22536
FANCE		0.452485	1.13702	1.75194	1.63738		-1.09611	0.391542	0.682735	0.389222	0.665046		-0.469522	-0.027668	1.16088	1.57642	1.22124
ECHS1		0.398686	0.902488	1.04976	1.45126		-1.21625	0.326601	0.334689	0.358826	0.879498		-1.00434	0.189514	0.662532	0.852713	1.25305
DCI		0.736436	1.17376	NaN	1.38072		-0.911741	0.661934	0.426937	0.214577	1.37238		-0.378302	0.110739	0.338367	0.840276	1.07438
AF410455		0.796158	1.06763	1.36444	1.33947		-0.568585	0.124419	0.243232	0.884724	0.836993		-0.155218	-0.128208	0.62266	0.82332	1.16483
MRPL34		0.27764	0.583115	1.10396	0.978767		-0.465565	-0.039288	0.557851	0.41304	0.840618		-0.694004	0.321484	0.940216	1.14969	1.03251
BC011869		0.43333	0.474657	0.899437	1.20034		-0.263227	0.142426	0.389156	0.479306	0.831591		-0.452553	0.177101	0.418111	1.26179	1.03544
DHRSX		0.72731	1.39386	1.21814	1.01564		-1.12129	0.551365	0.717693	0.78951	1.01221		-1.13106	-0.056001	0.416385	0.624582	0.359134
NM_014026		0.916897	1.35507	1.29124	0.859491		-1.09215	0.683165	0.959576	0.563333	0.610261		-1.01862	0.152029	0.750414	0.810041	1.15363
C6orf83		0.101744	0.618814	1.20793	1.04511		-0.390472	0.875933	0.914123	0.693059	0.574141		-0.336532	0.538097	0.925046	1.28758	0.715005
NM_018719		0.558759	1.30352	1.47154	1.04257		-0.625725	0.631112	0.761338	0.7925	0.607854		-0.669035	0.173093	0.246633	0.955526	0.630607
NM_145080		0.277544	1.12277	1.51929	1.05163		-0.506438	0.820736	0.902119	1.04286	1.02849		-0.356049	0.12291	0.508367	1.2617	0.838777
NDUFAF1		0.880562	1.14382	0.965774	1.04221		-0.371226	1.02432	1.17828	0.896713	0.795343		-0.847648	0.375436	0.633549	0.18039	0.941468
C14orf104		0.763733	1.28405	1.0016	0.899592		-0.11379	1.08961	1.2394	1.05392	1.10739		-0.358246	0.186528	0.97237	0.892293	0.702637
AK023583		0.796738	1.17477	1.17138	1.23747		-0.317301	0.808595	1.22087	1.20568	0.948547		-0.621509	-0.09203	0.483455	0.881691	0.797118
MYL6		-0.753134	-0.279191	0.853089	0.637212		1.20548	-0.308691	NaN	-0.108028	1.27613		0.840717	-0.576553	-0.148964	0.054259	0.666796
KCTD12		0.040769	-0.497955	0.120761	0.174932		1.93051	0.195774	0.648753	0.805108	1.05094		1.48858	0.001552	0.02957	1.0296	0.67044
KCNMB1		-0.122876	0.775106	-0.370019	-0.115739		0.368243	-0.011351	-0.042743	-0.365497	-0.019045		0.617059	0.404732	0.097291	0.693318	0.997536
CD8A		-0.988662	-0.145236	-1.09415	-1.27823		0.609221	0.009175	0.405257	-0.027043	0.502701		0.286419	-0.385354	0.235724	0.942836	0.659227
BCL3		0.58074	0.719187	0.408899	1.31702		-1.10328	-0.740256	-0.734705	-0.711134	0.645439		0.060188	0.201708	0.418485	0.870704	1.46722
HAVCR2		-0.294731	-0.40947	-0.126654	0.691551		-0.30374	-0.856153	-0.675352	-0.704093	0.742132		0.249297	0.006305	-0.045089	0.616045	1.49455
BC021275		-0.756676	-0.543357	-0.316954	1.1859		0.195677	-0.342527	0.108762	-0.156045	1.58048		0.191534	0.163881	0.263462	0.923464	1.77734
NM_138770		-0.544316	0.869514	0.35332	1.99987		-0.567931	-1.16158	-0.218457	0.774054	2.17444		0.950576	-0.912263	0.01732	2.64821	2.60935
NM_032525		-0.10353	-0.031841	0.64602	1.95463		0.751101	0.525996	-0.044488	0.370584	2.88829		0.618748	0.081014	-0.175824	2.04081	NaN
NM_138379		-0.250268	0.039496	1.07519	2.26225		0.290837	-0.128912	0.269838	0.718443	2.70637		-0.112114	-0.336394	-0.435058	2.01179	3.03514
PTTG3		0.817976	0.797226	1.19617	1.6727		1.22008	0.390206	0.452361	1.24239	2.42569		1.43836	0.065054	0.162235	1.92022	1.71187
PTTG1		0.599026	0.739125	1.14337	1.85926		1.37777	0.136256	0.332353	1.26338	2.50613		0.732649	-0.306142	0.184829	1.12346	1.63028
C14orf143		0.47668	0.540087	1.64037	1.56708		0.110599	-0.291813	0.789183	1.36035	1.42182		1.15769	0.319578	1.34112	2.15119	2.30498
GTSE1		-0.106931	-0.500688	1.58527	1.40149		-0.390566	0.266424	-0.141365	1.82112	1.20261		1.28951	0.522666	0.719669	1.9321	2.20599
WDR34		-0.442598	-0.453007	0.605281	0.23429		0.177004	0.161631	1.03447	2.01696	1.28586		0.016036	0.026545	0.728418	2.11322	1.62074
TPX2		-0.301463	-0.250805	1.12268	0.949672		0.518398	-0.103176	0.224901	2.00056	1.86122		0.35144	0.393464	0.996457	2.4626	2.16165
DSCR1		0.149315	0.614179	0.758643	1.05326		0.533764	0.633738	0.634116	0.973444	1.61568		NaN	0.333123	0.769556	2.0392	1.88167
NM_014632		-0.121215	0.837409	0.635606	0.787013		-0.048654	0.534776	0.676907	1.25383	2.01726		-0.966151	-0.027856	0.397877	1.89241	1.92017
NCKIPSD		0.439356	0.640498	1.12939	1.5434		-0.431599	0.203074	0.270105	0.957461	1.80375		-0.465913	0.373421	0.807767	2.37947	1.89944
GALK1		-0.357136	0.347454	0.201017	1.21517		-0.168158	0.050328	0.503472	0.838642	1.31503		-0.095709	0.778729	1.29355	1.85639	2.45409
DNAJC12		-0.306363	0.26632	NaN	0.936044		0.221748	0.106059	0.464706	1.34664	1.85618		0.110461	0.172921	1.12889	1.32341	2.62647
NM_018670		-0.326746	-0.467674	0.260068	0.669808		0.395527	-0.144052	0.860651	1.20255	1.70217		0.184597	-0.274564	1.21407	1.77688	2.40679
UBE2C		-0.119259	0.113472	0.870228	0.666138		0.03853	0.142639	0.012085	1.57458	1.46985		0.556013	0.408648	0.30102	1.8381	1.81445
WRB		-0.550367	-0.012492	0.486241	0.831253		0.028822	0.027131	0.422258	0.64119	1.3006		0.318887	0.218317	0.343894	2.04911	1.65235
CBS		0.286099	0.204519	0.785223	1.38115		0.03552	0.365483	0.270413	0.773384	1.60618		0.375884	NaN	0.729717	1.2155	1.70762
INPP1		0.108552	0.502423	0.26528	1.1217		0.152851	0.283446	0.572572	0.61006	1.47646		0.282237	0.208266	0.456226	1.25537	1.60164
C14orf122		-0.019257	0.327581	NaN	0.852683		-0.011718	0.345323	0.406985	0.97427	1.47388		NaN	NaN	NaN	NaN	NaN
PCDH12		-0.15271	0.545608	1.36408	1.8584		-0.257803	-0.460527	0.156453	0.145024	1.40726		0.088069	-0.462305	0.506902	2.28697	2.08416
RAB13		-0.539657	0.640253	1.12727	1.45301		0.106689	-0.1608	0.41281	0.168178	1.40581		-0.481569	0.010489	0.776149	1.35981	1.52615
NM_016357		-0.119047	-0.189334	0.869121	1.90396		0.517708	-0.093531	0.208042	0.664547	1.01059		0.162471	-0.172369	0.073617	1.1628	1.5205
GSTO1		-0.021531	0.155821	1.21046	1.45869		0.690535	0.331484	0.594609	1.27206	2.28058		0.132523	-0.094593	0.484422	1.76984	1.96371
AF308287		0.292071	0.318855	1.06656	1.10668		0.704553	0.262297	1.19854	1.62627	1.57418		0.099194	-0.298539	0.556263	1.91023	1.62012
PTTG2		-0.132083	0.202396	0.565059	1.83607		0.936443	0.252567	0.511318	1.43445	1.96315		0.848112	-0.224793	0.431428	1.9056	1.44584
YWHAH		-0.169685	0.081435	1.64781	1.31882		0.406775	0.440579	0.417246	1.11487	1.45714		0.521088	-0.133772	0.188465	1.70327	1.37969
SGCB		-0.077369	0.352255	1.75579	2.00881		0.372065	0.68212	0.805705	1.26965	1.49575		0.613652	-0.306294	0.358354	1.70488	1.18835
FBXO5		0.347592	0.241664	1.47814	1.7351		-0.074088	-0.057735	0.011359	1.5635	1.74699		0.313324	-0.315898	-0.114259	1.7643	1.54137
C6orf57		-0.169806	1.04345	NaN	1.76989		-0.315998	-0.02984	0.552739	1.17386	1.15342		-0.015605	-0.785576	0.355239	0.966739	2.3956
CKLF		-0.093066	0.759061	1.52195	1.74387		-0.344315	0.147309	1.03323	1.31981	2.24516		-0.719025	-0.602222	0.323858	0.83354	1.8155
KNTC1		0.532318	0.705454	1.50298	1.37333		-0.786952	0.064771	1.22879	1.42789	1.27296		-0.530838	-0.492894	0.526359	1.50161	2.04498
NM_173827		0.646254	1.08587	1.5425	1.68349		-0.681714	0.611352	1.07769	1.35972	1.27061		-0.793743	-0.723643	-0.046733	0.940486	1.58548
BARD1		-0.983807	1.1075	1.769	1.92586		-0.251261	0.403102	0.406494	0.99601	1.55814		-0.642391	-0.526656	0.693552	0.870292	1.4514
BC039563		-0.721073	0.331081	1.84373	1.72737		-0.35251	0.040079	0.722484	1.90477	1.30956		-0.163166	-0.580039	0.70965	1.77576	2.12268
MYBL2		0.003215	-0.28534	1.68193	1.74493		-0.245196	-0.266391	0.390096	1.88531	1.41486		NaN	-0.406284	-0.084221	2.64966	1.98305
BC000712		0.076346	0.386213	1.66503	1.64266		0.006521	-0.111662	0.643809	1.69964	1.75272		0.120742	-0.455932	0.781786	2.3044	2.28594
CDCA8		-0.269572	0.107423	2.04693	1.88122		-0.30501	-0.030801	0.645789	2.16127	2.16719		-0.058791	-0.175558	0.610346	2.76052	2.35736
NM_015426		0.104597	0.874843	1.91765	1.81212		-0.390003	0.333993	1.44005	2.14355	1.29001		0.284018	0.326559	1.06954	1.66137	1.96356
CDC20		-0.08456	0.51755	1.65883	2.16105		0.058265	0.697908	1.26199	2.20533	1.73317		-0.246515	-0.204058	0.569878	1.59223	2.01764
BLM		0.2537	0.645725	1.72772	2.25497		-0.645674	0.576987	0.716741	1.82728	1.54656		-0.088588	0.070848	0.590094	1.81	1.85901
NM_018186		-0.395619	1.21762	2.18814	1.18339		-0.187558	0.279455	1.02442	2.03984	1.90131		-1.25945	-0.66223	0.337377	NaN	1.31925
NM_024056		0.22224	0.654778	2.44187	1.57105		-0.549536	0.2254	0.711314	1.82049	2.1708		-0.578997	-0.30511	0.548791	1.74823	1.89035
NM_005879		-0.14754	0.971581	1.25097	1.17687		-0.228773	0.491831	1.5985	2.07968	1.37716		-0.393202	-0.289628	0.297923	1.68817	1.26047
THC1811009		0.375539	0.820089	1.90215	1.25927		0.397575	0.914863	1.14965	2.18265	1.56982		-0.589164	-0.253488	0.072557	1.2857	1.25097
NM_018268		0.724339	0.782772	1.70019	2.06059		-0.039007	0.516897	0.984227	1.41951	1.83515		0.017271	0.053477	0.272749	1.80051	1.29602
HMGB1		0.250841	0.726918	2.10181	NaN		-0.096474	0.283497	0.995502	1.68142	1.8341		-0.265419	-0.685657	-0.047453	1.3674	0.816228
SP100		0.502787	0.759083	NaN	1.2965		-0.184313	0.358055	0.797413	1.3595	1.64413		-0.278119	-0.682962	-0.031396	NaN	NaN
TMPO		0.348468	0.538992	1.06179	0.934534		0.006854	0.91588	0.795697	1.4085	1.19947		-0.70987	0.222355	0.541907	1.80661	0.61409
C11orf17		0.230969	0.941627	1.14185	1.30329		-0.18061	0.590289	0.868713	1.53042	1.44243		-0.336165	0.035635	0.225943	1.14719	1.04107
C6orf139		0.030792	0.768914	1.04959	0.862221		-0.129606	0.677717	0.915254	1.49532	1.50192		-0.482253	-0.063173	0.343874	1.49055	0.981717
NUP37		0.384289	1.15831	1.06453	1.42029		-0.499202	0.807554	1.06086	1.6624	1.89498		-0.510261	-0.078914	0.533272	1.40037	1.41746
NM_016126		0.361482	1.2582	1.59818	1.14123		-0.347147	0.533503	0.762523	1.37721	2.09167		-0.280935	-0.204642	0.508796	0.997662	1.21733
AK055750		-0.102784	-0.188162	0.422241	1.1667		0.056836	-0.368406	-0.166221	1.35756	2.95591		-0.976112	-0.967983	-0.923337	1.0215	1.49501
KIF20A		0.183494	0.307486	1.13331	0.954366		-0.044254	0.004468	0.192501	2.28707	2.10167		-0.557136	-0.957144	-0.975705	0.889197	1.73426
CBR3		0.118222	0.270759	NaN	1.26235		-0.091574	-0.004704	0.560555	1.28418	2.88045		0.251665	-0.724253	-0.485862	1.60412	1.95295
NM_024680		-0.445165	-0.481884	1.18891	1.02204		-0.082201	-0.616793	-0.086884	2.56972	1.13531		-0.755251	-0.78037	-0.543572	1.37423	2.13206
ANLN		0.039236	0.376388	1.00229	0.569325		0.196795	-0.586547	-0.057114	2.13347	1.1719		-0.716609	0.077137	-0.270712	2.3515	2.29509
CCNA2		-0.008888	0.232323	0.993929	0.913611		0.160561	0.145231	0.389672	2.82893	2.07825		-0.325586	-0.021756	-0.30078	2.2132	1.66844
KNSL7		-0.359834	0.192998	1.00471	1.0454		0.167877	0.234283	0.337576	2.25847	1.98698		0.066376	-0.275157	0.157841	1.5361	1.81026
AOAH		-0.163428	-0.042129	0.692171	0.617698		-0.596357	-1.16598	0.01945	0.672504	1.20734		-0.717598	-1.05614	-0.117022	1.17167	1.92053
FUT8		-0.376898	0.091025	0.64641	1.05611		-0.639957	-0.527239	-0.101328	-0.013512	0.516246		-0.282554	-0.312274	0.055026	1.29876	1.7528
PRC1		-0.171542	-0.604716	1.0859	0.841783		-0.140739	-0.394913	-0.090997	1.58426	1.32465		-0.396852	-0.496076	-0.168759	1.72396	1.27628
KIF2C		-0.444953	-0.538671	0.28005	0.578076		-0.107515	-0.687922	-0.439462	0.984792	1.42812		-0.282286	-0.343094	0.017498	1.75646	1.78324
CHEK2		-0.798435	0.088896	NaN	1.25893		-1.37816	-0.376231	0.442689	1.02215	2.11028		-1.29506	-0.748441	0.203952	1.67012	2.11247
NM_199336		-0.70413	0.125131	0.572616	1.39203		-0.898424	-0.306832	0.15226	0.735665	1.3605		-1.57351	-0.267493	0.506481	0.975463	1.80165
ETFB		-0.206679	0.685468	1.34407	1.54426		-1.55578	-0.679648	-0.012315	0.66869	1.33685		-1.39807	-0.390657	0.741628	1.38793	2.00013
KIF22		-0.007556	0.725354	1.20829	1.67874		-1.44175	-0.766064	-0.081628	0.397619	0.776255		-1.2942	-0.04092	0.517231	1.74587	1.40501
LRRC20		-0.923036	0.640604	1.47546	1.25165		-1.32289	-0.356484	0.882554	1.63463	1.20062		-0.816951	-0.842659	0.440191	1.76902	1.80628
LRRC20		-0.523482	0.04664	0.97392	0.74305		-0.540581	-0.623813	0.719297	1.59145	1.25961		-0.984978	-0.300965	0.722555	1.98472	2.31933
TMEM14A		-0.524493	-0.042855	0.545714	0.036502		-0.36067	-0.233565	0.109347	0.940204	0.417924		-0.934673	-1.11479	-0.40804	0.499098	0.309254
NM_182687		-0.619124	-0.319877	0.337966	0.641014		0.035579	-0.4883	0.062843	0.947537	0.604733		0.294048	-0.244989	0.25777	0.665767	0.912202
C6orf108		0.031672	-0.040382	0.521738	0.82043		-0.082868	-0.134424	0.11159	0.694348	0.442066		-0.44949	-0.139054	0.399981	0.645219	0.819813
NM_024632		-0.142755	0.35298	0.659998	0.818996		-0.363741	-0.005393	0.288987	0.366734	0.954331		-0.01126	-0.126538	0.488611	0.726346	0.626702
MTND2		-0.111363	-0.26792	0.184925	0.640832		-0.291656	-0.216729	-0.105365	0.169178	0.893562		0.073317	-0.149529	0.197294	NaN	0.872735
AK075139		0.087708	0.541526	NaN	0.811191		0.217811	-0.051897	0.202739	0.25166	0.689524		-0.398655	-0.451356	-0.287809	0.295534	0.484094
AK002048		-0.206292	0.749207	0.903501	0.597892		-0.619276	0.164802	0.437947	0.731321	0.777938		-0.649711	-0.28141	-0.154541	NaN	0.420662
DNMT1		0.034282	NaN	1.16185	0.859096		-0.24771	0.016018	0.180075	0.899142	1.04463		-0.588785	-0.112007	0.394168	0.674497	0.819219
FANCG		-0.04383	0.224173	0.991577	0.712451		-0.615648	0.037191	0.5467	0.903371	0.69583		-0.323195	NaN	0.226521	0.520153	0.71249
MRPL48		0.324681	0.335332	0.737676	0.306891		-0.776375	0.306028	0.385431	0.546041	0.214149		-0.781972	0.029787	0.395914	0.29041	0.005045
GBA		0.218228	0.372817	0.756341	0.496808		-0.896626	-0.136157	NaN	0.136589	0.293387		-0.942012	NaN	0.041733	0.160175	0.271871
BC033794		0.288632	0.699874	0.31963	0.562435		-0.763532	0.130597	0.700603	0.44406	0.57294		-0.802094	-0.28875	0.238307	0.55037	0.184845
FAF1		-0.076686	0.441429	0.455246	0.428212		-0.578945	0.046341	0.217956	0.623734	0.602596		-0.998035	-0.202041	0.225592	0.908721	0.305499
KIAA1797		0.35067	0.432118	1.12943	0.802048		-0.767667	0.121158	0.467306	1.03885	1.8165		-1.67068	-0.609329	-0.070933	1.1008	1.28757
MRPS33		-0.323487	0.094692	1.14895	0.951088		-0.54565	0.159165	0.610859	1.11105	1.46111		-0.859011	-0.532659	0.153745	1.28319	NaN
ITGB3BP		-0.021598	0.313744	1.04738	0.984072		-0.322428	0.434386	0.812095	1.84631	1.86468		-0.936412	-0.090152	0.411456	1.10573	0.945087
NM_139211		-0.436662	-0.052138	0.220654	0.85778		-0.189738	0.086979	0.477951	1.05355	1.80764		-0.739116	-0.476901	-0.136797	0.388349	0.730788
NM_032947		0.799899	0.459656	0.873405	1.77147		0.123027	NaN	0.301911	0.77018	1.25916		-0.642089	-0.249471	-0.176694	0.28971	0.786263
COX8A		0.870338	0.686644	0.794614	1.17504		-0.139401	0.186345	0.832485	1.17957	1.54179		-0.831397	-0.417164	-0.33151	NaN	1.23488
AL050287		0.649082	0.852776	1.13221	1.62736		0.257748	0.647795	0.969593	1.25398	1.84855		-0.6146	-0.386734	0.287748	0.216073	1.26782
ESD		0.309101	0.835967	1.14139	1.28515		-0.065986	0.287108	0.694526	0.797841	1.68052		-0.331542	-0.546579	0.300371	0.243337	0.997777
ADPRTL2		0.148266	0.093836	1.39501	1.64573		-1.00888	-0.517408	0.244613	0.998906	1.59706		-0.750392	-1.15999	-0.266331	1.70791	0.767323
RECQL		0.128593	0.462044	1.0512	1.92316		0.207918	-0.047221	0.447407	0.882235	2.04325		0.326095	-1.07641	-0.201799	1.32459	1.01051
FKBP3		-0.202644	0.253688	0.890332	1.58855		-0.217567	-0.076455	0.13122	0.425425	1.39013		-0.733916	-0.80017	-0.396615	NaN	0.973644
NM_016073		0.441946	0.458266	1.31199	1.59766		-0.178633	0.222053	0.514243	0.529201	1.62645		-0.302141	-0.892133	-0.635063	0.882554	0.915926
ITGB1BP1		-0.048069	0.634887	1.52864	1.32467		0.001875	0.098879	0.542045	0.884352	1.34821		-0.466397	-0.458499	0.367597	1.28834	0.960144
HMGN2		-0.354359	0.107438	1.96924	1.41831		-0.356677	0.266404	0.175942	0.660599	1.31626		-0.646981	-0.788807	0.14984	1.26385	0.967999
BC000805		-0.039363	0.679606	0.914857	1.01847		-1.27436	-0.481699	-0.226728	0.3785	0.630051		-1.55994	-0.249722	0.486623	1.45914	0.70865
EBPL		0.124145	0.508229	0.47526	1.25533		-0.780253	-0.379387	0.001491	0.257809	0.911726		-1.92188	-0.517792	-0.291509	NaN	NaN
HADHSC		-0.13862	0.457259	1.04281	0.923729		-0.72832	-0.642292	-0.256891	0.161101	0.29854		-1.40346	-0.420239	-0.353105	NaN	0.7498
TPD52		-0.282642	0.350469	0.890619	0.960383		-0.419635	-0.346895	0.444249	0.889093	1.03641		-1.40205	-1.05861	-0.349164	0.944843	0.48059
NM_025155		0.348099	1.01056	NaN	1.52616		-1.16445	-0.18736	0.503588	0.62052	0.785676		-1.08606	-0.672522	0.024226	0.850935	1.01499
C3orf1		0.408646	0.855649	1.17712	1.13084		-0.635997	-0.143013	0.57954	0.427141	0.972496		-1.17115	-0.574346	0.231492	0.956238	NaN
NM_006427		0.378076	0.723353	1.23504	1.08196		-0.677186	-0.054821	0.275078	1.19213	0.917433		-1.20084	-0.741678	-0.21224	0.878979	0.762275
TBK1		0.319801	0.662553	0.65439	1.05357		-0.510046	0.089584	0.815161	0.74141	1.15451		-0.94268	-0.709846	0.018726	0.490299	0.707183
NM_016401		-0.138576	0.145053	1.1046	0.949255		-1.35055	-0.109824	0.240182	0.507298	0.826339		-1.24503	-0.819205	0.02399	0.848521	0.195206
ARL3		-0.449766	-0.2023	NaN	1.62112		-0.980835	-0.361322	0.022952	0.278218	1.22438		-0.94207	-0.948047	-0.078173	0.810811	0.660888
NM_016033		0.091731	1.24958	1.73039	1.72871		-1.41128	0.306296	0.783188	1.15109	1.33317		-1.6015	-0.799698	-0.035171	1.10865	1.112
NM_032231		0.238333	0.925821	1.51894	1.96127		-0.62127	0.228741	0.737938	1.23163	1.80614		-0.907806	-1.2483	NaN	1.27404	0.610701
C6orf96		0.318875	0.926424	1.21777	1.69296		-0.821044	0.202741	0.498886	0.652835	1.19204		-0.345758	-0.224499	0.252259	1.60864	1.06531
PXMP2		-0.061109	1.03641	1.74549	1.58754		-0.906178	-0.544302	0.347947	1.12661	1.13048		-0.975773	-0.708053	0.186743	1.64891	0.59657
ACAA2		0.212578	1.04105	NaN	1.75834		NaN	NaN	NaN	NaN	NaN		NaN	-0.855876	0.229251	1.81099	0.985016
HMGB1		-0.006326	1.20198	1.74465	1.75966		-0.956821	-0.110169	0.116017	0.696027	0.619821		-1.30036	-0.758588	-0.542967	1.15472	0.386552
