# Supplementary material for: Comparative analysis of transcriptional profiling of CD3+, CD4+ and CD8+ T cells identifies novel immune response players in T-Cell activation
Source: BMC Genomics. 2008 May 16;9:225. doi: 10.1186/1471-2164-9-225 (PMC2396644; doi:10.1186/1471-2164-9-225)
Supplement: Additional file 6 — Complete list of the 1258 significant genes in T-cell activation of CD8+ cells in three independent biological experiments, E7–E9. Color denotes degree of differential expression compared to 0 hour (saturated red = 3-fold upregulation, saturated green = 3-fold down-regulation, black = unchanged, gray = no data available). [file 1471-2164-9-225-S6.xls]

## Sheet: f.s.1c HCL
		E7					E8						E9
gene name		12h/0h	24h/0h	48h/0h	72h/0h		06h/0h	12h/0h	24h/0h	48h/0h	72h/0h		06h/0h	12h/0h	24h/0h	48h/0h	72h/0h
KLF2		NaN	NaN	-7.44301	-5.81281		-4.29356	NaN	-7.33334	-8.21082	-7.96581		-3.54878	-7.07109	-7.20296	-7.75988	-7.84642
FOS		NaN	-6.0312	-5.9686	-4.7205		-3.72189	NaN	-6.77242	NaN	-6.80068		-4.64802	-6.73209	-7.20123	-5.9203	-7.26665
DUSP1		-5.38974	NaN	-5.7292	-4.3934		-4.62336	NaN	-6.38559	-6.69818	-6.55445		-5.21115	-6.91336	-7.03399	-6.94564	-6.93239
BC002646		-5.07432	NaN	-7.23682	-6.2414		-3.77987	-5.50031	-6.96955	-6.82192	-5.83269		-4.04567	-6.09365	-6.04888	-7.17105	-6.31799
GZMA		-5.50565	-5.23074	-5.83661	-5.2436		-2.81559	-5.06665	-4.93916	-4.97958	-3.63912		-3.06508	-5.46495	-4.68338	-4.88744	-4.10173
FOSB		-3.77091	-3.98017	-4.14117	-3.66538		-2.49111	-4.11483	-4.20131	-4.05041	-3.76739		-1.68718	-3.04709	-2.89718	-3.18953	-3.40707
IL7R		-3.17144	NaN	-4.51361	-3.20553		-0.164865	NaN	-3.31494	NaN	-2.44105		0.364068	-2.53282	-2.65884	-3.21792	-2.76311
HIST2H2AA		-2.22322	NaN	-3.279	-2.51057		-0.674514	-2.8483	-3.05635	-4.24752	-2.28046		-1.09189	NaN	-2.57933	-3.69418	-3.49157
ZFP36		-2.40524	-4.06204	-3.04159	-1.74737		-0.62368	-2.73544	-3.23339	-4.3098	-2.36057		-0.273854	-1.5576	-2.04922	-3.41547	-3.51493
PNRC1		-2.31414	NaN	-3.89943	-3.06549		-1.4462	NaN	-3.41208	-3.81477	-1.97722		-1.54147	-2.51852	-2.67408	-4.34466	-3.49795
COPEB		-2.35614	-3.77236	-3.60371	-2.92206		-1.11889	-2.84081	-3.60718	-4.07309	-2.69852		-1.00092	-2.6654	-3.34154	-4.22173	-4.26529
CXCR4		-3.01333	NaN	-3.76888	-3.77812		NaN	-3.76939	-5.36093	-5.62475	-2.97967		-1.50932	-4.19497	-5.02069	-4.47491	-3.73702
MYLIP		-2.81841	-3.6595	-3.01475	-1.85063		-1.57337	-3.47567	NaN	-3.92791	-3.39561		-1.87459	-4.14554	-4.50789	-4.66685	-4.23165
GZMK		-3.56609	-3.58698	NaN	-3.20607		-2.41907	-3.38038	-3.82138	NaN	-3.19507		-3.58075	-4.9983	-4.57308	-4.76162	-4.73341
RASGRP2		-4.20627	-4.36484	-5.08519	NaN		-1.78444	NaN	-4.8266	-5.48324	-4.52524		-2.44534	-4.99571	-4.95286	-5.53201	-4.82714
KLRB1		-3.34403	-3.96611	-4.49337	-5.25816		-0.659233	-3.44186	-3.84088	-4.16925	-3.34837		-2.00782	-3.83984	-4.73122	-4.28335	-4.98825
ZBED2		6.66738	7.19559	7.13396	6.70924		4.41103	5.9186	6.20833	6.51018	7.35181		2.17967	5.66032	6.40241	6.19205	6.05144
HOMER1		4.03588	3.90315	3.07138	3.03754		2.68831	3.08775	2.30541	2.08108	-0.130164		2.44505	2.28411	1.11034	0.857665	1.8231
THC1956109		2.81068	2.59821	2.24628	0.13978		3.26741	3.09377	2.20156	2.05262	-0.315866		2.72897	2.42446	1.01315	0.726069	1.05665
GBP1		2.26202	2.12613	1.58527	0.939561		2.85712	3.27012	2.33581	1.11363	0.507269		0.90846	2.72306	1.09038	0.749898	0.14064
EGR2		4.35189	3.84357	2.84545	1.35078		5.35999	3.65269	3.75617	3.11257	1.72901		5.0846	4.19397	2.73594	2.5376	2.86537
NPTX1		2.55433	3.46991	1.87014	0.800552		2.2142	4.09365	4.086	3.15899	0.461946		1.92963	3.70519	2.84979	2.16653	3.20134
CXCL9		2.46241	1.95393	1.77182	0.901766		2.40455	2.74304	2.29961	0.92234	1.12964		3.60458	4.34129	3.43806	2.84291	NaN
TNF		1.36769	2.20469	2.04586	1.10135		1.70549	3.17417	2.5178	2.15394	1.07375		3.38213	3.47505	2.51605	2.88502	3.02547
NR4A3		2.70462	2.89084	2.25691	2.69855		3.52247	2.10977	1.92911	1.2126	2.15806		5.13455	3.97247	4.33737	3.53239	4.7175
BC018929		2.70745	2.53999	2.71224	2.58432		2.38458	2.39853	2.32286	2.44213	2.3784		4.35854	3.65353	3.37415	3.3186	4.04971
BC004856		2.45214	1.90914	1.81332	0.621182		5.13195	3.65877	2.99903	3.32843	2.03043		3.62358	2.77126	1.78455	2.22937	2.84459
A_23_P33103		1.27527	2.09796	2.24159	1.44566		3.79825	2.8374	3.2319	3.06549	1.92102		3.40794	3.64566	2.8424	3.15134	3.98176
IRF4		4.8963	4.19575	4.16388	3.40039		4.84258	4.08758	3.54506	3.099	2.84975		4.7546	4.77297	4.56417	3.68172	3.72877
M90813		3.46846	3.73223	3.50437	3.4351		3.4524	4.33622	3.73044	3.75815	3.94403		2.50835	2.83802	3.70736	3.90774	4.43053
IL2RA		4.13131	4.1615	3.92908	3.92355		NaN	NaN	NaN	NaN	NaN		2.88252	4.65388	4.73495	4.57315	4.88797
FABP5		4.53317	4.53434	4.91346	5.1257		3.80096	4.12462	4.25215	4.40884	5.20483		3.25459	NaN	4.54893	4.02964	4.7275
THC1910362		4.52702	4.76282	3.86589	3.38037		1.89061	3.10878	2.88376	2.18847	2.19416		2.16015	3.82049	4.05595	2.54008	2.65509
TYMS		-0.094741	3.77527	6.66643	6.34425		-0.436623	1.57746	5.2987	6.59578	7.00305		-2.49156	-2.16756	1.51476	4.23513	4.34571
NM_022346		-0.224371	1.57009	4.98696	4.87977		-1.19505	-0.897088	2.44723	4.28687	4.70443		-1.0157	-1.262	1.29673	4.08839	4.55859
MKI67		-0.641746	0.168839	4.38542	4.43089		-0.261887	-0.339724	-0.005511	3.77884	3.15765		-1.37149	-2.37031	-0.752976	3.13103	3.84015
RRM2		-0.128008	0.012114	3.91258	3.6433		-0.77011	-0.965232	1.07794	4.2301	4.36874		-1.13343	-1.45585	0.102953	3.3261	4.06213
KNTC2		-0.546721	0.266197	3.09376	3.19006		-0.886487	0.177267	1.38652	3.17223	3.9095		-1.44867	-0.964615	-0.195058	2.26656	3.13545
NM_032117		0.071601	1.79104	4.31787	3.14623		NaN	-0.836567	3.73582	4.7365	3.34683		-1.86346	-0.571832	0.596065	2.14761	4.22554
C10orf3		-0.010787	0.995915	2.99406	3.10468		-0.070788	1.00199	3.05929	4.62929	4.6047		-1.78319	-1.67692	-0.570894	2.32953	4.62754
TK1		-0.175158	1.79077	4.15038	3.73105		-1.11168	0.348609	2.45728	4.38205	4.39777		-1.53038	-1.78048	1.02382	3.50299	3.54028
NM_014736		-0.098146	1.15905	3.57645	3.22543		0.123254	0.455183	2.84607	4.44112	4.3778		-1.58491	-1.96523	0.026257	2.91515	3.492
BC000784		-0.241047	1.45663	4.03925	3.3408		-0.128893	-0.10957	2.15007	4.36684	4.21121		-1.32343	-1.02367	0.011542	3.22081	3.43736
ZNF587		-0.231035	0.626817	3.38718	2.86708		0.912106	0.791584	2.2841	3.92804	3.53403		NaN	-0.095479	0.180344	2.47803	3.31767
NM_020675		-0.225305	0.298219	3.00599	2.46557		-0.339931	0.562129	2.05933	4.53351	3.87637		-0.577819	-0.839411	0.280556	3.33588	4.29077
AK098670		-0.294687	0.848806	3.33689	3.46007		0.467274	0.296465	2.25699	4.2599	2.43112		-1.01621	-0.74821	0.851339	2.76393	4.5629
CDCA1		-0.252139	1.05746	3.76045	3.72747		-0.159245	-0.14807	2.2863	3.77211	2.95253		-1.7978	-1.27123	-0.444632	1.98343	4.48736
MAD2L1		0.099152	1.92636	3.07973	2.41088		NaN	1.16658	2.94677	3.66149	2.09902		-3.26571	-0.393877	-0.004733	1.85423	3.91862
CDCA5		0.423451	3.19396	4.76046	4.43661		0.268788	1.5815	4.3437	4.89877	4.74019		-0.707463	-0.149307	1.37242	3.78813	3.55518
UHRF1		1.08002	3.87006	4.6806	2.95286		-0.671106	1.67148	4.61093	5.04716	3.26085		-1.19801	-0.243035	2.07722	3.61679	4.33549
AK074754		1.2804	2.36167	3.48952	4.47041		NaN	2.86955	3.15463	3.50285	3.48457		-0.497946	1.74929	2.34344	3.67745	4.5145
NM_030928		1.17146	3.28559	3.88347	3.41762		-0.546295	3.19276	4.1409	4.36046	4.62341		-0.74377	0.547701	2.13335	3.74148	4.78937
BC045739		1.65855	2.2125	2.85607	2.93194		0.198745	2.692	2.66562	4.11464	4.02826		-0.212396	1.17248	1.21181	3.03238	3.61403
CKS2		1.64109	2.24304	3.0955	3.55482		0.312924	2.095	2.37954	3.5672	4.74881		1.13334	1.47099	2.72633	3.49816	3.64183
CETN3		1.77314	2.04595	2.31564	2.52533		0.673035	2.50223	3.06532	3.41313	3.82259		-2.14874	0.416499	0.384871	0.345172	NaN
CKS1B		1.3471	2.43053	3.07068	2.99609		0.297926	1.30936	2.51302	3.12253	3.92805		-1.4475	-0.754078	0.479489	1.39788	1.46686
MCM3		1.10041	1.87178	2.9385	2.81741		0.427364	1.52051	2.47664	2.83168	2.82757		-1.12224	-0.290137	1.24801	1.50906	1.00236
RFC4		0.87636	1.95326	2.64293	2.90788		-0.302805	1.77096	2.88884	2.76923	3.49218		-1.11159	0.183112	1.03105	1.8027	2.4841
TIMELESS		1.16151	2.23023	2.6699	2.35326		-0.680233	1.82102	3.23086	2.8792	2.97227		-1.37254	0.378747	1.15847	2.17073	1.75816
MTHFD1		1.22349	2.07483	3.33663	3.16285		-0.185953	1.68187	2.51106	2.54075	2.6153		-0.790183	0.804157	0.992046	1.92809	NaN
RFC5		1.34098	2.70465	3.10137	2.95694		NaN	2.62499	2.24441	2.75998	2.5834		-0.700968	0.812306	0.995456	1.78996	2.73755
THEM2		1.56939	2.19483	2.24063	3.0019		-0.123244	1.86665	2.3297	1.73362	3.168		-1.75452	0.36736	0.886272	1.39751	1.69127
AF057356		1.13632	NaN	2.05841	2.52416		0.371784	1.82878	2.20874	2.31212	3.279		-0.520317	0.376114	1.1931	1.51377	1.9723
SCARB1		1.19438	NaN	1.65237	2.22193		0.82314	1.06102	1.81686	NaN	2.68529		-0.806217	0.095363	1.01924	1.86034	1.51678
HSPCA		0.908689	1.81229	2.33412	2.00265		NaN	1.32794	1.64394	1.47234	2.44837		NaN	NaN	1.4834	1.55367	1.19931
MCM2		0.910704	NaN	2.18346	1.61972		1.06167	1.52971	1.56055	2.09024	2.19055		-0.386923	0.158174	1.50113	1.87002	1.20904
POLR3K		1.28095	1.58039	2.00044	1.54377		0.353683	1.19802	1.66237	2.23043	1.93397		-0.524576	0.122577	1.13934	1.35055	1.73181
ATP5G3		1.20273	NaN	1.81836	2.07822		0.221998	1.53488	1.76757	2.31323	2.33888		-1.02462	0.473132	0.996761	1.52022	1.85879
MRPL33		1.33139	1.76924	1.78206	2.08956		0.126433	1.41848	1.66914	1.77827	2.45731		-0.318392	0.082345	0.864316	1.38334	2.16592
CCT4		1.8581	1.4297	NaN	1.65715		NaN	1.60416	2.01497	NaN	2.7179		-0.177812	0.54374	NaN	NaN	NaN
ETFA		1.40303	1.3948	1.80545	NaN		0.412506	1.32018	1.7245	1.83647	2.65719		-0.401505	0.755479	1.54023	1.41065	1.76433
COX5A		1.31432	1.99593	1.86488	1.95404		0.449216	1.44804	1.68893	1.91778	2.55789		-0.178399	0.407634	1.38235	1.25437	1.42131
BC001420		0.957462	1.1385	1.71793	1.9189		0.230138	1.20618	1.5377	2.31587	2.46198		-0.134666	0.010053	0.659111	1.59751	1.33428
ATP5C1		0.881356	1.35786	1.88523	1.8756		0.432558	1.58819	1.75873	1.62394	2.46667		-0.085285	0.253059	0.52685	1.21671	1.64989
MRPL51		0.715561	1.2263	1.73943	1.82063		0.480864	1.33999	1.59802	NaN	3.09793		-0.432423	-0.018722	0.765354	1.381	1.70321
PCDH12		0.722584	0.451803	2.32812	2.50054		0.46558	0.126608	0.307197	0.964818	2.28509		-0.593126	0.795692	1.28185	1.80675	1.57229
AB007925		0.549407	1.14054	1.72439	2.16176		-0.154708	0.724762	0.597635	1.49248	2.4069		-1.07565	0.368108	1.91671	1.72381	1.88104
UROD		1.15703	1.49092	1.66817	1.78782		-0.68364	0.499102	1.01296	1.51416	2.54033		-0.921351	0.153959	1.18072	1.15554	1.61043
RAB13		0.75259	1.57648	1.88596	2.42268		-0.464602	0.588554	1.15447	0.89318	2.05492		0.266797	1.03069	2.09499	1.90672	1.81553
PRRX2		0.885711	1.31015	2.43231	2.33438		-0.30466	0.299242	0.705374	0.919706	1.2089		0.411625	0.836823	2.27774	2.24759	2.20665
BC039563		0.272936	0.837457	2.12974	1.26809		-0.962211	-0.096936	1.25654	1.94359	0.631955		-0.12295	0.05739	0.201916	1.53945	2.0631
NM_015426		0.12753	1.41265	1.97598	1.28605		-0.983909	0.26958	1.0796	1.55546	0.454509		-0.104131	0.54561	0.952301	1.39273	1.99368
FANCA		0.20357	1.14837	1.77205	1.09717		-0.809562	0.721244	1.87589	2.45195	0.554006		-0.373862	0.391922	0.86333	1.55283	2.10736
A_23_P321220		-0.119115	0.842497	1.44344	0.82742		NaN	0.877292	2.16982	2.54711	0.824694		NaN	NaN	NaN	NaN	NaN
E2F1		0.181728	1.21196	1.77976	0.709795		-0.362828	1.01877	2.07451	2.33551	1.30534		0.263328	0.513792	1.53755	2.27034	1.99392
NM_018186		-0.054063	1.26202	1.99819	1.28721		-0.539136	0.242616	1.67273	2.09543	1.48113		-0.461662	0.307872	0.626662	1.67667	2.39821
CHAF1B		0.161511	1.04195	1.56576	1.01986		-0.335039	0.592166	2.03547	2.68232	1.43345		-0.388076	0.16567	0.800901	1.79866	2.56989
RAD51		-0.072658	1.11823	1.75439	1.26899		0.023342	0.507124	2.12367	2.75673	1.84782		0.066109	0.096007	1.06322	1.73714	2.52117
UNG		0.074079	2.02712	2.07208	1.62742		-0.591245	0.374621	2.05765	1.97521	1.75307		-0.410702	-0.336512	1.75127	1.92224	1.65039
MCM7		0.825128	1.44506	2.18493	1.40098		-0.835114	0.932809	1.82221	1.50215	1.68757		-0.573166	-0.132805	1.61342	1.6549	1.03754
NM_022149		0.911925	1.51943	1.55778	0.572003		0.261681	1.25798	2.11554	1.93619	1.34506		-1.9593	0.185149	0.209425	0.362679	NaN
MTX2		1.16062	1.62112	1.61226	1.55224		-0.524352	0.694883	1.42936	0.816721	1.58252		-1.33105	-0.241408	0.346538	0.032157	1.06003
NM_024575		1.38226	1.6034	1.42711	0.902805		-1.17006	1.17643	1.05433	1.16606	0.615786		-1.00108	0.434528	0.040628	0.686051	1.46192
NM_005879		0.557453	1.70335	2.29092	2.06088		-0.679789	0.651359	1.21329	1.43523	0.946017		-0.582569	0.126348	0.318469	1.07957	1.98217
AF356877		1.2127	1.60678	1.9691	1.98402		-1.33991	0.709638	1.46172	1.58121	1.48902		-0.857268	0.586072	0.508179	1.32572	2.02821
NUP37		0.545986	1.11679	1.27679	1.23141		-0.429164	0.942464	1.25349	1.76305	2.09056		-0.582111	0.32694	0.357097	1.21816	2.17744
C6orf139		0.401552	0.986241	1.37785	1.04296		-0.340957	0.630154	1.23487	1.51487	1.75535		-0.358872	0.095207	0.462268	1.26346	2.09544
NM_005836		0.915473	1.10664	1.45161	1.42364		-0.614782	0.666441	1.15508	1.21564	1.70599		-1.19603	0.170496	0.47784	0.968102	2.00816
LYPLAL1		0.896867	1.37839	1.30498	1.68123		-0.680958	0.721957	1.08522	0.981878	1.75611		-0.476039	0.665456	0.71497	0.807474	2.18136
TFB1M		0.973242	1.34221	1.79848	1.68383		-0.669435	0.733113	1.0707	1.69712	1.53589		-0.470738	0.843933	0.373349	0.981722	2.12182
C14orf143		0.063631	0.836189	1.44699	1.24473		-0.073272	0.734792	2.0406	1.76408	1.59249		-0.738929	-0.459237	0.658421	1.03212	1.4737
CKLF		-0.174257	0.401567	1.13311	1.20052		-0.718333	1.26389	1.28214	1.66334	2.1159		-1.09632	-0.676207	0.408083	0.620952	1.4867
NM_032231		0.102246	0.696987	1.18895	0.923142		NaN	1.57776	0.939917	1.57806	1.87734		-1.12522	-0.269969	0.680983	1.36742	1.58235
BLM		0.415066	0.759513	1.27832	0.696271		-0.142745	1.03989	1.35163	2.04696	1.56831		-1.13358	-0.258231	0.303121	1.2679	1.35441
USP1		0.626556	1.31276	1.87834	0.961262		0.540135	0.47407	1.01256	1.43401	1.42003		-0.130089	-0.063976	0.313808	0.991118	0.889969
AF125100		0.663482	1.01223	1.65439	0.869677		NaN	0.858404	1.68492	1.59071	1.63652		-0.033757	0.372485	0.717252	1.32207	0.894889
DNAJC9		0.184754	0.252454	1.09781	0.686675		0.196003	0.356319	1.07345	1.37431	1.54199		-0.248554	-0.124945	0.705541	0.898997	1.01537
ADPRT		0.815677	0.701862	1.3921	1.54844		-0.621534	0.358377	0.989125	1.52658	1.29058		-0.423833	0.067649	0.748746	0.950062	0.975761
NASP		0.755192	NaN	1.58975	1.56496		-0.281792	0.457402	0.991634	1.13256	0.886997		NaN	NaN	NaN	NaN	NaN
NM_013299		0.416265	1.12209	1.79481	1.73886		NaN	NaN	NaN	NaN	NaN		-0.136158	0.605971	NaN	1.53919	2.10445
NM_033082		0.678565	0.741472	1.27594	1.4712		-0.081083	0.372319	1.00398	1.26016	0.996702		-0.429328	0.426644	0.544726	1.1573	1.18752
CDC7		0.186057	0.864129	1.23692	0.839232		-0.464664	0.267349	0.572306	1.20573	1.04686		-0.140623	0.142641	0.602684	0.826801	2.00615
ITGB3BP		0.185464	0.54481	1.23937	0.769377		-0.743731	0.317373	1.22958	1.88786	1.51349		-0.544809	0.180687	0.392313	1.053	1.47189
NM_018268		0.038473	0.701839	0.963907	0.94049		-0.37618	0.576252	1.31925	1.44941	1.51857		-0.170565	0.190261	0.753508	1.09554	1.46942
C11orf17		0.209891	0.547115	1.12902	0.713051		-0.337465	0.616764	0.957182	1.55723	1.34626		-0.081524	0.309397	0.380029	1.11465	1.54317
THC1811009		0.14793	0.731928	1.70463	0.933561		-0.211018	0.321408	1.40321	1.68529	0.898819		0.088621	0.527537	0.870196	1.33641	1.79393
DFNA5		0.109399	0.33502	1.6983	1.29261		-0.276756	0.385736	1.05372	1.59187	0.91222		NaN	NaN	NaN	NaN	NaN
GPX1		0.997709	0.52999	1.82339	0.974387		NaN	0.678784	1.16501	1.21367	2.05136		-1.16075	NaN	0.726758	1.3155	0.387033
NM_017653		1.08038	0.942214	1.13068	1.39128		-0.736774	0.781449	1.17015	0.897063	1.99676		-1.20146	-0.041792	0.480956	0.630422	0.570684
PDCD8		0.621728	0.905359	0.816351	0.945624		-0.479254	0.633133	1.57046	1.49635	2.00112		-1.15939	-0.019646	0.757208	0.8197	0.947342
NDUFA7		0.947184	1.37919	0.940295	0.929834		-0.73647	0.744814	1.01662	1.40624	1.35952		-1.25531	0.089961	0.754481	0.793853	0.832409
DHRSX		0.723942	1.28625	1.01499	0.789921		-0.75853	1.36093	1.01805	1.21484	1.29957		-0.91839	0.601274	0.784232	0.989291	0.914451
BC048801		1.13337	1.25889	1.58195	1.46037		-0.641684	0.81837	1.2684	1.39811	1.42709		-0.747007	0.02475	0.98241	0.848217	1.23309
BC021973		0.743708	1.09138	1.65155	1.48403		-0.493601	1.16414	1.30805	1.12692	1.28409		NaN	NaN	NaN	NaN	NaN
NUDT1		1.04873	1.37157	1.34409	0.996208		-0.620509	0.849687	1.50295	1.34804	1.51276		-0.912355	0.448984	0.602784	0.952701	1.28516
NM_016002		0.93956	1.01957	1.71925	1.21181		-0.426665	0.580094	1.67373	1.48798	1.50618		-0.860561	0.332858	0.741442	1.03998	0.831296
NM_016126		0.337611	1.20939	1.53811	1.04644		-0.506019	0.924386	1.2083	1.32934	1.73442		-0.816418	-0.15754	0.436293	0.850147	1.14895
ACAT2		1.72068	2.70532	2.91684	2.63265		-1.26723	1.3068	NaN	1.99939	1.37971		-1.7056	0.015265	-0.123618	0.913981	1.51009
DCLRE1A		2.01561	2.72436	3.49235	2.1039		0.015635	1.73544	2.19804	1.97906	1.08655		-1.11927	NaN	0.325008	0.942039	1.84104
FGFR1OP		1.11614	1.94568	2.90963	2.27429		-0.238879	1.20155	1.86506	2.26353	1.93911		-1.29135	-0.158014	0.045899	0.846489	1.46629
COX5A		1.61243	1.95128	2.22555	2.52241		0.302164	1.53391	1.72147	2.02242	2.43369		-1.05546	0.098635	0.562859	0.868246	0.656325
DBI		1.6008	NaN	2.24743	2.1732		0.511852	1.83145	2.02754	2.44284	2.63979		-1.10761	0.06912	0.531998	0.777225	NaN
RRM1		0.963161	1.3565	2.49456	2.21477		-0.762919	0.530334	1.60352	1.77069	1.96322		-1.53667	-0.744093	-0.086307	1.6853	1.78064
NM_018455		0.667859	2.01602	2.53041	2.59776		-0.473538	1.06697	2.09401	2.31797	2.00569		-0.601877	0.105658	0.30557	1.66019	2.3653
BC029415		1.25672	2.04759	2.41247	2.44726		0.297312	0.555923	0.962842	1.774	1.95891		-0.220557	-0.06775	0.089903	0.916049	1.94721
CPSF5		0.97807	1.14712	1.768	2.20739		0.481038	0.848625	1.26319	1.55446	2.02927		-0.389083	-0.465436	-0.064951	0.830928	1.57379
PSMC6		0.656003	1.15314	1.67447	1.5355		0.223157	0.917519	1.74456	1.50697	2.19622		-0.348062	0.057646	0.656571	0.763281	1.18779
SNRPD3		1.36085	1.85679	1.96229	1.99141		0.606432	1.25394	1.45449	1.78074	1.88319		-0.391567	0.306306	0.554591	0.874289	1.24393
BC020852		1.13841	1.94929	2.05713	1.87726		0.497368	1.18813	1.57443	1.79342	2.07699		-0.498154	-0.100004	0.411272	0.676492	1.10801
SLBP		0.788629	1.06934	2.30172	1.60686		1.41336	1.19551	1.81606	NaN	2.25255		0.098241	-0.416787	0.405384	0.885441	NaN
PFDN4		1.00322	1.64207	1.65876	2.00655		1.07796	2.22629	1.38005	1.96297	2.32174		-0.165177	0.29701	0.175635	0.730525	1.66778
ENST00000330374		1.67311	1.33932	1.1831	2.2485		0.594932	1.48632	1.02194	1.55329	1.97712		0.275989	0.25301	-0.033395	0.690703	2.04371
GMNN		0.625842	1.74059	2.59312	2.35668		-1.08201	1.15648	2.50388	2.82593	3.33829		-0.765572	0.298492	1.59021	2.61526	3.41028
BRCA1		0.265553	1.35796	2.48791	1.87431		-0.211955	1.18217	2.7876	3.16764	2.58547		-0.57761	0.407721	1.6305	2.47646	3.34317
NM_007280		0.276924	1.02049	1.97668	1.84165		-0.434932	0.785675	2.06023	3.13854	3.15854		-0.380298	0.179752	1.09027	2.49211	2.84374
CDC45L		0.236558	1.24254	2.80242	1.90671		-0.547114	0.488126	2.92034	3.43701	3.01783		0.122137	0.137222	2.05479	3.36867	3.37575
ZWINT		0.217633	1.37217	2.64381	1.12951		-0.666745	0.662091	2.31779	2.84601	2.47647		-0.085484	0.2762	1.76009	3.13402	3.05935
NM_014176		0.576461	1.60748	2.80809	0.909032		0.144408	1.59722	2.30576	2.99691	3.23001		-0.055941	0.633857	1.58424	2.66285	3.0205
RECQL4		0.596517	1.92328	2.65441	1.72752		-1.11049	1.98395	2.24084	2.89338	2.56292		-0.157612	0.669134	1.80682	3.15609	3.32137
GLRX2		0.899222	1.60916	2.20573	1.98735		1.01666	-0.224879	1.61522	1.99446	2.70207		1.13018	0.721398	1.6125	2.52335	3.31077
RACGAP1		0.974858	1.27967	2.60142	2.0714		0.595651	0.763958	1.21738	2.57078	3.01349		0.756704	0.723199	0.870041	2.77605	3.43261
C22orf18		0.162244	1.48018	2.26258	2.07256		-0.016041	0.649375	2.19928	2.81698	2.10162		0.726195	-0.396689	1.01944	2.16001	2.0423
STK6		0.251782	1.13213	2.7336	2.42998		0.02253	0.538169	1.13643	2.59188	2.7227		0.183688	0.500931	1.22647	1.99656	2.57066
H2AFZ		0.290817	NaN	NaN	2.47158		-0.225845	0.482102	1.00305	2.4762	3.28806		-0.137772	0.195414	0.653817	2.03716	NaN
STMN1		0.655616	1.62401	3.0962	2.49868		-0.638196	0.5278	1.31573	2.63331	3.26025		0.099808	0.001337	1.56692	2.51695	2.87629
DONSON		0.567536	1.01162	2.55623	2.64611		0.509545	0.897293	1.52651	2.37552	3.00642		-0.145168	-0.421591	0.758046	1.83348	2.11682
AF258562		0.938161	1.36026	2.36717	1.95766		0.5362	0.394056	NaN	2.26955	2.13387		-0.249879	0.397096	1.59791	2.08553	2.12465
CDK2AP1		0.768295	1.38486	2.43701	2.11749		0.154317	1.2349	1.64222	2.36685	2.75015		0.053945	1.12996	1.80921	2.50698	2.75789
FEN1		0.080319	0.827489	1.69458	2.13835		0.532876	1.27171	2.63515	3.00791	2.34938		0.460033	0.817661	1.63593	2.34857	2.83169
C6orf79		0.238335	0.666727	1.67513	1.33008		1.15765	1.92647	2.50465	2.87968	2.5351		0.270665	0.967808	0.615419	NaN	NaN
SMC2L1		0.243804	0.92371	1.9068	1.24427		0.98071	2.19772	3.25804	3.55991	2.66542		-0.230074	0.481185	0.514633	1.28415	2.48174
LMNB1		1.42111	1.24418	1.76417	1.96816		0.48686	1.44023	2.72675	3.27458	2.31578		-1.07502	0.306011	0.451697	1.80262	2.93221
NM_016448		0.343468	1.67743	1.91363	1.31491		0.067381	0.977029	2.80962	3.3747	1.84394		-0.251344	-0.021013	1.26742	2.06997	2.71159
BUB1		0.397344	1.00351	1.71927	1.68902		-0.06321	0.88286	1.91336	3.30383	2.29738		-0.838931	-0.266442	0.374496	1.52702	NaN
WDHD1		0.213518	1.04333	1.66378	1.48507		-0.058636	1.24417	2.36659	2.91077	1.59711		-0.273373	0.414764	0.756298	1.45826	3.07065
NM_024094		0.21685	1.3497	2.65144	1.79009		-0.095175	0.54775	2.61785	2.78649	1.29861		-0.372397	0.446856	0.945221	1.62454	3.89988
TTK		0.400842	1.70163	2.19309	2.6929		NaN	NaN	NaN	NaN	NaN		-0.310461	0.988392	1.13266	1.59818	3.5835
EXO1		0.159535	0.747395	2.98756	2.53363		-0.333671	-0.003544	2.35876	2.98871	1.5116		-0.311539	-0.230598	1.20422	1.89761	3.25975
DUFD1		-0.013874	1.37971	2.12352	2.24716		-0.303257	0.131867	1.98119	3.05842	1.47055		-0.266822	-0.473577	0.253109	1.49321	3.29874
NM_017915		-0.202693	0.730026	1.96326	1.79098		-0.496679	0.582913	2.62732	3.56312	1.40431		-0.620397	-0.185906	0.61876	1.91217	3.30952
LACTB2		2.11312	2.09794	2.20077	1.92683		0.070855	2.43201	2.21585	2.63743	1.94081		-0.40987	1.19774	0.726971	0.816162	2.85273
RFC2		0.765964	1.84029	2.98832	2.48965		0.528789	1.61347	2.47755	3.54424	1.41619		0.168591	1.28628	0.825348	1.79909	2.94215
DTYMK		0.560328	1.09721	2.82785	1.46246		0.411693	2.32456	2.04342	2.89806	1.59858		-0.463742	0.714976	0.756879	2.21366	2.74492
FH		0.937618	1.88058	2.82832	2.1309		0.845029	2.0798	1.95982	2.36416	1.90858		0.126518	1.03302	0.819869	1.72048	2.62431
C6orf105		1.55671	1.3537	0.941134	0.592155		0.154527	1.55338	1.96901	2.85494	1.98676		-0.043231	1.70839	0.528253	1.82369	2.97088
SAP30		0.765558	1.30763	1.83755	1.86232		-0.172642	1.08265	1.73723	1.9958	3.48358		-0.551196	0.405148	1.16492	2.17129	2.97425
NM_016073		1.31726	1.55201	1.75965	1.97826		-0.558718	1.42016	0.961292	1.66387	2.68777		-0.311192	0.997543	1.71554	2.66155	3.38891
FAH		1.11431	0.925587	1.2201	1.64669		0.020344	2.25011	1.61859	1.79801	2.17334		-0.647139	1.21872	1.70899	2.63356	2.68774
LAG3		0.771072	1.26423	1.37489	1.70267		-0.83129	2.0945	1.91755	2.06436	2.33849		-0.432143	1.24606	0.885662	1.52064	2.17856
MCM5		0.541125	1.50563	1.90637	1.53082		-0.145414	1.59381	0.857667	1.85912	1.56132		-0.124733	0.777452	2.16159	2.07696	1.82041
FDPS		0.83896	1.51637	1.66137	1.70791		-1.07951	1.5728	1.69262	1.72634	2.16153		0.216088	1.09343	1.48886	1.79201	2.17404
C16orf33		0.657901	1.17261	1.92487	1.67951		-0.455876	1.29257	1.46373	1.95146	1.50841		0.117404	0.899672	1.30639	2.52237	2.60826
C14orf147		0.807392	1.5764	1.9311	1.85132		NaN	NaN	NaN	NaN	NaN		0.213134	0.471917	1.26381	2.25224	2.73453
PCTP		0.978087	1.73994	1.54678	1.83896		-0.835441	1.19903	1.30494	1.40292	2.29449		-0.621071	1.10818	2.0036	1.7586	2.33053
PFKM		0.695946	0.876489	1.37005	1.04532		-0.044914	0.97347	1.82623	2.02126	2.05419		0.21186	0.939198	1.59931	2.14539	2.00399
SMS		1.00293	1.08088	1.72579	1.09322		NaN	1.18397	1.60828	1.90453	2.22377		0.039688	1.23656	2.0417	1.7911	2.00172
C6orf125		1.20657	1.50444	1.77751	0.785631		0.556724	0.717211	1.66063	NaN	1.89761		0.006085	0.814807	1.22366	1.55966	1.72839
EXOSC8		0.803289	1.5226	2.05867	1.02215		0.039854	0.998306	1.67845	1.51281	1.9092		-0.022814	0.636563	0.927289	1.15914	1.49377
NM_080678		1.08459	1.57245	1.57923	1.29658		0.008581	1.37217	1.52841	1.17927	1.88631		0.116578	0.908429	1.16507	1.16179	1.57948
RPA3		0.701718	1.33453	1.41167	1.22128		0.159089	NaN	1.13688	1.7073	2.44001		0.254545	0.136065	0.955139	1.29892	1.45619
C7orf24		1.0042	1.28594	1.23696	1.07405		-0.032739	0.914341	1.2908	1.73057	2.49143		-0.351698	0.639164	1.26454	1.25569	1.76842
NEFH		1.1718	1.50061	1.75867	1.20151		0.359966	1.83022	1.84491	2.45497	1.68279		-0.030005	1.07947	0.989852	1.87078	2.39079
NM_145018		0.56946	1.50173	1.66924	1.58706		0.0103	1.44275	2.5256	2.62536	2.34782		0.339446	0.603019	1.13201	1.49588	2.27902
C9orf40		1.3484	1.8324	2.26506	1.73577		0.288449	1.55988	1.46417	1.94753	1.95551		0.444142	0.845633	1.18032	1.52239	2.13717
NQO2		1.00345	1.66973	2.30759	2.01491		0.212234	1.08567	1.47445	1.97658	1.70971		0.441833	0.727354	0.699734	1.16903	1.994
PTGIR		1.21429	2.25901	2.30032	2.28105		-0.020018	2.04215	2.11922	2.53558	2.13294		0.922727	1.91044	2.3611	4.11789	3.9319
MCM4		0.830925	2.25873	NaN	2.60825		-0.713539	1.68557	2.63364	3.10964	1.96982		0.214572	1.16853	2.86114	2.64881	3.54015
VDR		2.06203	2.88841	2.99321	3.11891		0.374578	2.11241	2.47987	2.58879	3.26808		1.36643	2.30885	2.43352	3.07832	4.18609
NM_020685		1.57588	3.03708	2.68709	1.97965		1.04238	2.33754	2.07658	2.50031	3.07371		0.914494	2.22577	1.9417	3.05672	4.10749
MPZL1		1.7777	2.50654	2.75663	2.89091		1.39525	1.60843	2.03263	2.31851	2.50024		0.686549	1.80347	2.04619	3.57816	2.58255
CASP3		2.54676	2.64222	2.98663	2.85193		1.21141	1.93129	1.78545	2.16948	2.87864		0.993442	NaN	2.75333	3.26416	3.20647
NM_024629		0.597127	2.41151	3.41159	3.78076		0.128327	1.35208	2.98255	3.67625	3.8606		-0.543208	0.055338	1.67303	3.18343	3.7577
NM_013290		1.05885	2.34237	3.37353	3.30944		-0.039983	1.16868	2.8049	2.79988	3.37617		0.374548	0.199722	1.90827	2.9832	3.01038
NM_002475		1.10936	2.28237	3.25103	3.4447		0.217356	1.21894	2.23818	2.44911	2.96471		-0.333331	0.489781	1.88403	3.00873	3.47459
PCNA		1.01303	1.94894	3.03911	2.96513		-0.28386	0.8354	2.37663	2.95305	3.28642		-0.515913	0.178916	1.78479	2.1021	2.34703
RAD54L		0.485315	2.2954	3.25694	2.86326		-0.870437	0.686163	3.08052	4.28128	2.57291		-0.22059	0.061266	1.88454	3.10398	4.11495
NM_016095		0.616203	2.47247	2.65656	2.17544		-1.33554	0.813929	1.97215	2.50476	1.8014		-0.621832	0.255504	1.69847	2.69431	2.59431
NM_182687		-0.118724	2.8915	3.15103	3.36951		NaN	-0.093358	2.51705	2.61544	1.72		NaN	NaN	NaN	NaN	NaN
GAL		1.84621	2.82631	2.99483	2.10678		-0.29859	1.29178	2.43881	3.28893	0.808959		-0.996453	0.483045	1.11789	2.00175	2.03345
M37712		2.06398	2.82097	3.05434	2.58897		-0.55422	1.48504	2.37003	2.08078	2.06848		-0.822698	1.32182	2.17236	2.50718	2.27559
AK074235		1.97106	2.88651	4.14067	4.28436		1.71655	1.52944	1.52676	2.68587	2.99426		2.12804	NaN	2.46489	2.35605	3.78595
SPAG5		0.241051	2.06277	3.77629	3.96227		2.16886	0.591229	2.16832	2.93937	4.03968		2.37124	0.346806	1.57065	3.45916	3.76542
CTNNAL1		1.71327	1.98121	2.78339	3.12371		NaN	1.17796	2.03618	2.74333	4.01369		3.63277	2.09917	2.27669	3.25434	3.70806
TNFSF6		2.78554	3.17892	3.59039	3.26256		3.12009	2.02235	1.68191	2.65283	1.8536		3.31665	2.49257	1.79671	2.74703	2.96936
ELL2		1.77823	2.47952	2.92738	3.31913		2.30436	1.24972	1.73007	1.86952	2.20242		3.87715	2.33893	2.78071	2.7403	2.39352
XCL2		1.78368	2.4936	2.41954	2.7069		NaN	NaN	NaN	NaN	NaN		3.6749	3.39476	1.86799	2.26106	3.08667
ATP1B3		1.60212	2.81294	2.39429	2.44883		1.34227	0.980171	1.17607	1.15403	1.17645		NaN	NaN	NaN	NaN	NaN
SLCO4A1		NaN	1.83381	2.46769	2.79447		3.22896	2.68998	1.93139	2.04745	2.26634		2.36023	2.78744	3.02011	4.01845	2.90627
NM_018664		3.45019	3.42321	2.69727	2.04211		2.74115	3.30528	3.23362	2.91367	2.60912		3.0436	3.93388	3.69213	3.59136	3.35624
PSAT1		3.55589	2.87611	2.81709	2.52433		3.90791	3.35302	3.46831	2.91403	3.50967		2.53991	3.59399	2.83453	2.95459	2.65249
CCT5		2.31656	NaN	3.17592	3.38286		3.90057	NaN	2.82949	3.01859	4.1689		1.94372	2.46232	2.87317	2.67164	2.77115
CTPS		2.72648	3.1782	3.20697	2.63503		2.82873	2.89636	3.04532	2.90452	2.69098		2.7322	2.42216	2.92285	3.1581	3.20778
U97075		2.98327	3.03751	2.71591	2.50198		3.02968	3.58632	2.84926	NaN	2.73006		2.49255	2.48728	2.41145	2.2577	2.74415
IER3		2.46669	2.32623	2.5639	2.36421		2.9184	3.03892	2.85645	3.12892	2.94348		2.69643	3.11625	2.87952	2.76156	2.85563
PRDX1		2.26341	3.01555	3.08394	3.14961		NaN	3.38978	2.77585	3.06442	3.12747		1.85642	2.8582	2.83823	3.0891	3.5619
UMPK		2.68553	2.75817	2.58777	2.6559		2.36562	3.43863	2.94344	2.89011	2.88086		1.67871	2.2596	2.76735	3.46965	3.14978
EBNA1BP2		2.23701	NaN	2.64954	2.48031		NaN	2.70555	2.93651	3.03839	2.78821		1.85937	2.29254	2.87717	2.63618	2.5658
NM_152718		2.43306	2.58308	2.4872	1.72186		1.72397	2.88285	3.40229	3.15271	3.06747		1.63348	2.39303	2.68703	2.99331	2.34894
SLC43A3		3.70956	4.14954	3.96438	NaN		2.80537	3.46579	3.59072	3.48351	2.67702		1.02174	2.23457	2.56212	3.56652	NaN
RBBP8		3.73043	3.92606	4.68063	4.4279		2.25192	2.8806	3.34401	4.25869	4.27483		1.38584	2.22757	2.3686	3.53914	3.17503
GZMB		2.96328	3.47858	4.66034	4.10051		1.17793	3.38103	3.56956	4.33806	NaN		1.25259	2.68835	2.6664	2.86923	NaN
SHMT2		3.30924	3.43988	3.87107	3.66443		1.41151	2.97045	3.09463	2.76824	3.14865		1.92796	3.46393	2.88586	3.24364	2.80659
NFE2L3		3.16326	3.63761	3.70262	3.52359		1.73184	3.35827	2.53667	2.69222	2.5813		1.20931	2.92068	2.21	2.69785	3.31711
TXN		3.03966	3.83292	3.35019	3.56492		2.01299	NaN	3.47884	3.5517	4.1359		1.12007	3.00423	3.16029	2.80883	3.23469
LRP8		3.17161	3.35611	3.26038	2.94101		2.4083	3.86614	3.42579	3.53248	2.1893		1.41961	2.42527	1.62523	2.33491	3.96739
BC025376		3.43549	4.07072	3.92254	3.0367		2.05624	3.074	3.74183	4.40879	2.12762		1.55108	1.77968	1.18247	1.81264	3.13313
VIM		1.66632	NaN	NaN	NaN		NaN	NaN	NaN	NaN	NaN		1.34469	NaN	-0.522987	NaN	NaN
HSPE1		NaN	NaN	4.28749	3.61227		NaN	3.28643	3.96161	4.22936	NaN		NaN	NaN	NaN	NaN	NaN
XCL2		2.85225	3.27717	2.98152	3.5435		3.415	2.11286	1.69179	2.62765	3.40457		2.44136	1.48647	1.98649	1.55085	2.21317
MTHFD2		3.54606	3.65638	3.11552	2.53239		3.09987	3.17169	2.78992	2.57531	3.2504		1.60764	2.12932	1.89907	2.12247	1.11829
NM_016391		3.33913	3.27188	2.90774	2.1023		3.55819	2.62774	2.63885	2.62814	2.0295		1.97399	1.8653	1.84329	1.5733	1.665
CCL4		2.68066	2.36036	2.08334	2.36313		3.11658	2.36713	2.20134	2.59359	2.36866		2.17983	1.82999	1.95844	1.66693	1.46529
TARS		2.83013	2.69992	2.42282	2.81008		2.63528	2.39104	2.15238	2.25817	3.04172		2.19337	2.00654	2.31558	1.68628	1.57813
MRPS17		3.28088	3.54206	3.69626	3.70824		2.59611	2.84239	3.51025	3.39114	3.5549		1.70874	1.4256	1.82475	2.28251	2.72887
NM_138779		2.32839	3.19681	4.26487	3.63289		1.80704	2.26635	2.87019	2.91183	3.09043		0.571282	1.36058	1.3075	2.39729	3.32993
MCM6		2.9962	3.37057	3.78751	3.72535		1.90594	2.29618	2.65002	2.88339	3.16189		1.17122	1.63188	2.39872	2.72193	2.71429
PSMA3		3.17576	3.06194	3.39268	3.33706		1.44551	1.98492	2.22991	2.29047	2.38221		1.20471	1.74911	2.13336	1.7525	2.28668
WDR3		3.41401	3.67841	3.29738	3.53654		2.24957	2.36492	2.68694	2.21822	2.11192		1.80807	1.54335	1.542	1.94321	1.8108
PARK7		1.29724	1.65633	1.80958	1.96137		2.28825	2.48704	1.95155	2.09179	2.96915		-0.217115	1.22121	0.839414	1.1882	1.60055
M27396		2.44813	1.45936	1.72601	1.92636		1.51161	2.53454	1.89275	1.86508	2.3067		-0.256498	0.984153	0.619998	0.850995	0.306922
AL110170		1.83285	2.11558	1.99732	2.12783		-0.171159	1.30146	1.44386	1.7383	1.8887		-1.09479	0.197323	1.20693	1.82818	1.27074
GSTP1		2.27017	2.32171	1.99652	1.93743		-0.002552	1.34182	1.6077	1.63109	1.9316		-0.39484	0.896436	1.60251	1.43058	1.71
PSME2		2.27925	2.35801	1.97691	1.41727		0.710814	2.01908	2.2174	1.93981	2.163		-0.44794	NaN	1.93694	1.36688	1.62396
CYC1		2.17224	1.95911	2.04966	1.66778		1.08678	1.69896	2.10572	1.42386	1.38992		0.018437	0.986405	0.582887	1.0853	1.1445
SNRPD1		1.57549	1.33667	2.32863	2.36554		1.43466	1.74759	1.89035	1.99306	2.13578		0.223865	0.170642	1.06205	1.12232	1.63495
MRPS28		1.60828	1.27991	2.19907	2.17355		1.04977	1.5097	1.79073	1.82278	2.14676		-0.169601	0.519748	0.929009	0.77816	1.09474
PSMD1		1.49337	1.6634	1.73341	2.48495		1.36126	1.32151	1.82764	1.57166	1.40436		0.131438	0.561422	0.714957	1.06961	NaN
MRPS18C		2.12712	2.13344	2.15543	2.10304		0.711514	1.544	1.74534	1.88071	2.15289		0.004167	0.428758	0.930619	0.823543	1.52891
GTF2F2		1.67143	2.22067	2.0052	2.02946		0.733278	1.45647	1.71202	1.50919	2.50638		0.090894	0.953548	1.073	1.59973	1.84781
POP4		1.68417	2.02072	2.13807	2.14287		0.977943	1.65335	1.83128	1.57579	1.82193		0.360705	0.845729	0.582674	1.43789	1.70273
TIMM13		2.67113	2.54197	2.49362	2.11431		1.50808	2.25986	2.49172	2.40746	1.49054		0.271805	0.969606	1.23183	1.52786	NaN
NM_032359		2.55306	2.03468	2.64588	2.01503		1.21734	2.12133	2.22093	1.66824	1.75143		NaN	NaN	1.26079	0.903573	1.13098
TIMM8B		2.18428	2.48314	2.12202	2.09139		1.58201	2.03155	2.04763	2.2264	1.75851		0.212324	0.584991	0.950088	0.934502	0.993755
THC1880463		1.9287	2.04608	2.07062	2.34612		0.591536	1.91444	2.30725	2.2891	2.78435		-0.066497	0.431083	1.05074	1.19515	1.26947
PDCD5		1.67939	2.16178	1.99766	2.06176		0.718694	2.34907	2.56224	2.55415	2.93498		-0.157532	0.485904	1.53389	1.17201	1.03765
STOML2		1.84807	2.09129	2.00993	2.65154		1.17844	2.29739	2.7067	NaN	2.36973		0.066201	1.08569	0.658925	1.0583	NaN
MRPL19		1.7995	2.24701	2.18689	1.86492		1.35519	2.03059	2.59541	2.27848	2.60374		-0.143173	0.504822	0.55089	1.1838	1.61549
MTCH2		1.91751	2.07134	1.93201	2.13424		1.9677	2.33903	2.57824	2.2102	2.6989		-0.022504	0.572782	0.653884	1.41906	1.88507
NM_031210		2.36447	2.40814	2.79018	2.79737		1.18783	1.38627	1.73842	2.23312	2.33112		0.108758	0.391454	1.10173	1.05516	1.58636
HAT1		1.89429	2.40403	2.8672	2.52351		1.30151	1.39132	2.11042	1.86957	2.82784		0.502685	0.653891	1.49658	1.25612	1.85887
NM_015420		2.09595	2.53457	2.28576	2.71649		1.52683	1.71794	1.66242	NaN	2.64185		0.171763	0.347601	0.548495	1.22059	1.21806
A_23_P258114		1.74613	2.11758	2.00361	NaN		1.22391	1.74732	2.01721	2.02497	2.55214		0.197595	0.239098	0.554515	1.3228	1.06806
RANBP1		2.28097	2.49466	2.61242	2.27693		1.34299	2.12	1.85441	2.51807	2.51546		-0.168117	0.562279	1.18209	1.4471	0.943554
MRPL39		1.25853	1.75669	1.95672	1.74872		1.26511	2.17652	2.49629	2.39664	2.83704		0.461658	0.698202	0.96737	1.13704	1.63026
A_23_P165819		1.25887	NaN	2.50516	1.57441		NaN	2.10337	2.28374	2.73353	2.51027		0.683523	NaN	NaN	1.42897	2.001
NM_145280		1.52329	1.98195	2.38701	1.84645		1.72007	1.97752	2.32064	2.61392	2.01925		0.976432	0.91311	0.643636	1.49661	2.51707
NM_018321		0.93087	1.92579	2.29992	1.77566		1.5265	1.92616	2.43068	2.02812	2.14047		0.785084	0.626942	0.997055	1.43448	2.12311
PDXK		1.63892	2.23511	2.5041	2.19989		1.03102	1.69847	1.70889	2.16821	1.74707		0.862572	1.12155	1.32268	1.99832	1.93973
NM_018126		1.4873	1.75789	2.13107	2.13393		1.32875	2.02128	1.80936	2.62295	2.04477		0.886445	1.33315	1.05015	1.67781	2.05391
PSMA6		1.78073	1.90059	1.71548	2.46671		1.15961	NaN	1.83624	1.96736	2.17537		0.276288	0.928268	1.54232	1.23565	1.86782
SRPK1		1.82487	1.72591	1.93314	2.00217		1.34162	1.46791	1.81147	2.01764	2.29121		0.959674	0.956563	1.63939	1.47156	1.51734
NAT5		1.52972	2.13934	1.85981	2.06567		1.60684	1.64331	1.78365	2.03984	2.03426		0.966509	0.971032	0.924633	0.872592	1.42007
MRPL36		1.69013	1.84029	1.68383	1.77801		1.37375	1.57964	1.70712	2.10936	2.30104		0.860012	0.918317	1.00473	1.30354	1.26328
VDAC1		1.76099	1.97944	2.44442	1.67525		1.61319	1.80837	1.9734	2.02971	2.42171		0.502515	1.168	1.36704	1.33078	1.32932
PSMA2		NaN	2.18139	2.39138	2.12305		NaN	1.89398	2.17531	2.23702	2.65583		0.349701	NaN	1.62786	1.45517	1.62363
C13orf12		1.71579	2.12069	2.01178	2.18119		0.84187	1.97037	2.13598	1.99802	1.99683		0.493765	0.974725	1.3985	1.64257	0.973628
HPRT1		1.75198	1.16501	1.81532	1.87581		2.78537	1.90406	2.02138	2.10851	2.37274		0.698599	0.984914	1.32731	2.10265	2.01867
BC033559		1.30214	1.69898	1.99575	1.30738		2.92778	1.73375	2.36434	2.17731	1.76938		1.34241	1.01442	0.882985	1.63466	2.09814
METTL2		0.92261	0.995539	1.81959	1.77306		2.4905	1.9307	1.61135	2.46007	2.04906		1.33874	1.25772	1.02459	1.63359	1.75899
DSCR2		1.0668	1.36916	2.09655	1.3016		2.15806	1.4549	1.70917	2.39679	2.2318		0.811614	0.348494	1.42293	1.9369	2.31641
BC006124		0.838777	0.903245	2.09369	1.18036		1.70217	1.73939	2.27697	1.96103	1.03821		NaN	NaN	1.74738	2.28911	2.10206
EMILIN2		1.05235	1.41686	1.46368	1.21203		NaN	1.78916	1.95358	1.80731	1.37934		0.249627	1.2131	2.2334	2.81679	2.06358
RCN1		1.30785	1.26708	1.38005	1.31739		1.03145	1.60935	1.23612	1.61447	2.31445		0.76971	1.55566	2.20544	1.56331	1.36431
TXNDC7		0.594804	0.822935	1.51206	1.82378		1.10675	1.54217	1.75465	1.90391	1.98609		0.652128	1.39268	1.90609	2.1981	1.81363
NM_015360		1.37764	1.91876	1.45314	1.24287		1.11167	1.63817	1.7997	1.47287	2.02845		0.88093	1.11481	1.33036	1.46248	1.53852
PSMA4		1.49532	2.00145	1.49542	1.26133		1.21769	NaN	1.36844	1.47887	1.6992		0.590282	1.24337	1.49736	1.58234	2.08621
NOLA2		1.51513	1.68753	1.18554	1.04966		1.53046	NaN	1.64166	1.72877	1.76422		0.737263	1.16682	1.61963	1.50381	1.80462
AK024572		1.15993	1.41543	1.9065	1.21637		0.812481	1.87993	1.70052	1.78504	1.64018		0.768882	1.2389	1.62082	1.93095	1.9876
ELAVL1		1.19289	1.82563	1.6273	1.33878		0.93972	1.7313	1.94106	1.85223	2.10884		0.563572	1.13795	1.81801	1.84922	1.85468
NM_016292		1.28477	1.46127	1.67274	1.27247		1.15106	1.87598	1.8771	1.93511	1.74754		0.18966	1.49631	1.26037	1.70242	1.45265
NM_174889		1.48023	1.60592	1.56126	1.78177		0.655227	1.42229	1.91539	1.46252	2.05334		0.194842	1.13527	1.6573	1.92346	2.04163
NME2		1.5223	NaN	1.94057	1.63118		NaN	2.24231	1.80019	NaN	2.14227		-0.103916	1.00993	1.52088	1.51181	1.87764
MTMR2		1.61877	2.17952	1.74735	1.64626		0.535994	1.88424	2.22216	2.05358	2.00724		0.14484	1.15256	1.51718	1.87146	1.70698
NM_030922		1.43813	1.91561	1.93469	1.94244		1.92445	1.3017	1.3801	1.74418	1.63505		1.37753	1.03915	0.914361	2.01237	1.24914
TFRC		1.08403	1.53591	1.79848	2.05694		1.89165	1.40168	1.55074	1.82506	2.13365		1.34443	1.11241	0.449986	1.36541	2.28233
NM_032847		1.57282	1.71435	2.08519	2.18856		1.3684	2.00516	1.6716	1.49086	1.95568		1.30099	1.28671	0.887063	1.39927	2.20658
PNPT1		1.50188	2.03056	1.86024	2.02758		1.76743	1.76452	1.88484	1.72932	2.0514		1.12241	NaN	1.41672	1.57484	1.97169
UCHL3		1.32625	1.92359	1.94798	2.31702		2.11301	2.00189	1.83214	2.12459	1.94332		NaN	NaN	NaN	NaN	NaN
SNRPE		1.85355	1.75908	1.95256	2.01995		2.28837	1.57759	1.6284	1.70509	1.65374		0.498464	0.907183	1.16091	1.06675	1.08691
PSMB2		1.40682	1.11075	1.68493	1.94244		2.05047	2.08409	2.17829	1.5887	1.95993		0.472351	1.22626	1.02206	NaN	NaN
ATP5J		1.18369	1.38314	1.78739	NaN		NaN	NaN	NaN	NaN	NaN		NaN	NaN	NaN	NaN	NaN
SOD1		NaN	NaN	NaN	1.71456		2.38869	1.81293	1.0862	1.06709	1.86526		NaN	NaN	1.36956	0.685258	1.41292
S63912		1.2438	NaN	1.46626	1.48073		2.01499	NaN	1.63684	1.70829	2.22801		1.18747	1.10613	1.45826	0.856917	NaN
PSMA1		1.47505	2.05603	1.5788	1.64819		1.33633	2.31096	1.78629	1.57306	1.88605		0.387112	1.19027	1.67801	0.767254	1.07002
SEC61B		1.18731	1.68647	1.0873	1.66897		1.4116	1.58745	1.66265	1.559	NaN		0.362198	1.0077	1.37003	0.82622	1.84013
PSMC2		1.01886	1.97711	1.779	1.72053		1.03225	1.43778	1.94767	1.5038	2.08287		0.565301	0.830741	1.15133	1.05127	1.53026
C5orf15		1.49442	1.84337	1.66738	2.17481		1.35378	2.08523	1.33836	1.26943	2.34437		0.812883	0.913461	1.17098	1.02297	1.98764
CCT3		1.27647	2.19306	1.9999	1.50563		1.30621	1.63622	1.70555	1.98184	1.13712		0.886374	1.771	1.78388	1.72019	0.845128
SORD		1.15412	1.60868	1.15161	1.65947		1.68769	1.35388	1.83543	2.47284	1.35084		0.701077	1.57053	1.6631	1.65638	1.48887
KCTD12		1.80503	1.94958	1.82709	2.15416		NaN	1.75001	1.77127	1.53461	1.37875		1.34377	0.879141	2.04669	1.99455	1.53952
NM_032704		1.69011	1.82107	NaN	1.77003		0.972153	0.835389	1.30644	1.45817	1.46804		1.06968	1.22074	1.7904	1.96359	1.51875
FKBP1A		1.66719	1.72322	1.4926	2.04834		0.753708	1.32631	1.26811	1.69818	1.2048		1.48744	1.39848	1.77529	1.61179	1.19552
CSNK2A2		1.45672	1.86109	2.35828	1.73353		0.461514	0.660999	0.955069	1.35535	1.47574		0.54432	1.0366	1.5504	1.29825	1.08809
RUVBL1		2.31132	1.91602	2.04279	1.5393		0.375197	0.948442	1.21818	1.29999	1.22646		0.195198	1.2641	1.5997	1.23431	1.17482
AK000154		1.8511	1.62004	2.22011	1.06573		NaN	1.57571	1.27641	1.37838	1.18629		0.237527	1.14204	2.10883	1.50845	1.19818
FARSLA		1.87467	1.66504	1.43263	1.0477		0.623414	1.39404	1.19518	1.46982	1.54434		0.911674	1.41489	1.54469	1.34353	1.28873
STIP1		1.69706	1.80456	1.70489	1.77426		NaN	1.5037	1.73893	1.52998	1.93769		0.684208	1.57269	1.61607	1.54134	1.31675
ATP5G1		1.63705	1.8013	1.51084	1.69185		0.310557	1.34232	1.45634	1.54929	1.68769		NaN	0.691254	1.53966	1.29408	1.35072
TXNL2		1.65854	1.91816	2.11899	1.30541		0.729951	NaN	1.4297	1.33205	1.75594		0.714022	1.06292	1.29474	1.13798	1.52869
PSMA7		NaN	1.94341	1.79957	1.43915		0.825956	1.12629	1.50226	1.30572	NaN		0.589379	0.998687	1.62989	1.27305	1.26372
PDAP1		2.028	1.98721	1.56593	1.56341		0.802531	1.79862	2.04214	2.13064	1.14026		0.935369	1.27154	0.975749	1.52558	1.26778
BOP1		1.83984	1.81511	1.88089	1.48842		0.067339	1.85944	2.20116	1.73171	1.05742		1.02695	1.3773	1.18189	1.61536	1.18135
SDCCAG16		1.70752	2.23897	2.03275	1.04973		NaN	1.39054	1.51904	1.49102	1.21237		1.28477	1.332	1.50593	1.94188	1.49614
NM_015590		2.13162	1.88925	1.68071	0.668786		1.39214	1.82031	1.91015	1.75141	1.25179		1.23122	1.44309	1.22397	1.69267	1.20718
GCSH		0.849962	1.03453	1.88065	1.81115		0.784428	2.16225	2.18435	2.40501	2.57043		-0.255075	0.864535	1.75249	2.13127	2.69319
AF165518		1.21023	1.63049	2.24361	1.77059		0.885775	2.36904	2.54723	2.21926	2.33475		0.231742	1.23839	1.88095	1.95697	2.6113
SNRPG		1.43196	1.67845	2.28207	1.64259		1.6232	1.49564	1.56266	1.8717	2.45426		0.634327	1.54361	1.85165	2.5773	2.28265
J02683		1.07465	1.55861	2.16834	1.90738		0.969282	1.32277	1.359	1.70677	2.58344		0.994406	1.20977	1.71223	2.05709	2.03271
NM_021242		1.30178	1.19944	1.38825	1.97148		1.31712	1.56895	1.64317	1.94089	2.99837		0.940728	1.03436	1.78208	1.89259	2.00821
HSBP1		1.35657	1.03972	1.52018	1.86517		1.5303	NaN	NaN	2.43979	3.01152		1.08373	1.26357	2.08082	2.1042	2.29912
C16orf34		1.27034	1.4306	1.75632	1.43413		1.80651	1.37403	2.30404	2.1193	2.33765		1.59594	1.23239	1.65499	2.17955	2.18671
PELO		1.51442	1.60971	1.56907	1.94016		1.62095	2.03403	2.14781	2.10258	2.90339		1.69508	1.70689	2.00143	2.33264	2.37322
BC000665		1.21792	1.51156	2.55403	2.25564		0.881845	1.68082	2.20621	2.46133	3.28625		0.871717	1.58178	1.87014	2.00562	NaN
MRPS10		1.35288	1.52565	1.88484	1.78269		0.794367	1.97597	2.48862	2.31247	2.90144		1.01189	1.82916	2.00189	2.25967	2.18945
HKE2		2.50919	2.07798	1.96535	1.43153		1.29727	2.33395	2.48356	2.39493	1.94438		0.555171	1.44016	1.58593	1.97416	2.41572
PSMD14		1.49171	2.47639	1.88388	1.9057		1.14701	2.5114	2.03252	2.06897	2.1472		0.879687	1.36796	1.66815	1.48238	1.83629
PPIL1		1.94946	1.99699	2.0087	1.82751		1.04054	2.50694	2.59671	2.41647	2.21506		1.16488	1.58899	1.9257	1.81451	1.84439
CCT6B		1.66831	1.93869	2.04044	1.59011		1.4462	2.34245	2.49269	1.91188	2.22596		1.04156	1.67732	2.13659	2.23552	2.24223
RARS		1.73843	1.74091	1.95244	1.99795		0.973767	2.02591	1.8885	1.89245	1.91123		0.597718	1.63951	2.31513	1.89243	2.05952
ATP6V1C1		1.51174	1.64548	2.1615	2.11133		2.11362	2.47731	2.48529	2.28138	2.81795		0.909785	0.910312	1.23112	NaN	NaN
D13627		1.42066	2.38387	2.2963	2.29319		NaN	NaN	1.80283	2.3122	3.00594		0.916653	1.0451	1.6384	1.95739	2.17888
CCT6A		1.71907	NaN	2.27346	2.19185		1.89106	2.69467	2.28009	2.34365	2.40655		0.876437	1.31233	2.15916	2.09768	1.8493
MRPS16		1.53327	1.87288	1.73386	1.37767		2.1	2.8211	2.24987	2.43171	2.35111		0.426493	1.19993	1.35386	2.04783	2.72421
MJD		1.30508	1.57711	1.57358	2.26864		0.729754	1.45689	1.38684	1.42924	2.59057		0.960483	1.22098	1.04543	0.97435	2.69491
YWHAH		0.255238	0.642818	2.23454	1.67871		0.939818	0.696021	1.55244	1.94863	2.29747		1.03956	0.456998	1.1352	1.98726	2.27014
ABHD5		0.71476	1.23004	1.66972	1.64535		0.986541	0.974396	1.86796	1.79687	2.12168		1.38122	0.68694	1.92044	1.88265	2.32705
SEPHS1		0.727952	0.834599	1.41792	1.75968		1.24554	1.36147	1.53216	1.5625	1.4484		0.285982	0.721835	0.569218	1.92885	1.61272
TDG		0.833736	1.28668	1.47813	1.95265		0.63947	0.631816	1.28108	1.68607	2.33003		0.561289	0.091196	0.526	1.17535	1.66307
C10orf7		1.67008	1.43971	1.48475	2.22578		0.769863	0.894532	1.47864	1.733	1.89779		0.419435	0.440936	1.16878	1.09171	1.45696
PDHA1		1.23366	1.26862	1.60103	1.96449		0.555198	0.782784	1.41768	1.73176	1.90858		0.299151	0.180568	0.897185	0.771144	1.22874
MRPS15		1.31393	NaN	1.25393	1.80059		NaN	1.55144	1.04944	1.35099	NaN		0.004852	0.721327	1.165	1.35002	1.85413
CDK7		1.12317	1.45057	1.44719	1.64677		0.791011	1.75625	1.21395	1.46224	2.38131		0.391245	0.856247	0.762709	1.23721	1.87457
AK000678		1.08221	1.06669	1.17254	1.43139		0.782681	NaN	1.18356	1.04562	1.83869		0.533796	0.753173	1.19546	1.44181	2.0169
AF250319		1.03085	0.773803	1.48405	1.65032		NaN	NaN	1.44088	1.16071	1.81292		0.578967	0.782129	0.998135	1.55983	2.15861
NM_014171		1.49169	1.50663	1.79869	2.28659		0.590623	1.20645	1.26453	1.44606	2.15161		0.699604	0.865171	1.02015	1.54679	1.71202
C7orf30		1.00896	1.08382	1.52646	1.79922		0.400324	1.25477	1.79832	1.75132	2.33354		0.477301	0.86241	1.074	1.20022	1.83837
NDUFV2		1.06852	1.28422	1.38448	1.51227		0.429646	0.990007	1.29967	1.66981	1.99823		0.802756	1.04513	1.23206	1.20688	1.38562
SLC25A5		1.14075	1.14508	1.44772	1.46664		0.384507	1.01837	1.16892	1.60985	2.28864		0.942807	1.10087	1.45303	1.58137	1.46774
PA2G4		1.43431	1.69029	1.65648	1.36806		0.890517	1.58673	1.47361	2.10308	1.82081		0.528035	0.657205	1.62206	1.42468	1.06384
NCL		1.39762	1.79765	1.9269	1.30836		NaN	1.14375	1.63844	2.06824	NaN		0.409316	0.587215	1.00672	1.40354	1.01968
CHCHD4		1.01854	1.49008	1.72932	1.50371		0.763578	1.44912	1.63757	2.05784	1.52238		0.351353	0.46879	0.58884	1.3492	1.7035
TCEB1		1.43683	NaN	1.51081	1.62848		0.762372	1.24661	1.56416	1.81823	1.67437		0.200182	0.396053	1.0937	1.55126	1.61354
BC029376		1.28386	1.70679	1.90027	1.51072		1.2802	1.15256	1.31181	1.29309	1.57266		NaN	0.892403	0.912193	1.28435	1.36143
TSFM		1.48095	1.47511	1.75493	1.36636		1.15474	1.16753	1.23136	1.67017	1.64471		0.490101	0.717878	0.877592	1.28733	1.5333
AK094968		1.33454	NaN	1.30972	1.1614		1.48633	1.33376	1.38261	1.77296	2.12972		0.371479	0.390134	0.650599	1.00087	0.948845
ZC3HDC8		1.3154	1.38664	1.52066	1.80566		1.0365	1.49276	1.28142	1.32833	2.13714		0.953855	0.869013	0.423643	0.883756	1.10941
BC003418		1.06608	1.2214	1.42764	1.85723		1.21908	1.37455	1.50167	1.08564	2.19242		0.718055	0.185235	0.715294	0.755859	1.18958
BC019062		1.20785	1.54361	1.47602	1.88914		0.912194	0.961297	1.62549	1.36785	2.02674		0.508014	0.296253	0.677097	0.817772	1.58245
PLEKHB2		0.771763	0.834073	0.931353	1.02422		1.29733	1.23455	1.20334	1.64301	2.52108		1.55433	1.24333	1.12934	1.4569	2.09181
NM_032239		0.68246	0.862771	1.01708	1.43989		1.18335	1.27791	1.25954	1.58346	2.15711		1.11829	0.84947	0.790704	1.12229	2.10324
NM_178834		0.983796	0.689321	0.860639	1.2487		1.75719	1.73754	0.723041	1.18614	2.19645		1.18862	1.31227	1.2697	1.39896	2.19778
NANS		0.913295	NaN	1.31302	1.65932		1.08904	0.547427	0.848868	1.3359	2.01884		1.55095	0.512648	0.989266	1.43099	1.73662
BCCIP		1.21363	1.80364	1.76953	1.4429		1.45721	NaN	1.46768	1.02669	1.13125		1.24823	1.0471	1.23813	1.10719	1.60447
NM_006831		1.18744	1.37457	1.32458	1.08595		1.44894	1.38853	1.5725	1.69949	1.69148		1.37023	0.919128	0.568938	1.29514	1.55826
U49436		0.500973	1.76315	1.72168	1.48766		1.1309	0.989021	1.34788	1.37935	1.82367		1.43337	1.00222	1.52971	1.36742	1.03829
AK027543		0.99928	1.22321	1.52658	1.6898		1.5221	1.56961	1.19242	1.31807	1.91767		1.12775	1.13783	1.38804	1.65574	1.4765
SERF1B		1.10478	1.38524	1.40818	1.4116		1.3087	1.27534	1.58144	1.87605	1.67842		0.907369	0.912805	1.51769	1.55031	1.61251
AK091730		0.733349	NaN	1.09984	0.855065		1.19907	0.980224	1.2194	1.63857	1.53978		1.00748	0.713777	1.49345	1.4022	1.4458
GPT2		2.9792	2.42288	2.22997	1.85361		0.818261	2.8286	2.08282	2.05006	2.49296		0.987905	2.90335	2.20927	1.86786	1.01753
PHGDH		2.69061	1.81847	2.08862	2.33955		-0.36178	2.43145	2.0112	2.34702	2.66075		-0.177072	2.30012	1.91793	1.71347	1.45537
AK055053		3.289	2.66857	2.94971	3.22257		1.25149	3.06391	2.42346	2.63382	2.7174		0.055021	2.00827	2.49108	2.65909	2.07134
CHC1		2.81875	2.94933	3.54306	3.17972		0.155653	2.31164	2.81434	2.66501	2.64683		0.594169	1.34736	1.53111	2.34964	2.26981
NM_022770		2.06598	2.09332	3.7071	2.77038		1.22611	2.1511	3.00177	3.46742	2.25636		0.446761	1.66396	1.9849	2.39425	3.25906
EED		1.55622	2.73519	2.99898	2.82853		0.599171	1.754	2.59796	3.05172	3.16212		0.652042	1.25995	2.10291	2.61237	2.80476
NM_181862		2.17225	2.64392	2.8171	2.41282		0.439255	2.93094	3.44287	3.27311	3.05805		-0.023304	1.8095	2.03209	2.30791	2.63686
CSE1L		2.0904	2.5273	2.8508	2.84572		0.271407	1.07227	1.92986	2.02495	2.32193		0.798166	1.01192	1.88185	1.8473	2.13209
COX17		2.39123	2.56138	2.39864	2.81858		0.391418	1.81074	2.21057	1.51675	2.77791		0.80239	1.69781	2.18979	2.18851	2.53443
RAD18		1.65672	2.59531	2.93919	3.20932		0.486586	1.76749	2.96206	2.8092	1.00413		NaN	NaN	NaN	NaN	NaN
SQLE		2.48448	2.79319	2.23178	3.49547		NaN	NaN	NaN	NaN	NaN		0.014494	0.939519	0.407302	1.01804	NaN
IL2		2.83361	2.70725	2.92342	4.0345		NaN	NaN	NaN	NaN	NaN		NaN	NaN	NaN	NaN	NaN
CISH		NaN	NaN	NaN	NaN		0.868604	1.90839	1.63888	1.82234	1.8076		0.175834	1.6616	1.76717	2.02141	1.88904
CDC6		1.05555	2.1782	3.89673	3.75856		NaN	NaN	NaN	NaN	NaN		NaN	NaN	NaN	NaN	NaN
CBX3		NaN	NaN	NaN	NaN		NaN	1.1238	1.56351	2.24287	2.71485		NaN	NaN	0.341654	NaN	1.69972
NM_145058		2.11021	2.23583	3.12187	3.4802		1.67921	1.90772	2.20926	2.5392	2.43055		1.37696	1.07727	1.98713	1.81251	1.63016
BC001454		2.92564	2.26054	1.89294	1.99938		1.04107	2.63674	2.1871	2.42546	2.88242		0.61478	2.10122	1.8783	2.09567	1.93907
TRIB3		2.82512	2.14163	2.19084	2.99121		1.38118	2.03567	2.22066	2.35896	3.05919		1.01755	1.84309	1.90292	1.99152	2.13287
AHSA1		1.74419	2.55742	2.91008	2.98001		1.25493	2.57138	2.70383	2.07715	2.4479		0.569624	1.73447	1.48509	2.37436	1.65455
PP		2.06946	NaN	2.49851	2.382		1.45295	2.63461	1.99337	2.0837	2.63941		0.063287	1.42306	1.84747	1.64109	2.06385
GAPD		1.84623	2.35933	2.73537	3.20212		1.36698	2.24921	2.30689	3.23362	3.14634		NaN	NaN	NaN	NaN	NaN
HSPD1		NaN	NaN	NaN	3.09825		1.65312	2.59477	NaN	3.37051	3.10075		0.283557	NaN	1.78797	2.35932	2.22338
D50692		1.88938	2.48442	2.82068	2.87358		1.92882	NaN	2.9016	NaN	3.45712		0.104156	0.902839	1.13667	1.50198	NaN
TXNL5		1.95724	2.19921	2.14723	2.35001		NaN	2.32373	2.6375	2.97662	3.48999		0.230377	1.20834	2.32393	1.61621	2.20447
SAMSN1		2.40431	2.58876	2.46805	2.36773		2.17146	2.91814	2.29904	2.12298	3.21438		1.16652	1.80722	1.2244	1.81319	2.72598
EIF2S2		2.35134	2.67676	2.69072	2.92011		2.55364	2.36323	2.45662	2.64104	3.45422		1.12584	1.23085	1.11294	1.28002	1.77112
NM_152692		2.07989	2.12455	2.07896	2.90821		1.70984	1.9056	1.83547	2.24699	3.08725		1.17776	1.77806	1.76947	2.27635	3.363
AHCY		1.89679	2.22114	2.67409	2.50957		2.3329	NaN	2.52739	NaN	3.10109		0.270833	1.23778	1.73796	3.11795	NaN
LDHA		2.22938	2.29098	2.40594	2.62381		2.50666	1.77475	2.13927	2.3154	2.86078		0.730817	0.844409	1.20602	NaN	NaN
X53793		2.36747	2.48842	2.87333	2.76945		2.05198	2.02824	2.62461	3.13716	3.38213		1.42932	1.19748	2.19304	2.20492	2.40427
ICMT		2.17556	2.29986	2.78999	2.51932		1.67574	2.37051	2.65631	2.58894	2.53862		1.28303	1.63901	2.17903	3.09127	3.07999
EXOSC3		2.49652	2.56482	2.9712	2.95399		1.89109	1.92558	2.77307	2.80356	2.82452		1.73427	1.75957	2.29747	2.55097	3.2194
GART		2.45186	2.82755	2.932	2.59505		1.76416	2.27859	2.45878	NaN	2.90525		1.68675	2.07145	1.95277	2.50156	2.53103
EIF2S1		1.72852	2.22483	1.95292	1.47682		2.39705	NaN	2.14048	2.37238	2.40249		1.85635	1.34561	2.17265	2.0437	1.95517
NM_032299		1.9281	2.05963	2.12907	1.99293		2.18122	2.21248	2.27226	2.63985	2.90002		1.6307	1.45185	1.99916	1.96847	2.29249
PRDX4		2.04266	NaN	2.13202	2.06961		2.29074	2.52612	2.70723	2.82516	2.47062		1.77205	1.6747	2.11936	1.9846	1.78972
AK074970		1.89013	2.54764	2.26746	1.86487		1.8876	2.23635	2.42027	2.70825	2.11969		1.66714	1.74649	2.13396	2.44664	1.86759
UMPS		2.13392	2.70301	2.53703	2.03852		1.76851	1.84345	2.54073	2.49181	2.58801		1.73557	1.78663	1.97264	1.92427	2.26851
MRPL17		1.87642	2.22056	2.938	2.26196		1.77054	1.95688	2.38932	2.56209	2.78112		1.60262	1.44437	2.42838	2.01465	2.17032
GEMIN6		1.63466	2.36342	2.50977	2.06247		NaN	2.22233	2.6544	2.7172	2.74363		0.975967	1.63347	1.6753	2.07005	2.75273
NM_017858		1.30771	2.02714	2.8866	2.07604		2.51507	1.29482	2.32879	2.5059	2.50626		1.41237	1.54101	1.64002	2.35788	2.69302
SNX9		2.67131	1.72294	1.01733	0.892713		2.60935	2.51126	1.97575	1.44995	2.07857		3.12264	2.71616	2.16584	1.30387	1.46671
BC017083		2.85135	2.47503	2.41487	2.13859		3.31688	2.2688	1.8697	1.40826	2.1781		3.26416	2.95491	2.97796	1.7763	1.94597
CREM		1.88151	1.84703	1.66991	2.012		2.91957	2.91588	1.96649	2.23277	3.19204		3.19775	1.6565	1.75766	2.18994	2.81783
BCL2A1		2.85476	2.43807	2.03439	1.36246		4.06906	2.58496	2.20567	2.25788	2.02794		2.85616	1.53855	1.25239	1.49829	1.27823
MAT2A		2.52779	2.72846	2.38536	2.03144		3.4104	2.19099	1.47718	1.81044	1.10695		3.05691	1.76273	1.79953	1.94697	1.50867
PGAM1		1.35294	1.8887	2.74087	1.82104		3.54118	2.58095	1.93405	2.26282	2.16037		3.03465	2.18104	2.5067	2.6895	1.88727
NM_024096		1.85548	2.42853	2.47846	1.78882		3.29791	3.04336	1.98968	2.09763	1.76313		2.46937	2.07465	1.85349	2.87863	1.72866
MYC		3.1074	2.64474	2.46398	1.61686		4.21881	2.7461	2.45043	NaN	2.63193		2.94971	1.87706	2.43309	2.2193	2.1021
NM_018405		1.96574	2.07103	2.31082	1.61664		3.82667	2.06273	2.64427	2.88066	2.83458		1.91025	1.96006	2.30824	2.24534	NaN
CSF2		2.03961	2.29899	1.55149	1.9781		4.29088	3.4568	2.82581	2.74092	2.28893		NaN	NaN	NaN	NaN	NaN
S40832		2.36304	2.20095	1.74907	1.71968		5.31485	3.39095	2.92706	3.00013	2.01654		NaN	NaN	NaN	NaN	NaN
AY033999		1.86816	1.91017	1.6166	1.43894		NaN	NaN	NaN	NaN	NaN		2.08917	1.78271	1.80182	2.24685	1.73872
NM_152400		2.97924	2.49867	1.95465	1.2587		2.81645	4.29135	2.6233	2.33844	1.60197		1.66375	2.43506	2.31989	1.97507	1.29286
THC1867539		2.03687	2.40298	1.84507	1.35404		2.04189	3.56215	2.50137	2.12073	2.35477		1.52004	2.69673	2.90874	2.7604	2.66687
ENO1		2.87797	3.05997	2.99552	2.59971		1.60133	2.78152	2.377	2.10999	1.48618		2.49734	3.26345	2.64168	2.80114	2.50943
PYCR1		2.39969	2.43567	2.01295	2.0812		1.75761	2.9081	2.54589	2.43202	1.92597		1.75775	2.79691	2.53699	2.31954	1.5434
CCL3		2.64289	2.77886	1.95928	1.93898		2.45916	2.42625	2.58661	2.22363	1.77417		NaN	NaN	NaN	NaN	NaN
MRPL12		2.46537	2.69534	2.18779	1.98105		1.17114	2.23432	2.56385	2.23266	1.6964		1.99173	2.70098	2.38398	3.24327	2.57057
PSMD12		2.401	2.49582	2.5313	2.13176		1.75671	2.60267	2.57244	2.40982	1.74915		1.70643	2.33714	2.13674	2.81064	2.53483
CDK4		2.10273	2.36781	2.84254	2.42265		1.83712	2.78537	2.68046	2.3735	1.85367		2.3174	2.55378	2.30844	2.88657	2.57793
ICSBP1		2.07377	2.85665	2.47448	1.58162		0.965721	2.50804	NaN	1.85757	0.745991		1.2851	3.17132	2.17666	1.94243	2.71897
X66610		2.09804	2.46053	2.86294	2.0268		2.44048	4.11226	3.16349	3.38676	1.62379		1.7764	2.80214	1.60601	2.26791	2.63317
SFXN1		2.81667	3.10821	2.5819	1.69971		2.11551	2.85844	2.68743	2.97001	1.21822		1.68263	2.56328	1.15674	1.3187	2.25315
SFXN1		2.59226	2.94396	2.88962	2.11056		2.05905	3.08185	2.93111	3.02063	2.1908		1.80715	2.77522	1.56842	2.07549	2.4475
PLAGL2		2.68233	2.47057	2.54795	1.75106		1.51081	3.17398	2.03046	2.52005	1.45877		1.28729	2.14432	1.53806	1.94828	2.78893
IFNG		2.37819	2.71105	2.30053	2.43201		3.0456	3.01634	2.27528	2.74431	1.88989		2.24265	2.38618	0.465879	0.859876	2.20129
NM_018128		1.66901	2.06537	2.7244	1.94692		2.17646	2.4553	2.75649	3.08356	1.44637		1.87102	1.65458	0.940673	1.35782	1.86112
NM_025115		1.97936	2.0262	2.3913	2.00122		1.53103	2.85735	2.84136	2.9162	1.90325		1.21545	1.58557	0.939554	1.67017	2.61359
NCBP1		1.81057	2.79547	2.73142	2.34768		2.87382	2.89382	2.26758	2.52033	1.82175		0.998567	1.34186	1.00971	1.48422	1.88152
PAK1IP1		2.87683	3.04075	2.54523	2.6428		2.53833	2.47347	2.36293	2.10506	1.92574		1.73053	1.67767	1.37916	1.28614	1.74387
NM_013285		2.2937	2.73945	2.47172	3.03663		2.98315	1.86597	1.71929	1.48582	2.0642		1.76781	1.40052	1.21015	1.18101	1.4133
NM_032346		1.97027	2.57428	2.12333	1.45213		3.42948	1.87376	2.06393	1.55489	1.45075		1.57383	1.61404	1.23484	1.52007	1.25953
EIF5B		2.06711	2.31213	2.29436	2.30419		2.4873	2.48785	2.12633	2.10865	1.42789		1.89592	1.45153	0.932993	0.967396	1.81428
GEMIN4		1.80556	2.5105	2.47805	2.22016		2.91736	2.21765	1.81308	1.84979	1.46021		2.1795	1.87757	1.2647	1.7603	NaN
TRIT1		2.20623	2.56594	2.19287	2.20174		1.36806	1.58471	1.83249	1.533	2.06542		1.3926	1.29604	0.601992	1.02172	1.46244
BXDC1		2.33109	2.72559	2.37887	2.17085		1.7658	1.69023	1.68766	1.62507	1.74461		1.39621	1.22076	0.943688	0.860559	1.17799
HSPA8		2.28255	NaN	NaN	1.97839		NaN	1.67937	1.97026	1.88343	1.7762		NaN	NaN	NaN	NaN	NaN
C1orf33		2.25381	2.4444	2.1326	2.07868		1.43513	1.40358	1.80407	1.73557	1.28851		1.17084	1.13412	0.876463	1.25482	NaN
BX648514		1.952	2.0799	2.14357	2.07874		1.45128	1.94234	1.99307	2.0922	1.70765		1.71703	1.82532	1.46703	1.22309	2.40375
C20orf53		2.08537	2.15001	1.91244	1.71287		1.84169	2.56543	2.05148	1.51031	1.52158		1.72118	1.71314	1.20503	1.47375	2.02989
RIOK2		2.11664	2.26912	1.98846	1.26686		1.98552	1.8374	1.76493	1.89996	1.4985		1.31939	1.66639	1.33615	1.40517	1.57365
DDX18		2.03749	2.19551	1.86361	1.65025		2.03994	2.31642	1.90683	2.02733	1.66794		1.43083	1.29761	0.955007	0.990603	1.46714
NM_016037		2.10371	2.30128	2.44946	2.25243		2.00579	2.08174	2.20577	2.16382	2.50489		1.18788	1.29381	1.48128	1.58192	2.27375
MRPL50		2.27436	2.8383	2.75164	2.52708		1.61126	1.90159	2.09275	1.72467	2.11275		1.29593	1.14366	1.17228	1.66329	1.9233
ADRM1		2.63381	2.24806	2.37912	2.42979		1.72902	2.02524	2.21094	1.8218	1.69831		1.40035	2.03625	1.64655	2.03412	1.61362
ZNF593		2.28781	2.40909	1.64918	1.19275		1.21556	1.77022	1.06768	1.42843	1.00548		1.71666	1.65555	1.94986	1.6596	1.86316
PBEF1		2.12972	2.62254	2.18895	1.9579		0.99118	1.8521	1.66653	1.54315	2.17273		1.34593	2.38066	2.30194	2.04683	2.21857
MRPL13		2.23985	2.66085	2.23257	2.15434		1.02451	2.46578	1.71775	1.95635	1.89771		NaN	NaN	NaN	NaN	NaN
TALDO1		2.38671	2.34074	1.78212	1.88444		1.10353	1.84678	1.5877	1.20215	1.63399		1.2171	1.86322	2.0794	1.38322	1.31346
HSPCB		1.3679	1.91895	1.84961	1.3842		2.08263	NaN	1.96263	2.01968	1.86814		NaN	NaN	2.14323	2.01103	1.32099
EDARADD		1.85512	2.34682	1.8153	1.63594		1.77542	2.68666	2.09527	2.04315	1.75324		1.64816	2.41662	2.54535	2.43421	1.34493
BC001648		1.78737	1.93252	1.85711	1.47804		1.63616	2.26724	1.78271	1.57053	1.297		1.2883	2.04281	1.68935	2.09318	1.26542
IFRD2		2.41087	2.21067	1.95141	1.4549		2.03467	NaN	2.07482	2.02461	1.14298		1.69518	2.076	2.36372	1.51698	1.05249
SRM		1.19493	1.96812	1.70625	0.535222		1.27293	1.66936	1.39102	1.39445	0.734977		1.55797	2.13463	2.14947	2.20411	1.14898
GABPB2		1.74598	1.71301	1.66131	1.37868		2.76492	2.16916	1.53569	1.57697	2.0377		2.03362	1.24055	1.00165	1.02141	2.11298
AB023135		1.77352	1.78442	1.77751	1.47321		2.12958	1.91931	1.18593	NaN	1.07086		1.66031	1.40444	0.554073	1.61329	2.15647
PWP2H		1.26966	2.0134	2.12833	1.4314		1.7237	2.19923	1.68815	1.94137	0.688159		1.95259	2.01888	0.937089	1.69004	1.31314
TOMM40		1.54905	1.46688	1.3271	1.35512		1.40759	2.09466	2.04101	2.35989	0.58788		1.78863	2.09304	1.36753	1.99683	1.65589
AF283301		1.24989	1.6366	1.39554	0.990363		1.48159	1.95777	1.52804	1.74919	1.72929		1.21973	1.70613	1.25618	1.5511	2.23022
HCCS		1.38985	1.52064	2.10818	1.38395		1.71721	1.68905	1.74322	1.99127	1.35817		1.43672	1.53197	1.20312	1.54915	2.29041
TNFRSF9		1.27004	1.15552	1.33546	0.912957		1.93442	2.40399	1.84227	2.14628	2.08589		1.61551	1.87139	1.65305	1.60907	2.41726
BYSL		1.68385	1.28902	1.72245	1.01309		2.01939	1.78242	1.18215	NaN	1.65573		2.05502	1.84602	1.79653	1.61541	1.34882
IARS		1.92082	1.43839	1.77083	1.45953		1.58605	2.00395	2.11343	1.99932	2.08766		1.60146	1.92231	1.728	1.37358	1.45915
GTPBP4		1.86935	1.62084	1.80164	1.55806		1.97656	1.80946	1.80737	2.00148	2.03363		1.6206	1.20396	1.42075	1.28518	0.911694
CALM2		1.99925	NaN	2.18272	1.25661		1.98733	1.78856	1.85082	NaN	2.0548		NaN	NaN	NaN	NaN	NaN
SNX1		0.634182	0.918401	1.67388	1.36162		1.38614	1.68192	1.43537	1.6546	1.34183		1.55169	1.56853	1.50251	1.82216	1.39191
SCO2		1.39202	1.24703	1.48005	0.998959		1.71702	1.96454	2.0482	1.77922	1.28596		1.1844	1.66993	1.69606	1.50655	1.01401
ETF1		1.38906	1.63887	1.63439	1.53242		1.45973	1.26235	1.26688	1.67569	1.25		1.35683	1.38007	1.59224	1.5202	1.41026
ERH		1.53072	1.37127	1.64619	1.37603		1.05043	1.4365	1.19414	1.373	1.31264		1.07425	1.75882	1.5993	1.71408	1.60709
HRB		1.35946	1.49575	1.68287	1.12028		0.985068	1.51321	1.45179	1.7702	1.35165		1.11562	1.59991	1.62627	1.78585	1.53536
EIF3S1		1.50249	1.46138	1.19418	0.873139		1.54157	1.27713	1.42355	1.76645	1.2984		1.43944	1.29759	1.66961	1.33838	1.26366
NM_018096		1.81847	1.84568	1.7721	0.905733		2.98217	2.15359	1.82229	1.77213	1.54147		1.71556	2.13532	1.85343	2.31204	1.69441
AB067484		1.93851	1.45908	0.935669	0.369777		2.45925	1.4845	1.85815	1.63484	0.9467		1.7606	1.68236	1.95211	2.06224	1.79643
AB018273		0.972262	1.64103	0.965538	0.512017		3.44494	2.6855	1.83466	1.88947	1.46353		2.38938	1.35883	1.51757	2.18027	1.48991
NM_014473		0.93759	1.55498	NaN	1.39382		3.19502	2.51466	1.8996	1.74623	1.43185		1.65338	1.28435	0.951442	1.50104	1.37852
B3GALT6		1.12744	1.19542	0.955687	0.033216		2.18556	1.91747	1.21668	1.19303	0.843798		2.37057	1.4323	1.17699	1.7101	1.38107
TNFRSF1B		0.778549	1.26014	0.596845	0.997838		2.25476	2.34655	1.50766	1.39638	1.80032		2.3575	1.95876	1.99673	1.8592	1.73405
F5		1.73988	1.49663	1.40796	0.216674		0.618329	3.01798	1.8008	1.99341	1.25165		0.499017	2.76653	1.94532	1.79344	1.8399
RUVBL2		1.00667	1.19405	1.37387	1.20089		0.484751	2.9166	1.81921	2.04881	1.85605		1.07952	2.25066	1.73816	2.39963	2.34333
APOBEC3B		1.85633	1.58875	1.33645	1.95273		1.1805	2.77356	1.84934	1.80993	1.6124		1.64777	3.08121	2.01036	2.79918	3.74459
STIP1		0.813931	1.65816	2.17312	1.82755		1.28519	1.69078	2.28823	1.92983	1.79927		1.79024	2.38988	2.43558	2.35689	NaN
PSMC4		1.07165	1.71079	1.83494	1.43259		1.49668	1.27321	1.7877	1.43619	1.25729		1.85833	1.91737	2.14911	2.00387	1.65871
SLC29A1		1.53415	2.02367	1.98925	1.87066		1.33481	1.67384	2.13488	1.59042	1.20994		1.86731	1.52258	2.28292	2.38377	1.97733
NM_018509		1.97259	1.79205	1.32056	1.3246		1.38122	1.70389	2.20806	1.75018	0.391608		2.01713	NaN	1.91418	2.44399	2.4241
S75463		1.09203	1.30523	1.80165	1.7097		0.469112	1.74051	1.80942	2.15676	0.774156		1.58026	2.64877	1.74643	2.55723	2.48687
MRPL12		1.73947	1.96654	1.68577	1.20872		1.3958	2.54255	2.27472	2.60976	1.22666		1.44753	2.23879	2.10596	2.59245	2.15236
SLC19A2		1.77976	1.8234	1.81576	1.5907		NaN	2.87481	1.71394	2.21965	1.74499		1.94988	1.72779	2.0804	2.2197	2.32186
CLTC		1.023	1.65549	1.49096	1.858		2.13565	2.31243	1.49123	1.71055	2.07374		1.56358	1.42995	2.08007	2.00041	2.00732
NCBP2		1.43558	1.58743	1.59493	1.53328		NaN	NaN	NaN	NaN	NaN		1.54428	1.45797	1.84596	1.99424	2.32368
AK000540		1.44069	1.66654	1.74293	1.70714		NaN	2.11012	1.67325	NaN	1.97003		1.66272	1.31178	1.63118	1.81239	2.24882
WDR4		1.61604	1.86924	1.91695	1.3516		2.18389	2.43379	2.42176	2.22301	2.25673		1.6154	2.13337	2.37999	2.4633	2.39872
BC022522		1.50622	1.91258	2.43369	1.10906		2.59528	2.63974	2.30508	2.41157	1.47066		NaN	NaN	NaN	NaN	NaN
NM_031216		1.94151	2.14006	2.16874	1.14054		2.12461	2.95658	2.31619	2.60087	1.7208		1.62855	1.95131	1.15554	2.06191	2.61358
NM_178014		1.66965	1.92446	3.03868	1.89555		1.7908	2.27386	1.43501	2.27009	2.0133		2.23228	2.60357	2.6615	2.7451	2.42823
NM_016077		1.4683	1.95909	1.9778	1.58451		2.25104	1.88843	1.78299	2.02031	1.96015		2.78932	2.16615	2.3054	2.30373	2.35074
NM_024098		1.80597	1.69267	1.84431	1.78061		1.92287	1.99396	2.15428	2.04592	1.25845		2.40068	2.27321	2.56798	2.37027	1.95314
BC006201		0.973601	1.53808	1.63964	1.75581		2.01125	2.31537	2.32349	2.25033	2.59385		2.57155	2.46852	2.40642	2.22223	2.35925
D12686		1.45102	1.49626	2.12913	1.50598		2.02097	2.43588	NaN	2.37108	1.75168		2.89407	3.13804	2.5384	3.47596	2.3548
AY423045		1.09214	1.74754	NaN	1.96932		NaN	2.22417	NaN	2.78962	2.13522		2.73123	NaN	2.47037	3.52625	NaN
MCTS1		1.02798	1.60516	1.32566	2.0768		NaN	NaN	NaN	NaN	NaN		NaN	NaN	NaN	NaN	NaN
NM_178834		1.39846	1.54493	1.03179	2.00921		2.03514	0.818773	1.71129	1.55748	3.67538		1.80029	2.4199	2.51936	3.05332	4.2484
NM_013332		0.875216	0.955005	1.38097	1.57961		1.2005	2.02027	1.93359	1.71871	4.11304		0.877717	1.20261	2.00371	2.47981	2.97395
BIRC3		1.03634	NaN	0.877376	2.70051		2.56544	1.98739	0.962571	1.0686	3.98366		1.83801	1.34309	1.95307	1.47404	2.9387
AF117229		1.33528	1.99178	2.61559	2.29268		2.4903	3.27489	2.79743	2.95621	3.02734		0.245544	0.995779	0.838286	1.50701	2.99747
THC2002468		1.57924	1.64984	1.44064	1.32669		3.36531	2.77962	3.16589	2.63392	3.43653		1.08142	1.45523	1.51748	1.54993	NaN
PRDX3		1.18437	1.49497	2.50139	2.17209		1.60337	2.45744	2.84176	3.18176	3.37138		1.18145	1.78553	2.04075	3.29951	3.72371
NM_006082		3.69012	NaN	NaN	NaN		2.69102	3.22928	3.76969	4.0982	4.05935		0.978665	1.97618	2.63154	3.8657	2.83172
OAZ1		NaN	0.991108	NaN	0.938287		NaN	NaN	NaN	NaN	NaN		NaN	NaN	NaN	NaN	NaN
BX538238		-1.99922	NaN	-2.36075	-1.2563		-0.740529	-1.45267	-1.85368	-2.76225	-3.19247		0.617442	0.031746	-0.188652	-1.95446	-2.55425
AK056399		0.489889	-0.042341	-1.02896	-0.851549		-0.285548	0.204627	-0.373996	-1.10529	-0.893372		-0.431527	-0.183159	-0.44939	-1.07035	-1.45634
CD8B1		-0.484949	-0.642654	-1.04888	-1.55767		-0.735816	-1.13454	-1.09966	-0.834896	-1.17623		-1.13222	-0.987664	-0.571853	-0.949232	-1.21984
KCNMB1		-0.109032	-0.247207	-0.492311	-0.922439		-0.854139	-0.75905	-0.869103	-0.63512	-0.846638		-1.42318	-1.26274	-1.10162	-1.00652	-1.31072
AK074126		0.178353	0.102587	-1.08262	-1.60701		-1.15598	-0.714614	-0.935213	-1.45363	-1.84993		-1.33764	-0.666515	-0.576891	-1.28879	-1.95313
NELL2		-0.044005	-0.457258	-0.741071	-1.45352		-0.75971	-0.562115	-1.20216	-1.31712	-1.93426		-1.13905	-0.490426	-1.96485	-1.84851	-1.11611
MSL3L1		-0.164044	-0.469485	-1.16235	-1.79989		-0.574108	-0.535845	-1.33742	-1.34946	-1.6877		-0.642083	-0.955875	-1.67185	-2.15361	-1.99934
KIAA1847		-0.609712	-0.451407	-0.877599	-1.37061		-0.719662	-1.06576	-1.07197	-1.44971	-1.90262		-0.842697	-1.08683	-1.60653	-1.8736	-2.10422
BC028424		-0.736507	-1.07685	-1.61017	-1.47406		-0.374615	-0.796787	-1.53829	-1.69281	-1.88875		-0.404061	-1.1918	-1.27479	-1.37232	-1.31049
A_23_P19847		-0.568868	-0.568409	-1.30281	-1.45202		-0.47932	-1.48518	-1.51095	-1.67138	-2.03802		-0.72531	-1.16124	-1.77847	-1.63205	-1.60327
A_23_P125301		-1.44066	NaN	-1.61121	-1.64983		-0.41856	-0.592446	-1.68422	-1.67839	-1.87219		-0.78163	-1.0581	-0.964308	-1.78764	-1.829
A_23_P113904		-1.55295	NaN	-1.77708	-1.52818		-0.895561	-1.0591	-1.40548	-1.44206	-1.60955		-0.644704	-1.21224	-0.97426	-1.73125	-2.03252
DSIPI		-1.75672	-1.94658	-1.98179	-1.81514		-1.08059	-0.808609	-1.66068	-1.51429	-1.61671		-0.986535	-1.52547	-1.12874	-1.56321	-1.81033
ZBTB4		-1.11402	-1.04163	-1.53485	-1.29586		NaN	-0.843056	-1.8263	-1.70501	-1.35593		-0.833638	-1.33848	-1.11681	-1.91773	-1.49545
AK091801		-1.1956	-1.33021	-1.58428	-1.5633		-1.17795	-0.960954	-1.60919	-1.61776	-1.48679		-1.22351	-1.19717	-1.55338	-1.8132	-1.55928
CD244		-1.18814	-1.11066	-1.58989	-1.53513		-1.16514	-0.74883	-1.43441	-1.71584	-1.62455		-0.686903	-1.05886	-1.41996	-1.53651	-1.53911
GAB3		-1.10546	-1.36581	-1.37154	-1.3099		-0.595543	-1.07334	-1.35338	-1.28714	-1.15298		-1.01618	-1.15819	-0.879103	-1.28845	-1.44289
PDE4D		-1.02615	-1.27509	-1.60474	-1.39975		-1.23315	-1.40359	-1.48201	-1.45259	-1.37199		-0.925008	-1.25715	-1.55133	-1.10583	-1.36557
SPG7		-0.978511	-1.10066	-1.2488	-0.911587		NaN	NaN	-1.52826	-1.4236	-1.17653		-0.927547	-1.04741	-1.30221	-1.01572	-1.442
CCR5		-0.930236	-1.18607	-0.73804	-0.926047		-0.65474	-1.31352	-1.4814	-1.35381	-1.69799		-1.00586	-1.2491	-1.31664	-1.14112	-1.81789
AK024488		-0.575617	-0.966668	-1.08346	-1.54943		-0.823867	-1.22912	-1.14672	-1.38941	-1.53333		-0.903858	-1.29356	-1.10086	-1.32536	-1.63575
AL713730		-0.929931	-1.20968	-1.15038	-0.468853		-1.03905	-1.25598	NaN	-1.7639	-1.2794		-0.587329	-1.20942	-1.15001	-1.30039	-0.874283
NM_080730		-1.0119	-0.81271	-1.3658	-0.87186		-1.62139	NaN	-1.0636	-1.42093	-1.15714		-0.96351	-0.867251	-0.847993	-1.18079	-0.972515
SELL		-0.761285	-1.30937	-1.60368	-1.49782		NaN	-0.171123	-1.15754	-1.2878	-1.5613		-1.09985	-0.527296	-1.14157	-1.26977	-1.19883
AF116691		-0.721798	-0.908875	-1.3921	-2.0723		-1.38203	-0.956366	-1.07623	-1.45007	-1.44957		-1.47293	-0.686306	-1.29221	-1.29156	-1.2618
D89479		-0.873999	-1.31893	-0.954054	-1.43518		-1.92243	NaN	NaN	NaN	-1.78634		-1.56229	-1.30723	-1.45914	-1.90427	-1.21096
PFDN5		-0.29737	NaN	-1.38369	-1.50616		NaN	-1.6e-05	-0.753235	-1.10943	-1.25534		-0.974161	-0.987847	-0.865768	-1.83875	-1.48467
AK000420		-0.817931	-1.05799	-1.60006	-1.17355		NaN	NaN	NaN	NaN	NaN		-0.124456	-1.06417	-0.651158	-1.80118	-1.72181
LTB		-0.582105	NaN	NaN	-1.377		-2.02022	-0.251066	-0.161087	-1.01625	-1.20364		NaN	NaN	NaN	NaN	NaN
AK025895		-0.666238	-0.864997	-0.775901	-2.01904		0.609284	-0.855695	-0.801121	-1.12293	-0.910112		-0.719117	-1.887	-1.96775	-1.76784	-2.46708
AB018254		-0.622364	-0.55448	-0.484082	-1.79017		-0.137937	-0.51139	-0.445759	-0.48045	-0.818466		-0.960267	-1.51164	-1.175	-1.17661	-2.50206
NM_014790		-1.45407	-1.57695	-2.09187	-1.14154		NaN	NaN	-0.72009	NaN	-0.369253		-2.13969	-1.02525	-1.9125	-1.30849	NaN
CYB561		-1.25409	-1.33584	-1.80152	-1.64488		-0.8737	-0.401477	-0.51093	-0.982014	-0.726552		-1.16626	-0.848751	-1.12515	-1.5876	-1.93882
NM_016175		-1.17889	-1.31416	-2.07767	-1.32301		-0.245214	-0.469323	-0.774051	-1.31197	-0.081028		-1.51189	-1.69272	-1.89444	-2.28211	-1.89326
AF217504		-1.28957	-1.27496	-2.092	-1.53674		-0.573713	-0.62538	-0.802199	-1.29885	-0.428805		-2.19618	-2.32546	-1.65344	-2.61131	-1.56216
JMJD1A		-1.07673	-1.41826	-1.72805	-1.31891		-1.02799	-1.44359	-1.48707	-1.75871	-0.134915		-1.31543	-2.12436	-2.5963	-2.09991	NaN
BC046186		-1.25822	-1.75895	-1.66153	-1.132		0.260135	-1.61392	-1.36922	-1.53133	-0.94514		-1.79908	-2.10909	-2.54494	NaN	NaN
AF063596		-0.862039	-1.66024	-1.82518	-0.455845		NaN	NaN	NaN	NaN	NaN		-1.99181	-1.99495	-2.4554	-2.18694	-2.04525
CD8A		-0.811682	-1.15548	-1.42662	-1.1859		-0.953446	-1.23606	-1.20644	-0.785193	-0.247344		-2.05697	-2.28426	-1.88834	-1.94759	-1.67593
EIF4A2		-2.05743	NaN	-2.03739	-2.28659		-0.724198	-0.503458	-1.61285	-1.99314	-1.51607		-1.8375	-1.57293	-1.82728	-2.6345	-1.83906
ERBB2IP		-1.43649	-1.63715	-1.96212	-1.66964		-0.259119	-0.235429	-1.75385	-1.62228	-1.0477		NaN	-2.37894	-2.32303	-2.47786	-2.12568
BC011254		-1.70586	-1.68693	-2.4913	-1.80281		0.016968	-0.537752	-1.29929	-2.14764	-0.973838		-1.35893	-1.57665	-1.3397	-1.96984	-1.52561
MAN1C1		-1.61023	-1.47783	-2.13892	-1.83805		-2.33075	-1.8132	-1.32131	-1.60024	-1.43993		-1.77073	-1.20253	-0.998668	-1.19928	-1.25231
AB023152		-1.54741	-1.65552	-2.21049	-1.99696		-2.0943	-1.2981	-1.49933	-1.45541	-1.15037		-2.23886	-1.4713	-1.45215	-1.62854	-1.866
NM_014925		-0.978635	-1.47439	-1.64654	-2.04275		-1.87572	-0.855168	-1.50141	-1.59804	-1.08723		-1.71504	-1.22572	-1.50312	-1.37719	-1.30782
S67171		-1.64616	-1.41516	-2.02653	-1.69088		-1.8276	-1.74686	-1.41136	-1.41716	-1.65962		-1.73386	-1.56297	-1.6227	-1.7289	-1.28671
NM_024108		-1.19203	-1.26431	-1.78074	-1.95734		-1.78836	-1.38115	-1.53542	-1.59888	-1.66823		-1.45357	-0.955	-1.9229	-1.69485	-1.0456
NM_130759		-2.21211	-2.16194	-2.59984	-2.64946		-1.54747	-1.12723	-1.52572	-1.91289	-1.44358		-1.13986	-1.6819	-1.71143	-1.54843	-1.5709
NM_030802		-1.9104	-1.71774	-2.05509	-1.80126		-1.60684	-1.66275	-1.20617	-1.42055	-0.825546		-1.15719	-1.7703	-1.66466	-1.85395	-1.34631
PER1		-2.10833	-1.98908	-2.07909	-2.00334		-1.39187	-1.36082	-2.72204	-2.38262	-2.27405		-0.128866	-1.17157	-0.96286	-1.31723	-1.54469
PPP1R15A		-1.8437	-2.01926	-2.15002	-1.85955		-0.971439	-1.10547	-2.02807	-2.14753	-2.1532		-0.392362	-0.884046	-1.26261	-1.56926	-1.98047
LTK		-2.6836	-2.87347	-2.12896	-1.86764		-0.769083	-1.71916	-1.42929	-1.85974	-1.64694		-0.674019	-1.11051	-1.40545	-2.23794	NaN
AF528079		-2.11148	-2.6618	-2.64504	-1.58166		-1.22777	NaN	NaN	NaN	-1.29212		-0.349401	-0.917911	-1.04967	-2.20906	NaN
C9orf95		-2.01482	-2.55907	-2.46312	-1.54323		-0.966385	-1.59346	-1.67116	-2.17196	-0.460186		NaN	NaN	NaN	NaN	NaN
IER5		-2.07391	NaN	-2.0251	-1.44866		-1.0623	-1.67371	-1.86567	NaN	-0.757		-0.656496	-0.917512	-1.15916	-1.48911	-0.772927
RAPGEF6		-1.02425	-1.91986	-2.34952	-2.20977		-0.778453	-1.69876	-1.50406	-2.0949	-1.29102		-0.364613	-1.07504	-1.58606	-1.74072	-1.6815
BC021238		-1.94527	-2.03607	-2.19882	-2.12702		-0.99142	-1.70946	-1.88839	-1.897	-1.34882		-0.212801	-1.78927	-1.95051	-1.85516	-2.04424
PTPN4		-2.53122	-2.32743	-2.50136	-2.19325		-1.39612	-2.04176	-1.66416	-1.39702	-1.62723		NaN	NaN	NaN	NaN	NaN
JUND		NaN	-2.1075	NaN	-1.6239		-1.17488	-1.92648	-1.68798	-1.7749	-1.5094		-0.869974	-1.36496	-1.44974	-1.32705	-1.3289
MYST3		-1.86691	-2.36191	-1.98051	-2.12259		-1.0994	-1.80806	-1.43141	-1.81039	-2.06821		-0.560191	-1.94965	-1.9921	-1.93258	-1.15818
C10orf12		-1.18429	-1.78733	-1.91991	-1.36022		-1.75697	-2.19787	-2.12387	-2.22848	-1.64752		-0.960187	-1.51998	-1.63556	-1.67084	-1.20799
ZNF394		-1.77651	-1.6334	-2.04104	-1.75164		-1.58709	-1.94938	-1.66807	-1.64742	-1.57716		-1.27214	-1.69587	-2.12787	-2.05638	-1.96335
BC022248		-1.51558	-1.45658	-2.11748	-1.61088		-1.89522	-2.04032	-2.11284	-1.86587	-1.29569		-0.889161	-1.59993	-1.83175	-1.92408	-1.7414
BC007588		-1.25986	-1.75724	-1.79862	-1.25008		-1.11408	-1.70273	-2.08002	-2.49133	-1.85693		-1.22899	-1.28289	-1.71913	-2.10839	-2.25374
SNF1LK		-1.15701	-1.08383	-1.44619	-1.26984		-1.31399	-1.6815	-1.62541	-1.91697	-1.83452		-1.47049	-1.83631	-1.78756	-1.97511	-2.262
AK056421		-1.0334	-1.39249	-1.79396	-1.61418		-1.4897	-1.54228	-1.65187	-2.09136	-2.14191		-1.6225	-1.67757	-1.9306	-2.32819	-2.44495
NOSIP		-1.21596	-1.53412	-2.05823	-1.58924		-1.7892	-1.02921	-2.0387	-2.06732	-1.80851		-1.27961	-1.47571	-1.34975	-1.70343	-1.72132
AMT		-1.36785	-1.69424	-2.00127	-1.26518		-1.71246	-1.56993	-1.67932	-1.69277	-2.15858		-1.52283	-1.81896	-1.37596	-1.90865	-1.92349
MYO1F		-1.26132	-1.65501	-1.72937	-1.28407		-1.1844	-1.35539	-1.93375	-1.97988	-1.58053		-1.10441	-1.47562	-0.976758	-1.57248	-1.31533
PHEMX		-1.55388	-1.85273	-1.5395	-1.05056		-1.2736	-1.21327	-1.70618	-1.72979	-1.54191		-1.13772	-1.77828	-1.31819	-1.32418	-1.5057
ARRDC2		-1.01983	-1.38457	-1.44211	-1.35687		-1.15817	-1.8451	-1.90392	-1.79032	-1.34596		-0.842998	-1.40219	-1.3343	-1.60633	-1.79269
AK025457		-1.09438	-1.41371	-1.73992	-1.0844		-1.25561	-1.87553	-2.02195	-1.84441	-1.33413		-0.760454	-1.61873	-1.31857	-1.92815	-1.8803
LTBP3		-1.15523	-1.57826	-1.16226	-1.33534		-1.59505	-1.55286	-1.62681	-1.70401	-1.69079		-1.15169	-1.77136	-1.13664	-1.53104	-2.04854
GRASP		-1.19979	-1.74676	-2.31075	-1.51123		-1.0021	-1.9058	-2.26755	-2.65464	-1.80685		-0.734617	-2.00885	-2.45056	-1.7273	-1.22807
CCL5		-1.54163	-1.95108	-2.26031	-1.45168		-0.372078	-1.87734	-1.68714	-2.31151	-1.88593		-0.969292	-2.2285	-2.06585	-1.70007	NaN
ADRB2		-1.61489	-1.92835	-1.86109	-1.95495		-1.20292	-1.63003	-1.55811	-2.08297	-1.57206		-1.25329	-2.42894	-2.16281	-1.40314	-2.25978
PSCD1		-1.37897	-2.03381	-2.17919	-1.83568		-1.31862	-1.57502	-1.48476	-1.97212	-1.12339		-1.42192	-1.90519	-2.18611	-2.53011	-2.33489
AMY2B		-1.99175	-1.75209	-2.09016	-1.94244		-1.4861	-1.54221	-1.60124	-1.67487	-2.36099		-1.10906	-1.11855	-1.89231	-2.50399	-2.22402
A_23_P136020		-1.75939	-1.69931	-2.06842	-2.2738		-0.818483	-1.82885	-2.20356	-2.87895	NaN		-0.917517	-1.46536	-1.40395	-2.67192	-3.04059
AK127548		-1.49126	-1.5217	-2.40381	-2.1533		NaN	NaN	NaN	NaN	NaN		NaN	NaN	-1.03476	-2.08741	-2.63679
TNFAIP3		-1.36248	-1.49908	-2.23069	-1.8975		NaN	NaN	NaN	NaN	NaN		-1.45699	-1.76609	-1.41857	-2.87202	-2.84585
DAZAP2		-1.24425	NaN	-2.1792	-2.13084		-0.959307	-1.12879	-1.56963	-1.76967	-1.34342		NaN	NaN	NaN	NaN	NaN
CAPN2		-1.80774	NaN	-2.87688	-2.13728		-0.51021	-2.22399	-2.08056	-2.68162	-2.57393		NaN	NaN	NaN	NaN	NaN
X72500		-1.71359	-1.88156	-2.98071	-1.80749		NaN	NaN	NaN	NaN	NaN		-1.47513	-1.82059	NaN	-2.88769	-1.56888
RGS1		-1.26468	-1.61513	-2.72681	-2.23018		-1.34176	-2.11296	-2.27087	-3.65064	-2.8392		-1.18257	-1.63174	-1.71216	-3.18173	-2.35198
AK090439		-1.1909	-1.25632	-1.89251	-2.53943		-0.852853	-0.733778	-0.842796	-1.0351	-2.34333		-0.340419	-0.137414	-1.2527	-1.52649	-2.0705
KLRD1		0.993387	0.190904	NaN	-0.972731		1.2047	-1.0994	-1.05765	-1.34402	-1.69573		0.807023	-0.772771	-2.3845	-2.31751	-1.58166
CD69		0.030362	-0.547959	-1.79595	-1.7923		0.893452	-0.814864	-1.67293	-2.56146	-2.29152		0.362121	-0.317599	-2.30066	-2.87337	-2.27302
HBP1		-0.53481	-2.11631	-2.02084	-0.530881		1.64265	-1.00391	-1.33294	-2.51081	-0.709534		0.206739	-1.00033	-2.30529	-3.77172	NaN
HLA-DPB1		-1.24508	NaN	-1.53219	-0.459228		0.174639	-1.89669	-2.4785	-3.04319	-2.0872		-0.405307	-1.77907	-1.90653	-2.60872	-2.0936
GABARAPL1		-0.702021	-0.923073	-1.05871	-0.244531		0.501322	-0.667144	-2.66911	-2.8198	-1.44349		0.146754	-2.05956	-2.15215	-2.42651	-1.65454
ANXA1		-1.46281	NaN	-2.05188	-1.02645		0.769567	-1.67785	-2.22843	-2.41568	-1.8341		1.06909	-1.69482	-2.31185	-2.82033	-1.72196
PLEK		-0.890321	-0.81945	-1.66221	-1.47582		1.25107	0.034113	-0.339881	-1.36836	0.110868		0.400776	-1.50735	-1.41413	-2.43461	-2.54823
D50683		0.203267	0.101582	-0.645428	-0.83588		2.41213	0.757086	-0.183453	-1.10341	-0.698389		0.771781	NaN	-0.456496	-1.97336	-2.41677
TGFBR2		-0.621443	-0.665476	-0.36586	-1.16613		1.11535	0.007285	-0.263532	-0.702667	-0.822511		0.169631	-0.588538	-1.72408	-1.84646	-2.61579
CD53		0.734506	NaN	-0.836591	-1.09538		1.4517	NaN	-0.232911	-0.610878	-0.316717		-0.302897	-0.93951	-1.43813	-2.1144	-2.6427
A_23_P76480		-0.531195	-0.841918	-2.20687	-1.02001		1.07785	0.339563	-1.79533	-2.5765	-0.841101		0.3068	0.022516	-0.659709	-1.72107	-1.72669
IL23A		0.081061	-0.415389	-1.26197	-0.606718		-0.05497	-0.791156	-1.42746	-1.81331	-0.031606		0.916954	-0.003892	-1.96266	-1.49635	0.245821
NM_018590		-1.00099	-0.243356	-0.746267	-0.335373		2.0298	-0.438976	-0.419924	-1.12302	-0.227602		0.852223	-1.10244	-1.68276	-1.499	-0.947564
ANTXR2		0.054839	-0.839453	-1.05512	-0.388831		0.899745	-0.996411	-1.06894	-1.52975	-0.026412		1.72067	-0.862024	-1.30093	-1.53348	-1.44617
EVI2B		-0.614215	-1.16255	-0.867453	-0.912701		0.954659	-0.921623	-1.03774	-0.418621	0.139686		0.963318	-1.39244	-1.61094	-1.67155	-1.67702
KLRC4		-0.477726	-0.674754	-0.700781	-0.33262		1.11967	-1.82081	-1.88343	-1.5372	-0.617603		0.691156	-0.654846	NaN	-1.12636	-0.549045
A_23_P112861		-0.703484	-1.12987	-0.721302	-0.673429		0.551624	-1.03765	-1.35732	-0.601199	-1.04654		1.0681	-0.993031	-0.244047	-0.300663	-0.711091
U00943		-0.673136	-1.22218	-0.811163	-0.831628		1.90606	-0.971213	-1.37584	-1.08483	-0.781675		1.13438	-1.0634	-0.996319	-1.20169	-0.77226
ABCB1		-0.279386	-0.709044	-0.934931	-0.776551		1.88655	-0.596998	-1.13154	-1.16942	-0.493516		1.47791	-0.492998	-0.538552	-0.309379	-0.605127
BC004872		-0.491462	-0.575823	-1.47968	-1.37822		1.24014	-0.707618	-0.782905	-1.22167	-0.304754		1.54479	-0.250827	-0.52692	-1.18598	-1.30362
HIVEP2		-0.459643	-0.815787	-1.318	-1.30665		0.816446	-0.435207	-0.9025	-1.77718	-0.627418		0.935599	0.253283	-0.805675	-1.34262	-1.12886
MNT		-0.475	-0.549825	-1.31632	-1.14328		0.263215	-0.68852	-0.585842	-1.085	-0.855387		0.719418	-0.199761	-0.32491	-0.780657	-0.971683
AJ431620		-0.125116	-0.8565	-1.05685	-1.50086		0.907067	-0.396758	0.004649	-1.39742	-0.845777		0.557734	0.125982	0.055566	-1.12431	-1.57255
CRY2		-0.185909	-0.421934	-1.31851	-0.929986		-0.06017	-0.857678	-0.658293	-2.26697	-1.65795		0.763767	-0.086157	-0.072333	-0.650366	-0.915169
SERTAD1		-0.35099	-0.483553	-1.2927	-0.961021		-0.440531	-0.953377	-1.3686	-1.80026	-1.92871		0.3989	-0.073854	-0.358134	-1.29509	-1.33262
NM_024048		-0.151237	-0.528587	-0.781876	-0.914893		0.589537	-1.25239	-1.37311	-1.89068	-2.02085		0.671058	0.20978	-0.290351	-0.536852	-1.25335
HERC1		-1.01814	-0.881286	-0.930987	-0.952983		0.491397	NaN	-1.76915	-1.85121	-1.23149		-0.276873	-1.36397	-1.17875	-1.38339	-1.50484
AF358454		-0.266931	NaN	-0.945217	-0.961995		NaN	-1.00195	-1.99139	-1.69575	-1.82111		0.12551	-1.3396	-1.19495	-1.34137	-1.6155
AK075226		-0.860097	-1.1413	-0.949232	-0.762419		-0.299362	-1.58441	-1.63584	-2.18198	-1.6422		0.056991	-0.818511	-1.00874	-0.953992	-1.32309
BC014261		-0.612829	-1.02528	-1.30255	-1.32134		0.17842	-1.16582	-1.65637	-1.5637	-1.16271		0.394824	-0.695707	-1.18655	-1.22512	-0.703861
EML4		-0.50737	-0.221563	-0.530263	-1.23591		0.866619	-1.02226	-0.935069	-1.38104	-1.59901		0.264315	-0.60313	-1.55345	-1.09617	-1.2089
NM_014486		-0.570588	-0.609109	-1.05874	-1.01689		0.819154	-1.10911	-1.123	-1.4515	-1.68364		-0.343809	-0.817193	-1.03534	-1.69856	-1.34959
C19orf6		-0.344764	-0.769004	-0.933704	-1.18475		0.641608	-1.09579	-1.13776	-1.42291	-2.01447		-0.055124	-0.403803	-1.16942	NaN	NaN
KLRC2		-1.56244	-1.37655	-2.16303	-0.548098		0.330655	-2.08388	-1.6372	-2.61426	-1.86353		0.78194	-1.46969	-1.06169	-1.22569	0.267398
KLRC1		-0.808243	-1.05194	-0.515376	-0.359876		1.3793	-3.45602	-1.38649	-2.40767	-1.23348		0.762856	-0.790836	-1.66198	-1.95002	-0.092891
PBX4		-1.16098	-1.38669	-1.7371	-1.47503		1.46374	-2.82798	-1.74352	-1.83343	-1.32864		1.20198	-1.54656	-1.70245	-1.52324	-0.767592
THC1912949		-2.28243	-1.64269	-1.99443	-2.10314		0.7585	-1.22618	-1.39075	-1.26131	-0.275165		0.508255	-1.73587	-1.69939	-1.61011	-1.29381
NR4A2		-0.783927	-1.09689	-1.498	0.056991		0.163921	-1.80781	-2.54236	-2.33095	-0.517478		-0.099609	-1.72055	-1.42066	-2.47316	NaN
A_23_P21882		-1.35027	-1.53498	-1.45372	-0.24558		-0.834663	-1.63279	-2.53353	NaN	NaN		0.176935	-2.19127	-0.893044	-1.41526	-0.937764
BBC3		-0.896676	-1.98982	-2.17702	-0.791688		-0.265871	-1.35967	-1.78666	-1.77878	-0.280925		0.4044	-1.2406	-2.43973	-2.28806	-0.436662
AF077040		-1.27797	-1.00818	-0.827768	-0.879194		-0.083577	-1.53723	-1.26234	-0.983662	-0.355962		-0.312206	-1.98416	-2.40293	-1.9333	-0.976964
NUCB2		-0.91673	-1.88528	-1.2266	-0.451161		0.310076	-1.4813	-1.79428	-1.73084	0.098023		0.268976	-1.07228	-1.25469	-1.4989	-0.657235
MAP4K4		-1.12689	-1.73457	-0.972719	-0.756287		0.809838	-1.48928	NaN	-0.969073	-0.825048		0.323081	-1.27302	-1.29478	-1.00179	-0.885582
USP3		-1.44622	-0.799469	-0.861769	-0.646769		-0.023797	-1.4787	-1.23771	-1.07235	-0.317557		0.203912	-1.43667	-1.48689	-1.17542	-0.469136
VIL2		-1.52701	-1.68491	-1.48928	-1.42868		-0.055082	-1.36468	-1.08091	-1.3101	-1.03095		1.19323	-1.09473	-1.25252	-0.733502	-1.15953
PITPNC1		-1.81759	-1.40026	-1.27973	-1.71899		0.93547	-1.18413	-1.05655	-0.936861	-1.01991		1.12866	-1.15804	-1.24893	-1.39748	-1.5191
PITPNC1		-1.32319	-1.27489	-1.25218	-1.51239		NaN	-1.2726	-1.45824	-1.58549	-1.22003		0.910926	-1.23965	-1.43655	-1.82437	-1.63184
NM_153697		-1.71205	-1.69195	-1.5709	-0.849545		-0.533059	-1.33321	-1.10564	-0.923057	-0.902769		-0.278374	-1.3649	-1.40905	-1.16456	-0.626418
NM_006762		-1.89187	-1.81206	-1.48907	-1.09218		-0.381171	-1.42488	-1.53005	-0.897448	-0.649449		NaN	-1.19456	-1.59031	-0.884527	-1.17738
ARL4A		-1.05553	-0.649763	-1.42027	-0.604165		-0.150959	-1.78455	-2.05854	-2.28439	-1.51209		-0.570044	-1.42705	-0.801959	-1.66275	-1.28256
EPC1		-0.942357	-1.12138	-1.35197	-1.29947		0.015414	-2.11271	-1.81848	-2.10207	-1.61344		-0.893845	-1.36485	-1.32298	-1.39681	-1.89262
C6orf111		-0.857876	-1.67356	-1.92116	-1.28862		-0.588214	-1.76052	-2.21847	-1.91515	-0.766305		-0.811063	-1.43667	-1.27365	-2.29967	-1.91252
AK128645		-1.37144	-1.58851	-1.66501	-1.11231		-0.169767	-1.20046	-1.8138	-2.22131	-1.11653		0.185174	-1.37513	-1.2929	-1.63648	-1.71883
MBNL1		-1.28809	-1.31842	-1.4129	-1.44958		0.422601	-1.01216	-1.72649	-1.47484	-0.978567		0.141765	-1.13485	-0.875383	-1.49275	-1.59181
BC006267		-1.03271	-1.51879	-1.95637	-1.45991		NaN	-1.09811	-1.40956	-1.39232	-1.35389		-0.206281	-0.962115	-0.906466	-1.33184	-1.8623
NM_032391		-0.911729	-1.29649	-1.79948	-1.44108		NaN	-1.10929	-1.30313	-1.35579	-1.39842		-0.624362	-1.21829	-1.02893	-1.62976	-1.94832
AK023799		-0.7583	NaN	-1.68152	-1.19577		-0.238514	-1.1171	-1.35343	-1.42648	-1.19012		-0.804044	-1.272	-1.19573	-1.80481	-1.84019
MLL5		-0.774426	-0.910628	-1.35744	-0.742322		-0.259114	-1.36155	-1.82705	-2.11145	-0.750891		-0.223365	-1.26089	-1.21549	-2.1032	-2.10243
NDRG1		-1.00445	-0.989525	-1.50379	-0.919039		0.376426	-1.13565	NaN	-1.43455	-1.16515		0.122717	-1.52327	-1.65975	-1.94376	-2.45842
MYST3		-0.727573	-0.742741	-1.04368	-1.19835		-0.012053	-0.846691	-1.25732	-1.22964	-0.929922		-0.325746	-1.34336	-1.35285	-1.94874	-2.07956
C21orf88		-0.928299	NaN	-1.75105	-0.879077		-0.534939	-0.761323	-1.50794	-1.84251	-1.53191		-0.885162	-1.56671	-1.45478	-1.97266	-1.99825
C6orf37		-1.02406	-1.16067	-1.60877	-0.490475		0.052986	-0.731044	-1.78358	-1.56752	-1.31377		-0.537453	-1.66047	-1.08818	-2.18008	-1.70455
ISG20		-0.746163	-1.57082	-2.12488	-1.01509		0.658029	-1.13245	-1.55647	-2.021	-1.45706		-0.265853	-1.07019	-1.69713	-2.29331	-3.02547
PLEKHA1		-0.787627	-1.02396	-1.98694	-1.88644		-0.163282	-1.32465	-1.77558	-2.03381	-2.14458		0.026173	-1.06164	-1.42167	-2.10224	-2.00589
BTG2		-0.357792	-0.683533	-1.42386	-1.55129		-0.238615	-0.883919	-1.54819	-1.85037	-1.49072		-0.474655	-0.498966	-0.981945	-2.1803	-2.00589
AL832180		-1.03491	-1.16858	-1.66623	-1.66978		0.454483	-0.907145	-1.54093	-2.05381	-1.17599		-0.345569	-0.585744	-1.3212	-2.01378	-2.19584
NM_014615		-0.650746	-0.987794	-1.59563	-0.965575		-0.122807	-0.393637	-1.60883	-1.51203	-0.644779		-1.40848	-1.45277	-1.2874	-1.7133	-0.866162
AY358399		-0.890895	-1.12159	-2.04931	-1.00046		NaN	-0.551419	-1.70633	-1.66033	-0.573206		-0.804278	-1.23615	-1.33406	-1.60798	-1.24817
NM_019081		-1.01191	-0.869869	-1.72625	-1.11136		-0.903438	-0.957583	-1.88059	-1.7129	-0.680671		-0.536819	-0.957996	-1.05195	-1.52113	-1.01657
PTPRC		-0.760891	-0.685498	-1.34895	-1.03254		0.757649	NaN	-1.30824	-1.4145	-0.362243		-0.092504	-1.43823	-1.15697	-1.72005	-1.36152
PTPRC		-0.74482	-0.567518	-1.51797	-0.763302		0.242015	-0.662844	-1.15393	-1.25846	-0.174134		-0.055559	-1.16434	-1.07706	-1.62468	-1.31983
PTPRC		-0.745681	-0.839594	-1.5149	-1.24694		0.404503	-0.476163	-1.18811	-1.21436	-0.448352		-0.427149	-1.17121	-1.1288	-2.18988	-1.63703
WTAP		-0.467055	-1.1044	-1.26412	-1.38583		0.477557	-0.510075	-0.901889	-0.952799	-1.5614		-0.601848	-1.335	-1.50613	-1.90351	-1.70347
AF490771		-1.03786	-0.839866	-1.4251	-0.587456		-0.118661	-0.907114	-1.00788	-1.59852	-1.52368		-0.095134	-0.860363	-1.12197	-1.48872	-1.53481
CD96		-0.618393	-1.04371	-1.81154	-1.26579		-0.134795	-0.520605	-1.00612	-1.33659	-1.56352		-0.135761	-0.64141	-1.03828	-1.8553	-1.89466
AB002354		-0.630071	-0.702782	-1.02642	-1.18694		-0.363468	-0.534584	-0.699586	-1.2686	-1.50495		-0.660567	-1.19513	-1.3414	-1.34048	-1.67977
PPID		-0.591932	NaN	-1.19442	-1.09914		NaN	-0.58987	-1.27472	-1.33018	-1.36639		-0.199674	-0.572471	-0.592322	-1.15843	-1.28575
NM_144679		-0.532348	-1.10305	-1.27204	-1.06406		-0.435362	-0.864902	-1.08263	-1.24702	-1.0244		-0.444595	-0.804024	-0.772138	-1.38055	-1.59275
SULT1A3		-0.776522	NaN	-1.45663	-1.19235		NaN	-0.34495	-1.17451	-1.1792	-1.18133		-0.538639	-0.780827	-0.828032	-1.35761	-1.64745
A_23_P72583		NaN	NaN	-1.5954	-1.1298		-0.488962	-0.6461	-1.39263	-1.59023	-1.33436		-0.507339	-0.977923	-1.03445	-1.26075	-1.32652
L12686		-0.923197	-1.47628	-1.54158	-1.06001		NaN	NaN	NaN	NaN	NaN		NaN	NaN	NaN	NaN	NaN
AB037855		-0.916724	-1.29507	-1.228	-1.1107		-0.408937	-0.817279	-1.00847	-1.28247	-0.794135		-0.541193	-1.05552	-1.1713	-1.68901	-1.31776
BC034248		-1.03478	-1.21454	-1.51929	-1.33399		0.716656	-0.313912	-1.60911	-1.91466	-1.36913		-0.478056	-1.46497	-2.24547	-2.09879	-1.79764
SATB1		-0.482696	-0.818725	-1.44111	-1.49936		0.373411	-1.16799	-2.0974	-1.83942	-1.59297		-0.376541	-1.38013	-1.93179	-1.75542	-0.757552
AMY2A		-1.1299	-1.4781	-1.2289	-1.23188		0.100332	-1.38015	-1.36617	-2.19065	-1.755		-1.26817	-1.35271	-1.6755	-1.88607	-2.43862
AXUD1		-1.26877	-1.03046	-1.53651	-1.4097		0.419915	-1.14033	-1.39891	-1.78626	-2.26483		NaN	NaN	NaN	NaN	NaN
ABLIM1		-1.38787	-1.15414	-1.64456	-1.03637		0.169712	-1.40411	-1.55041	-1.52885	NaN		-0.254218	-2.00348	-2.03625	-2.33215	-2.70694
NKTR		-1.22505	-1.02914	-1.28069	-1.53815		-0.563101	-1.51046	-1.56682	-2.06263	-1.4116		-0.974897	-1.60198	-1.80818	-1.89141	-1.4344
THC1990339		-1.04174	-1.04929	-0.906392	-1.2156		-0.18507	-1.42487	-1.32167	-1.38589	-1.75404		-0.43238	-1.87867	-1.60667	-1.95592	-1.61963
NM_016127		-1.62454	-1.47039	-1.27414	-1.61418		-0.582619	-0.86735	-1.22254	-1.44318	-1.07292		-0.702881	NaN	-1.9594	-2.25551	NaN
KLF12		NaN	-1.25658	-1.13035	-1.21537		-0.334423	-1.4283	-1.42841	-1.54827	-1.20652		-0.6658	-1.60468	-1.62814	-2.20123	-2.1875
ZNF548		-1.30778	-1.63594	-1.53415	-1.82321		-0.364574	-1.7481	-1.90992	-1.59799	-1.49176		-0.421314	-1.4889	-2.39174	-1.98486	-2.02139
BC006375		-1.47819	-1.71033	-1.77429	-1.71095		-0.493934	-0.947947	-1.62092	-1.22353	-1.03359		-1.27463	-1.53696	-1.91451	-1.60711	-1.22893
KLRG1		-1.49644	-1.57346	-1.87358	-1.52642		-0.29387	-1.15486	-1.10135	-1.17419	-0.978552		-1.2171	-1.89767	-2.91343	NaN	NaN
AK000900		-1.23692	-1.4441	-1.4666	-1.51066		-0.330522	-1.28968	-1.03239	-1.29414	-1.54005		-1.50662	-1.86694	-2.0375	-2.04813	-2.09227
AF217507		-0.839444	-1.47279	-1.80626	-1.5233		NaN	NaN	-0.911566	-1.39582	-1.68094		-1.76368	-1.62772	-2.02119	-1.92349	-1.89738
AK022953		-0.585548	-1.0952	-1.85338	-1.81392		0.318783	-1.10061	-1.28227	-1.73341	-1.28265		-1.35725	-1.74031	-2.23616	-1.58536	-2.0417
ATP6V1G1		-0.703874	-1.06382	-1.61208	-0.853677		NaN	-0.322932	-0.995586	-1.4931	-1.03755		-1.23652	-1.53245	-1.45516	-2.42857	-1.9343
NM_024891		-0.739523	-1.20748	-1.91768	-1.46516		-0.9691	-0.837522	-0.856592	-1.5449	-0.838832		-1.49284	-1.53097	-1.43502	-1.97479	-1.75208
TBXA2R		-0.532346	-1.1234	-2.00183	-1.58603		0.112553	-0.746515	-1.3271	-1.5424	-1.42704		-1.05556	-1.61813	-1.58584	-2.45842	-2.29667
ITSN2		-0.560536	-1.04326	-1.68765	-1.65337		-0.225015	-0.705827	-1.05219	-1.76447	-0.772971		-1.16557	-1.86076	-1.80704	-2.18359	-1.97554
AK098134		-0.901798	NaN	-1.64827	NaN		NaN	-1.01426	-1.34271	-1.22696	-0.900777		-1.00073	-1.96859	-2.02832	-2.41862	-2.45368
NFKBIA		NaN	-1.44774	-2.23725	-1.88627		-0.730741	-1.19658	-1.63163	-2.05985	-1.91136		-0.463583	-0.60429	-0.431267	-1.46192	-1.22184
NM_018045		-0.977403	-0.996085	-1.80722	-1.12554		-1.19627	-1.21616	-1.94651	-2.10612	-1.89148		-0.222936	-0.439482	-0.85845	-1.39423	-1.09083
BC036057		-1.21777	-1.27189	-1.86763	-1.2962		-0.455444	-1.24056	-1.66356	-1.88004	-1.97807		0.708303	-0.321063	-0.361898	-1.17463	-0.903055
AK025855		-1.34119	-1.51912	-1.8016	-1.64109		-0.56877	-0.847978	-1.57973	-1.59665	-2.02096		0.313393	-0.566073	-0.903334	-1.86973	-1.22171
AF338192		-0.836158	-0.820369	-2.00097	-1.63172		NaN	NaN	-1.73245	-1.88076	-1.56694		0.206023	-0.512372	-0.314312	-1.39701	-1.95137
A_23_P95876		-1.11368	-1.00656	-1.07206	-1.51053		-0.000208	-1.46784	-1.46043	-1.83947	-1.06745		0.248192	-0.409319	-0.568662	-1.24117	-1.51661
NM_153607		-1.05743	-1.58262	-2.42804	-1.685		-1.06958	NaN	-2.03903	-2.65932	-1.06739		-0.005899	-0.554433	-0.655828	-1.86463	-2.01952
ARL7		-1.13512	-1.00361	-1.58475	-1.87462		-0.545322	-2.25355	-2.46533	-2.41785	-1.83669		0.4311	-0.635315	-1.13792	-1.60289	-1.96364
HECA		-1.3234	NaN	-1.73279	-1.44743		-1.28358	-2.13111	-2.16698	-2.22317	-1.62237		-0.337303	-1.17663	-1.17492	-1.42703	-1.53156
NM_152405		-1.12907	-1.71316	-1.95653	-1.50805		-0.521084	-2.09067	NaN	-2.37158	-1.45846		0.149834	-0.893733	-1.35465	-1.55282	-1.52949
NM_025092		-1.09258	-1.45511	-2.29512	-1.08107		0.036906	-1.8647	-2.02543	-2.58125	-1.36105		0.344655	-0.651413	-0.607608	-1.53921	-1.09751
USP52		-2.21486	-2.26805	-2.3886	-2.19979		-1.36116	-1.82377	-1.37416	-1.70931	-0.735692		-3.94522	-4.38387	-3.75428	-4.03695	-4.40385
NM_016061		-1.86221	-1.94033	-1.5264	-1.55328		-2.66717	-3.68647	-4.04447	-3.34776	-1.97932		-1.87404	-3.13254	-2.56389	-3.10788	-2.09654
SLC2A4RG		-2.97903	-2.78498	-1.66256	-2.09232		-1.62199	-3.02629	-2.2208	-2.42726	-2.11456		-2.70194	-4.08533	-3.49162	-1.06619	NaN
NM_173574		-2.62661	-2.91953	-1.75866	-1.86009		-1.81053	-3.29635	-2.69162	-2.92991	-1.89772		-2.88688	-3.94798	-4.93713	NaN	NaN
ARHGEF18		-2.0932	-2.64754	-2.27412	-2.45379		-3.01891	-2.30261	-2.18182	-2.71535	-2.49061		-3.54772	-3.34901	-3.21374	-2.37147	-2.95553
SLC26A11		-1.90364	-2.33227	-2.62267	-2.20534		NaN	-2.33675	-2.57461	-2.98736	-3.09312		-1.05036	-3.32793	-3.45032	-3.37713	-4.07329
BC036059		-2.03511	-2.32401	-1.99025	-1.93003		-1.51939	-2.38918	-2.61609	-2.58702	-2.2424		-1.92578	-4.77095	-3.07222	-3.04259	-3.71333
RGS2		-2.54574	-2.26857	-2.80543	-1.23849		-1.16659	-2.94836	-2.90376	-3.55759	-2.86855		-1.26193	-2.8976	-3.0672	-3.49768	-2.40772
SPON2		-2.5178	-2.65899	-2.55321	-1.05907		NaN	-2.65098	-3.53088	-3.16813	-2.31001		-2.14343	-3.6719	-2.61734	-3.62999	-3.18599
BC038394		-1.92176	-1.63072	-2.16635	-1.58848		-1.34238	-2.51893	-3.36883	-2.96736	-2.4266		-1.913	-2.71595	-2.56072	-3.15399	-3.11952
NM_031419		-1.49259	-1.71452	-2.07467	-1.66668		-1.50595	-2.80843	-2.79738	-3.16824	-2.6404		-1.80028	-2.20049	-2.85302	-3.0897	-2.57522
SPINK2		-1.48392	-1.8886	-1.71914	-1.76999		-1.5447	-2.07002	-2.66291	NaN	-2.07247		-1.61806	-3.01097	-2.08007	-3.66829	-2.66664
DDX3Y		-1.47701	-1.25113	-1.43138	-1.44839		-1.20185	-2.28257	-2.88205	-2.75632	-2.25602		NaN	NaN	NaN	NaN	NaN
MGAT4A		-1.74084	-2.15465	-1.919	-1.58491		NaN	-2.57199	-2.78384	-2.71402	-2.02679		-1.93171	-3.029	-3.04946	-3.26627	-2.75594
THC2003193		-1.19823	-1.71928	NaN	-1.54673		-1.64389	-1.78805	-3.09949	-2.9617	-2.75917		-2.78422	-2.87644	-3.278	-2.88256	-2.51989
AB007903		-1.52172	-1.97625	-2.06054	-1.55235		-1.27472	-1.77853	-3.03302	-2.75531	-3.10449		-2.33947	-2.7623	-3.60376	-4.0858	NaN
NDNL2		-1.78557	-1.77694	-2.4572	-1.20152		NaN	-1.78628	-2.44172	-2.49029	-1.81684		-3.03852	-3.36175	-3.23671	-4.16779	NaN
TXNIP		-1.09008	NaN	-2.65359	-1.91514		-2.57125	-2.18545	-2.61273	-3.30352	NaN		-3.01444	NaN	-2.76138	-4.23499	NaN
PCSK5		-3.66331	-3.26675	-3.04026	-3.66192		-2.48682	-3.5	-3.02658	-2.88291	-2.46636		-2.86941	-4.46606	-2.58959	-4.00211	-3.72213
SORL1		-3.31505	-3.47161	-3.4574	-3.26062		-2.05836	-2.31384	-3.17791	-3.39553	-2.22407		-3.06329	-3.48515	-3.0295	-3.2972	-3.06616
ZFP36L2		-2.53581	NaN	-3.60493	-3.36182		NaN	-4.09936	-4.28934	-3.91078	-2.8141		-2.88501	-4.12474	-3.74097	-4.11573	-3.84546
CLK1		-2.4996	-2.41195	-2.71191	-3.05903		NaN	NaN	-3.95999	-4.39101	-2.09416		-2.18006	-3.36996	-3.25172	-3.51875	-3.06253
ITGA6		-2.27047	-2.46197	-2.41589	-2.24102		-2.35415	-2.6939	-2.69156	-2.76733	-3.14116		-2.75625	-3.82497	-3.51101	-3.61343	-4.19813
SNF1LK		-2.49938	-2.57286	-3.00083	-2.56707		-2.2909	-2.9455	-2.96571	-3.10197	-3.43475		-2.48152	-3.40732	-2.90404	-3.96927	-3.67413
A_23_P254346		-2.29024	-1.91465	-2.29752	-2.21742		-2.39283	-3.23093	-3.23132	-3.68562	-3.02796		-2.85527	-3.94206	-3.95231	-3.95078	-2.86727
AB029488		-2.63117	-2.70924	-2.8307	-2.76164		-2.60668	-2.92713	-3.3011	-3.13236	-2.40837		-3.36812	-4.05962	-3.7852	-3.49736	-3.06038
AK130644		-1.3251	-1.9366	-2.06461	-1.99111		-0.605455	-2.45226	-2.45663	-2.98333	-1.73632		-0.168788	-2.35511	-4.63394	-1.80756	-2.33716
EBI2		-1.5025	-0.775383	-0.270301	-0.395456		0.822084	-2.57983	-2.37886	-2.50983	-2.00944		-0.183278	-3.32587	-4.27049	-2.98502	-2.44865
CRIP1		-1.80936	-2.13051	-1.62011	-0.461398		-0.846221	-2.46249	-2.80262	-2.23124	-0.844369		-0.106415	-3.42073	-3.19162	-1.85378	-1.27662
U09770		-2.31385	-2.41296	-1.54745	0.282626		NaN	NaN	NaN	NaN	NaN		-0.339962	-3.53779	-3.48172	NaN	NaN
NM_020970		-2.00956	-2.15162	-2.52791	-3.93001		-1.44663	-1.42752	-1.99872	-2.18568	-2.03442		-1.46444	-1.57789	-1.46747	-2.22844	-2.98143
AK091818		-2.8496	-2.68628	-3.08038	-3.54378		-1.38751	-1.56338	-1.33886	-1.47232	-2.34879		-1.27289	-1.30817	-2.93952	-2.37967	-2.56297
ATM		-1.95264	-3.03258	-3.83273	-2.66395		-1.09664	-2.08328	-1.78672	-1.42344	-1.62886		-1.44466	-2.04154	-2.48594	-2.76531	NaN
CNN2		-3.02716	-3.00481	-2.43226	-1.54067		-1.54241	-2.08883	-1.57053	-1.70531	-1.78563		-1.67879	-2.22472	-2.03123	-1.63491	-1.57404
SOAT2		-2.41865	-2.47808	-2.35579	-2.43604		-2.35785	-2.45733	-1.80721	-2.13676	-2.688		-1.19493	-1.794	-1.209	-1.3741	-1.18282
ATF7IP2		-1.67135	-1.30101	-1.67468	-2.49682		-2.00622	-1.857	-1.70285	-1.9884	-1.56923		-2.51313	-2.07462	-2.02404	-1.77412	NaN
SAMHD1		-1.5295	-1.28694	-1.88265	-1.81658		-1.75829	-1.2286	-1.55525	-1.58452	-1.26533		-2.688	-2.42035	-2.20782	-2.56673	-2.83544
C9orf19		-1.66225	-1.76697	-1.91624	-1.57826		-1.65121	-1.79354	-2.20807	-1.91212	-2.15492		-2.54554	-2.82855	-1.73918	-1.60098	-1.75225
EDG6		-1.64965	-1.85148	-1.64345	-1.90212		-1.93179	-1.66302	-1.4816	-1.34908	-1.41049		-2.18278	-2.65713	-2.69544	-2.08145	-1.65938
AF099011		-1.72312	-1.53408	-1.73788	-1.2669		-1.73061	-1.75601	-1.24074	-1.343	-2.07022		-1.82173	-2.46334	-2.43917	-1.75703	-1.94453
FLI1		-2.00409	-1.94379	-2.96928	-2.13521		-2.56367	-1.93127	-1.73615	-1.48035	-1.45889		-2.48831	-2.30758	-1.96582	-1.76278	-1.42486
UBE1L		-1.54656	-1.89882	-2.37604	-1.38747		-2.67181	-2.12843	-1.82804	-2.0953	-1.38414		-2.20561	-2.03171	-1.97411	-2.07294	-1.9258
TOB1		-2.21996	-1.55815	-1.29128	-1.49133		-1.94542	-2.02411	-1.9695	-1.70685	-1.07954		-1.79273	-2.13765	-1.98568	-1.70438	-1.06588
AK093341		-1.99468	-2.03911	-1.961	-1.50764		-1.42349	-2.12243	-1.95364	-1.87499	-0.999914		-1.76154	-2.44987	-2.07604	-2.15119	-1.21054
AB018306		-2.0495	-2.02279	-2.14184	-1.88271		-1.96435	-2.32675	-1.88898	-2.23919	-1.23945		-1.74305	-2.19352	-1.28822	-1.56479	-1.6431
NM_032886		-2.53199	-2.46062	-2.76122	-2.31296		-1.8422	-2.34756	-1.80529	-2.05077	-2.1177		-1.73229	-2.30654	-2.36847	-2.19659	-2.30766
BCL11B		-1.80618	-2.22069	-2.29263	-2.29255		-0.964218	-1.73852	-1.82554	-2.01641	-2.31087		-2.41818	-2.33425	-2.63773	-2.38175	-2.00974
RNF139		-1.8912	-2.07002	-2.20501	-1.83899		-1.70992	-1.92597	-2.25516	-1.8076	-1.29546		-2.14063	-2.59048	-2.94979	-2.70568	-2.27995
TXK		-1.7773	-1.7754	-1.79868	-1.79482		-2.12578	-2.51226	-2.19064	-1.86275	-1.68455		-2.33557	-2.84507	-2.9072	-3.05651	-2.35396
BBS2		-1.6485	-1.95709	-2.16118	-1.8433		-1.98859	-1.60716	-1.86564	-2.03257	-1.10979		-2.24864	-2.3036	-2.26418	-2.84033	-2.10079
FCGBP		-1.79456	-2.3871	-2.13014	-1.8806		-2.10849	-2.1136	-2.3093	-2.28082	-1.1769		-2.11663	-2.0055	-2.33431	-2.88224	-2.54434
FBP1		-1.64763	-2.23437	-2.81632	-1.74574		-1.72478	-1.71313	-1.6189	-2.25593	-1.10502		-3.12984	-3.09876	-2.64635	-2.76437	-2.47828
C1QDC1		-1.83185	-2.76415	-2.42983	-1.6575		-1.99289	-2.02555	-2.00741	-2.24333	-1.97395		-2.9613	-2.90458	-2.61292	-2.25559	-2.78817
BC041613		-1.94751	-1.96754	-2.33158	-1.92035		-2.42702	-2.91887	-2.57201	-2.53373	-0.840773		-2.04461	-2.87591	-2.18795	-1.4298	-2.52552
NM_032354		-2.42851	-2.60277	-2.7679	-2.21323		-2.61332	-3.1012	-2.90393	-2.18823	-1.57025		-1.67877	-1.8655	-1.76461	-1.50447	-1.40067
SEC31L2		-2.76621	-2.81395	-2.95127	-2.23678		-2.42048	-2.81688	-2.40765	-2.5296	-1.30313		-1.95395	-2.19703	-2.07534	-2.10863	-1.80411
BC051787		-1.9898	-2.63064	-2.21899	-1.81413		-1.28371	-2.44673	-2.73946	-3.13648	-2.17782		-1.44489	-1.964	-1.9635	-1.60253	-2.41509
ARHGAP4		-1.61203	-1.76619	-1.65633	-1.8614		-1.55741	-2.44249	-2.39735	-2.55267	-3.04615		-1.23331	-2.27842	-2.02091	-1.71398	-2.46566
PLK2		-1.69182	-1.91712	-1.82591	-1.28573		-1.82586	-2.16988	-2.97641	-2.81668	-2.14996		-1.88052	-2.55891	-1.67512	-2.43034	-1.86758
FYB		-2.22691	-1.93646	-2.45213	-1.97747		-2.08573	-2.61273	-2.29544	-2.4539	-1.86817		-0.787622	-2.2638	-2.13013	-2.29239	-2.19375
EVER1		-2.51681	-1.96981	-1.57597	-1.77343		-1.96523	-2.66826	-2.30925	-2.32298	-1.96827		NaN	NaN	-2.1981	-2.29096	-2.24446
IER2		-2.20619	-1.95937	-1.99104	-1.47526		-2.14619	-2.94996	-2.61163	-2.60687	-1.62901		-2.84806	-2.4723	-2.26278	-2.51199	-2.03062
C20orf111		-2.06636	-2.12203	-1.55888	-1.08084		-2.10682	-2.64211	-2.56991	-2.46939	-1.71105		NaN	NaN	NaN	NaN	NaN
U00672		-2.44476	-2.73563	-2.33132	-1.49897		-1.91268	-2.7535	-2.67319	-2.81414	-2.45895		-1.66744	-2.85262	-3.04239	-2.02123	-2.47606
NM_021805		-1.82613	-2.86032	-2.37203	-2.04467		-2.29879	-3.0654	-2.6863	-2.98235	-2.28757		-1.35895	-2.58523	-2.35839	-2.68214	-2.55714
STMN3		-2.98162	-2.91205	-3.23502	-2.80653		-2.77867	-2.28105	-2.37975	-3.03293	-1.89202		-2.57681	-2.72681	-2.60251	-2.09837	-2.13745
AB011154		-2.74139	-2.98016	-3.56177	-2.34959		-1.70206	-2.08039	-2.65027	-2.58092	-1.90218		-2.36285	-2.80282	-1.89677	-2.99252	-2.57941
FCGBP		-2.42537	-3.01793	-3.1246	-2.34019		-2.59536	-2.55841	-2.50068	-2.32958	-1.73551		-2.46153	-2.22888	-2.59193	-2.82928	-2.70415
CAPS		-1.7323	-2.21093	-3.42065	-2.29102		-1.74391	-2.03877	-2.4727	-3.11194	-2.07364		-2.14587	-2.00836	-2.24398	-2.72207	-3.51769
MTAC2D1		-2.04148	-2.14098	-2.55699	-2.29876		-1.74021	-2.36914	-2.20297	-3.05265	-1.49331		-2.06621	-2.82217	-1.9302	-2.588	-2.88025
PSCD4		-2.2311	-2.19883	-2.46735	-2.23677		-1.62217	-2.80058	-2.80983	-2.69292	-1.93852		-2.40647	-3.19581	-2.96001	-2.63284	-2.54196
ADD3		-2.12378	-2.28916	-2.52032	-2.136		-1.79229	-2.19074	NaN	-2.45768	-1.54531		-2.62176	-3.68358	-2.88336	-3.68004	-3.11648
JUNB		-2.2993	-2.48004	-2.89638	-1.78584		-1.92902	-2.78295	-2.81713	NaN	-1.52239		NaN	NaN	NaN	NaN	NaN
AK095154		-2.41904	NaN	-3.08452	-2.32713		-1.88302	NaN	-2.85509	-3.01156	-2.39405		-2.86321	-2.86582	-2.77676	-3.29784	-3.16849
NM_005876		-2.34048	-2.17863	-2.81483	-2.97324		-2.55145	-2.36674	-2.39675	-2.794	-2.70364		-2.85187	-2.78734	-2.43235	-2.95736	-3.45391
WNT10B		-2.57273	-3.01994	-3.04916	-2.72509		-1.90425	-3.38584	-2.78383	-3.2922	-2.56695		-1.62051	-2.97576	-3.46104	-3.03279	-3.41912
THC1903359		-2.32135	-2.96646	-2.53575	-2.84762		NaN	NaN	NaN	NaN	NaN		-1.58372	-3.01582	NaN	NaN	NaN
AK091351		-2.52175	-2.7198	-2.55352	-2.36556		-2.17562	-2.83132	-2.37152	-2.69706	-1.96888		-2.05041	-2.94792	-3.49805	-3.08063	-3.06628
PDE7A		-2.55135	-2.71827	-2.87061	-2.26086		-1.48294	-2.39343	-2.05503	-2.07897	-2.61054		-0.168455	-1.68328	-2.50548	-2.15067	-1.58228
DUSP8		-2.10221	-2.37851	-2.65944	-2.41793		-1.56996	-2.26455	-2.7745	-2.61884	-2.98047		0.068876	-1.22799	-1.60603	-1.99653	-1.92681
AK027693		-2.29852	-2.31633	-2.85688	-1.83958		-1.51823	NaN	-2.62637	-3.38086	-2.23817		-0.323006	-2.23797	-1.81663	-1.99204	-1.47799
ZNF331		-3.14941	-2.58817	-2.68978	-2.40302		-1.96351	-3.17079	-3.0023	-3.17356	-2.26072		-0.242659	-1.76999	-1.35709	-1.82076	-2.11615
TCF7		-2.42116	-2.64731	-2.69128	-2.86626		-0.709379	-2.94168	-2.83191	-2.85533	-3.0667		-0.735894	-2.14546	-2.71492	-2.84773	-2.59458
NM_022117		-1.26805	-2.12038	-2.26126	-1.38762		-0.333031	-1.4167	-1.84756	-2.74821	-2.52897		-0.37406	-1.38944	-2.24558	-2.84547	-3.2625
C21orf96		-1.11049	-2.04551	-3.79833	-3.05887		-0.150936	-1.89121	-2.82815	-3.33784	-2.11363		-0.67831	-1.70669	-2.07066	-3.06225	-3.36227
EGR1		-0.701181	-1.63886	-2.23855	-2.91027		0.2337	NaN	-2.18586	-2.98002	-2.28188		-0.273955	-0.937495	-1.42578	-2.82989	-3.45361
AF370457		-0.906064	-1.93928	-3.03756	-3.0416		-1.13612	-2.38504	-3.04209	-3.22107	-2.09018		NaN	NaN	NaN	NaN	NaN
NM_153236		-1.06206	-1.19647	-2.43343	-3.43221		NaN	NaN	NaN	NaN	NaN		NaN	-1.29214	-1.5637	-1.47119	-1.82686
TUBB		-1.82413	-2.37732	-2.74808	-2.28892		0.043498	-1.69513	-1.82435	-2.09747	-2.18689		0.124772	-1.8345	-2.0629	-2.2728	-2.17767
A_23_P208579		-2.05771	-2.42464	-2.81267	-2.87794		0.028087	-0.432288	-2.03253	-1.91171	-1.90894		-0.881213	-1.43926	-1.87146	-2.20159	-1.55137
IDS		-2.21373	-2.42109	-2.77858	-2.4257		1.25434	-1.54805	-2.39172	-2.1352	-2.66825		0.767576	-2.02323	-2.58071	-2.39967	-1.00836
BC011636		-1.16832	-1.75791	-2.51558	-1.73784		-1.27937	-2.30948	-2.05929	-2.43145	-3.36209		0.208418	-2.23638	-2.52723	-1.90515	-1.42844
NM_032292		-1.18437	-1.51664	-1.59263	-2.18455		-0.534614	-0.854105	-1.5131	-1.43591	-2.71152		-0.964262	-1.55663	-2.43124	-2.52322	-1.56728
CD3G		-0.991022	-1.30835	-2.41436	-1.64261		-0.891403	-1.47413	-1.73037	-1.4875	-2.27682		-0.474575	-1.66025	-2.45867	-2.04251	-1.5059
NM_031950		-0.51135	-0.884938	-1.40956	-1.96526		-1.31527	-0.240895	-1.19463	-1.81611	-1.91856		-1.76241	-1.384	-2.66559	-3.28975	-3.3589
SGSH		-1.80524	-1.21128	-1.11606	-1.90504		-1.02179	-1.34301	-1.7686	-1.91591	-2.59764		-0.960286	-2.043	-1.55685	-2.22015	-2.5075
DDX3X		-1.71488	-0.770518	-1.15096	-1.66635		-1.14992	-1.94729	-2.21575	-1.77737	-2.18317		-1.29763	-2.1649	-2.10568	-2.47732	-2.84011
DPEP2		-1.35893	-0.743269	-0.795857	-0.878231		-1.57178	-1.69363	-1.63727	-2.24942	-1.60501		-1.51205	-2.10349	-1.67709	-2.05007	-2.01548
TBCC		-1.20141	-1.14968	-1.57761	-1.47872		-1.67886	-1.6748	-1.78561	-1.68559	-1.89803		-1.86228	-2.19506	-2.30446	-2.38822	-1.88919
SYNE1		-1.03503	-1.17171	-1.30315	-0.974302		-1.46951	-1.92438	-2.25831	-2.01728	-1.86074		-2.13929	-2.43765	-2.2763	-2.36617	-2.02778
DGKD		-1.27907	-1.34116	-1.2085	-0.895525		-1.07219	-1.92123	-1.79672	NaN	-0.777364		-1.642	-2.43079	-2.05814	-1.97205	-2.18771
NM_024561		-1.53564	-1.37996	-1.34025	-1.3564		-1.4957	-1.81263	-1.72685	-1.58222	-1.58174		-2.45235	-2.52829	-2.15631	-1.67448	NaN
DEF6		-1.29117	-1.4459	-1.31319	-0.703468		-1.72694	-1.94291	-1.71366	-1.68579	-0.928469		-2.06386	-2.34957	-2.07461	-1.78219	-1.64771
AK095896		-1.30085	-1.2872	NaN	-0.692379		-1.6335	-1.6082	-1.36931	-1.35152	-1.28263		-2.38255	-2.49404	-2.28277	-1.83397	-2.06978
FGR		-0.972497	-0.914318	-1.19275	-0.509614		-0.824055	-0.940638	-1.50295	-1.89663	-1.87098		-1.47303	-1.82204	-1.60966	-1.89	-1.88393
NXF1		-0.644363	-1.04586	-1.16545	NaN		-0.828824	-1.41696	-1.72283	-1.72738	-1.98347		-1.52234	-1.85107	-1.81295	-1.69992	NaN
AK021777		-0.531414	-1.05617	-1.05027	-1.41549		-1.04503	-1.2701	-1.79118	-1.91822	-2.18297		-1.76177	-1.63846	-2.40134	-2.29291	NaN
RNF44		-0.858036	-1.39249	-1.35106	-1.16909		-1.41602	-1.46125	-1.74979	-1.89511	-2.06592		-1.30419	-1.4331	-2.03163	-2.036	-1.39934
U88834		-0.906665	-1.40493	-0.89887	-0.882582		-1.13907	-1.45301	-1.9317	-1.6001	-1.78553		-0.711793	-1.09337	-1.93718	-1.77396	NaN
POU5F1		-0.530231	-0.729562	-0.950744	-1.07038		-1.27768	-0.95355	-1.77913	-1.88194	-1.59862		-0.718474	-1.0072	-1.4907	-1.79518	-1.67175
IFRD1		-0.426419	-1.07035	-1.64392	-1.34611		-0.792972	-1.39779	-1.8528	-2.59591	-1.54395		-0.863193	-1.29511	-1.937	-1.25801	NaN
SIRT7		-0.9871	-1.42997	-1.17165	-1.05883		-1.2234	-1.59434	-1.84706	-2.04879	-1.31032		-1.41292	-1.65635	-1.86783	-1.2465	-2.22922
BC012467		-1.60716	-1.20137	-1.06429	-1.64969		NaN	-2.26538	-2.09104	-2.3947	-2.82028		-2.25665	-2.09241	-2.82917	-2.4687	-3.11564
NM_017940		-1.31288	-1.53591	-2.08562	-1.95579		-0.908436	-2.03164	-2.12168	-2.76595	-2.80181		-2.06645	-2.45698	-2.27935	-2.81524	-3.02448
NM_012292		-1.23672	-1.61855	-1.77811	-1.94169		-1.68981	-2.38724	NaN	-2.50174	-2.33786		-2.40478	-2.63652	-2.48285	-2.4464	-3.28116
ENST00000327369		-1.22397	-1.55456	-1.68792	-1.40885		NaN	-2.01735	-2.08241	-2.22415	-1.65874		-2.60134	-2.65826	-2.51558	-2.66832	-2.74949
PSCD1		-1.37604	-1.60773	-2.11928	-2.02667		-1.5224	-2.25448	-2.3042	-2.26832	-1.36371		-2.01695	-2.75905	-2.30572	-2.5285	-2.8672
ACP5		-1.65793	-1.19875	-1.17122	-0.716742		-1.62683	-2.07544	-2.34631	-3.03302	-1.79157		-2.53169	-2.11345	-2.58613	-2.36143	-2.34381
TRIB2		-0.739427	-1.28153	-1.88836	-0.877051		-1.02993	-1.81755	-2.76697	-2.74457	-2.1893		-1.72802	-1.60352	-2.14963	-2.34839	-2.62277
SH3YL1		-1.84149	-2.35373	-3.22992	-3.46203		-0.715029	-1.14094	-1.46771	-1.90664	-1.35128		-2.12986	-2.84781	-3.44747	-3.15108	NaN
BTG1		-1.72361	-2.38586	-2.7352	-2.25936		-0.575482	-0.714478	-1.88145	-2.31243	-1.55999		-1.11388	-2.78861	-2.89592	-3.54889	-2.88429
AMY1A		-1.79038	-1.34279	-1.98192	-1.81289		-0.544473	-1.00295	-2.34589	NaN	-0.641489		-2.20071	-2.13047	-2.58496	-3.92582	-3.79032
NM_017719		-2.07952	-1.75026	-1.74308	-2.4251		-0.065113	-1.65436	-2.36951	-2.74218	-1.15973		-1.10844	-2.72749	-2.234	-2.68852	-2.10819
AL390173		-1.07634	-1.42181	NaN	-2.05999		0.654377	-1.30891	-1.95898	NaN	-1.20078		-1.62724	-2.02955	-2.94958	-2.61212	NaN
ZBP1		-1.45767	-1.72289	-1.55518	-1.83882		-1.19336	-1.76799	-2.16902	-2.95302	-0.941034		-1.87402	-2.84247	-2.84212	-2.03268	-2.90386
STK17B		-1.63949	-1.84208	-1.65374	-1.86357		-0.852966	-2.11015	-2.15206	-1.93681	-0.989779		-1.29004	-2.7776	-2.88315	-2.60553	-1.93257
RORA		-2.32343	-2.04182	-2.13437	-2.0406		-0.909734	-2.32794	-2.32376	-2.04634	-1.2906		-1.11964	-2.79695	-3.13069	-2.88335	-2.67146
HIST1H2AE		-2.17018	-2.38889	-2.36099	-1.78114		-0.933629	-2.38192	-2.41054	-1.94562	-1.54618		-1.45952	-2.89343	-3.51098	NaN	NaN
AREG		-1.4446	-2.09234	-1.77905	-1.65384		-0.682356	-2.31611	-2.03638	-1.82797	-1.41881		-1.74558	-3.22996	-3.40729	-3.75001	-3.12645
THC1961572		-1.64946	-1.31363	-1.74528	-2.19497		-1.2698	-2.14817	NaN	-2.24341	-1.54031		-1.61968	-2.16639	-3.02024	-2.91887	-3.26512
A_23_P89841		-1.02436	-1.39472	-2.12014	-1.49929		-1.22525	-2.08102	-1.8521	-2.34872	-1.11326		NaN	-2.81852	-3.14549	-3.21822	-3.53619
HIST1H1C		-2.62654	NaN	-2.0143	-0.826097		-1.05037	-2.30933	-2.02313	-1.58116	-0.000896		NaN	NaN	NaN	NaN	NaN
BC036001		-1.9196	-2.34032	-2.00009	NaN		-0.558039	-1.66483	-1.91878	-1.70035	-0.409392		-1.69806	-2.47331	-2.70321	-1.88564	-1.91227
NR3C2		-1.57381	-1.57623	-2.02338	-1.55699		-1.78606	-2.06915	-1.74134	-1.90802	-0.396903		-2.42742	-2.81644	-2.46515	-1.95602	-2.45173
CDW52		-1.5062	-1.529	-1.60965	-1.05254		-1.42875	-1.77241	-1.50172	-1.40311	-0.671596		-2.83366	-2.81538	-2.03691	-2.28086	-1.96827
AK1		-1.64431	-1.82662	-2.20162	-0.626392		-1.20908	-2.07735	-1.91521	-2.54516	-0.684648		-2.11071	-2.86398	-3.15484	-2.78144	-2.04772
AB037791		-1.77993	-1.51809	-1.6585	-1.1181		-1.54811	-1.64922	-2.08895	-2.35821	-0.815708		-2.07463	-2.40384	-2.20923	-2.87303	-2.2998
SYTL2		-2.96903	-3.62154	-3.60257	-2.55187		-0.669389	-2.57377	-1.97804	-2.12082	-0.613862		0.02417	-1.84009	-0.716213	-1.25156	-1.31005
AK093571		-3.6368	-3.21942	-2.58741	-1.91313		-2.38721	-3.77019	-2.58225	-1.54065	-1.31413		-1.9621	-3.28944	-2.6861	-1.42537	-0.59113
TSPYL4		-1.14913	-0.942866	-1.49541	-0.612136		-1.64049	-1.0744	-0.604109	-1.29843	-0.870665		-2.31763	-2.4219	-2.12433	-2.65311	-2.55312
SLC16A5		-0.777328	-0.954688	-1.0101	-0.445025		-1.5348	-0.682161	-0.991639	-0.831574	-0.400494		-3.15312	-2.64796	-2.42082	-2.17577	-1.48233
C9orf59		-1.06969	-0.97909	-0.92306	-0.941264		-1.3164	-1.09742	-0.163859	0.122908	-0.296768		-3.67809	-2.69836	-2.59631	-1.62978	NaN
RNASET2		-2.09075	-1.41108	-0.879995	-1.07486		-1.93052	-1.12454	-0.447856	-0.71626	-0.205392		-1.7263	-2.43887	-1.45032	-1.47516	-1.37909
NM_018281		-0.969254	-0.946296	-1.60112	-0.84439		NaN	-0.729919	-1.36108	-1.51787	-1.62645		-2.16757	-1.32702	-1.0914	-1.73099	-1.98483
PIM2		-0.216055	-0.771385	-1.3388	-1.1343		-1.48699	-0.986492	-1.15115	-1.15242	-0.825008		-2.06937	-1.14324	-1.42062	-1.46464	-1.90469
NM_174923		-1.06357	-0.822909	-1.03253	-0.437781		-2.04107	-1.18297	-0.713311	-1.24125	-0.524596		-2.03169	-1.61775	-1.38027	-1.8426	-1.20931
SLC27A3		-0.870797	-1.18893	-1.26963	-0.984505		-2.11902	NaN	-1.19289	-1.07793	-0.469988		-2.09388	-1.73736	-0.775611	-0.821751	-0.747169
AK000619		-1.07452	NaN	-1.11454	-0.627468		-1.76722	NaN	-0.664682	-0.915311	-0.17772		-2.23247	-1.793	-0.947081	-0.845061	-1.07862
COG4		-1.22302	-0.887427	-1.06086	-0.920386		-1.68798	-1.12333	-0.863929	-0.949816	-0.698283		-2.09915	-1.83674	-1.46512	-0.756071	-0.938962
VAV1		-1.42542	-1.01771	-0.819537	-0.847566		-2.39314	-1.17061	-0.87717	-0.954166	-0.8801		-2.25686	-1.66229	-1.62649	-0.990177	-1.17741
BTN3A2		-1.10864	-1.29194	-1.38623	-1.36233		-1.68872	-0.923054	-1.37224	-1.60981	-0.883675		-2.53517	-1.41643	-1.53552	-2.01443	-1.83661
NM_153350		-1.39929	-1.22577	-1.21224	-1.35668		-2.08623	-1.27266	-1.14529	-1.39719	-0.839215		-2.88015	-1.85251	-1.20553	-1.92111	-1.57199
NM_022126		-1.07488	-1.17845	-1.06494	-1.1944		-1.78259	-1.16023	-1.09498	-1.46336	-0.86873		-2.87362	-2.52298	-1.89724	-1.96627	-1.40772
MAL		-1.35518	-1.97077	-2.17501	-2.21578		-1.8869	-1.90684	-1.74076	-1.78552	-1.06251		-3.36013	-3.66077	-3.44588	-2.55953	-2.18936
SBDS		-2.92121	-2.24295	-2.05463	-2.0457		-1.55229	-1.14302	-1.25657	-0.91856	-0.995467		-2.89609	-3.41852	-3.50891	-3.21428	-2.14779
NM_024600		-1.60324	-1.25824	-0.984906	NaN		-2.74424	-1.84421	-1.39085	-0.964767	-1.24647		-3.48625	-2.50692	-1.82292	-1.57534	-2.04514
NM_025228		-2.17698	-2.08138	-1.8004	-1.02379		-3.17347	-2.61269	-1.7844	-1.90212	-0.783774		-3.55756	-2.91492	-2.73337	-2.20697	-2.13297
NM_138381		-2.52291	-2.01776	-1.62666	-1.56997		-2.66347	-1.85553	-1.93355	-1.34099	-0.659879		-2.87923	-3.03338	-3.0233	-2.06163	-1.536
NM_014450		-2.36779	-2.18275	-1.66681	-0.461592		-2.98957	-2.01791	-1.25493	-1.0071	0.725613		-3.24064	-3.16098	-2.11253	-0.829659	0.045167
LSP1		-2.17476	-2.15615	-2.4174	-0.92487		-2.63418	-2.44753	-2.02596	-1.22975	-0.607973		-2.33531	-2.31957	-1.58028	-0.71752	-0.451929
AL132665		-2.02358	-1.67207	-1.9923	-0.536397		-1.97683	-2.09496	-2.18569	-1.63838	1.01656		-1.8081	-1.96514	-1.6798	-1.64674	-0.630489
SREBF1		-1.1537	-1.62912	-1.72323	-0.363289		-1.62962	-2.32875	-2.36195	-1.71515	-0.829381		-1.62727	-2.28965	-2.43153	-1.69453	-0.966564
VNN2		-1.21225	-1.73099	-1.74155	-1.14091		-2.0954	-2.12434	-1.58509	-1.62619	-0.559924		-2.3081	-2.36794	-2.18429	-1.97758	-0.907597
SUSD3		-1.77512	-1.50114	-1.75775	-0.712849		-2.07548	NaN	-1.30397	-1.45733	-1.02447		-1.72495	-2.25655	-2.34267	-1.9498	-1.53799
ENST00000334994		-1.41232	-1.85023	-1.82336	-0.964855		-1.94986	NaN	-1.92679	NaN	-0.771947		-1.1306	-2.42448	-2.09573	-2.29737	-1.71685
BIN1		-1.85154	-1.7208	-1.343	-1.39133		-2.41551	-1.77039	-1.65906	-1.42416	-1.53571		-2.33648	-2.49043	-1.8322	-1.02214	NaN
KCNQ1		-1.81351	-1.1431	-1.07902	-1.35448		-2.32432	-1.94812	-1.87616	-1.1046	-1.31873		-2.04082	-2.64283	-1.81746	-1.00649	-0.528314
SAT2		-1.21613	-1.61687	-1.6302	-0.938361		-1.90809	-1.65192	-2.06672	-2.09173	-0.631675		-1.22255	-1.86013	-1.42314	-1.46449	-0.734372
NM_207354		-1.08985	-1.18827	-1.5086	-1.19858		-2.10404	-1.51051	-1.45346	-1.47965	-1.05889		-1.11376	-0.945333	-1.03583	-0.691802	-0.539806
ITGB2		-1.59351	-1.12207	-1.45596	-1.04678		-2.43553	-1.54025	-1.48553	-1.46901	-1.03394		NaN	NaN	NaN	NaN	NaN
UBE1L		-1.66563	-1.85159	-1.30779	-1.44778		-2.09097	-1.93853	-1.65641	-1.46207	-1.04612		-1.77284	-1.29924	-1.51259	-1.34071	NaN
NM_005781		-1.62637	NaN	-1.94321	-1.10316		-1.79204	NaN	-1.62985	-1.51385	NaN		-1.92383	-1.53201	-1.23524	-1.2231	-1.1648
INPP5D		-1.61765	-1.54241	-0.848958	-0.975247		-1.70736	-1.88257	-1.80315	-1.53663	-1.14805		-1.5703	-1.43406	-1.40278	-1.63157	-1.55374
ICAM3		-2.01176	-1.55498	-1.58729	-1.23567		-1.50443	-2.09644	-1.40474	-1.66765	-1.09496		-1.33475	-2.16509	-2.03151	-0.65669	-1.31826
TRPV2		-1.65188	-1.35961	-1.34866	-1.15771		-1.34837	-1.34159	-1.27078	-1.27947	-0.75256		-2.14702	-1.94888	-1.55939	-1.06303	-0.795748
NM_174896		-1.14846	-1.2021	-1.19973	-0.976517		-1.26792	-1.11903	-1.2507	-1.13064	-0.605449		-1.28622	-1.61647	-1.65399	-1.51506	-1.43342
C11orf13		-0.911415	-1.00829	-1.25494	-1.22972		-1.41159	-1.00328	-1.09981	-1.47117	-0.902189		-1.55583	-1.47264	-1.69358	-1.44902	-1.19554
CD164L1		-1.37023	-1.11815	-1.45433	-1.02994		-1.88457	-1.34097	-1.30268	-1.64769	-1.37311		-1.79525	-1.84264	-2.00171	-1.55141	-1.55895
BC000250		-1.04117	-0.961226	-1.06029	-1.12463		-1.6577	-1.45675	-1.33362	-1.50976	-1.24592		-1.82369	-1.94858	-1.54114	-2.0769	-1.63631
MKRN1		-1.07128	-1.08752	-1.38344	-0.973877		-1.38055	-1.31314	-1.42323	-1.24435	-0.846475		-1.69045	-1.88435	-1.73282	-1.88738	-1.83018
NM_032262		-1.28749	-1.5552	-1.67317	-1.32781		-1.84262	-1.33594	-1.54125	NaN	-0.929795		-1.33639	-2.02161	-2.16827	-1.1629	-1.40454
NM_020239		-1.23249	-1.57197	-1.51313	-1.87437		-1.56916	-1.26794	-1.14372	-1.09235	-1.28847		-1.57026	-1.73295	-1.58667	-1.16651	-1.11534
FEM1B		-1.68199	-1.24509	-1.35344	-1.56367		-1.10772	-1.17306	-1.15873	-1.20933	-1.42847		-1.22688	-1.63288	-1.77708	-2.17054	-1.25829
KIAA0355		-1.41195	-1.29386	-1.65995	-1.65069		-1.12731	-1.15388	-1.15747	-1.09829	-1.12535		NaN	NaN	NaN	NaN	NaN
CITED4		NaN	-1.85226	-1.70954	-1.61097		-1.28619	-1.30051	-1.50435	-1.28696	-1.39877		-2.04084	-2.08883	-1.76401	-1.7062	-1.44928
HIST2H2AC		-2.18214	-2.04866	-0.149543	-0.378573		NaN	NaN	NaN	NaN	NaN		-1.68181	-2.30609	-4.20027	-1.09583	NaN
HIST1H2BM		-1.02742	-1.49964	-0.053613	-0.077687		-1.12229	-0.812361	-1.07069	0.126457	0.01647		-1.81532	-2.10934	-2.63853	0.036793	-0.628376
HIST1H4F		-1.53904	-1.4185	-0.960336	-0.00573		NaN	-2.17909	-1.31502	-0.218124	0.25349		-1.651	-1.54494	-2.39918	-0.789784	0.044277
HIST2H4		-0.879448	-1.0277	NaN	-0.282365		-1.58141	-1.62541	-1.31927	0.025358	-0.220098		-1.9736	-2.57831	-2.34054	-1.50055	-0.381889
MSF		-1.61062	NaN	-1.14929	-1.03157		-3.19014	-1.54291	-0.447057	-0.308988	NaN		NaN	NaN	NaN	NaN	NaN
GLRX		-1.16126	-1.07428	-0.941832	-0.339751		NaN	NaN	NaN	NaN	NaN		-2.53008	-2.715	-2.3417	-0.935386	-0.344543
HMGB2		-1.47395	-1.43691	1.2572	1.41882		NaN	NaN	NaN	NaN	NaN		-3.39391	-2.90681	-2.8221	NaN	NaN
NM_022074		-1.82364	-1.65682	0.550296	-0.223381		NaN	-2.14427	-1.09626	0.232032	0.485948		-3.26384	-2.80233	-2.51629	-0.117011	-0.377119
HIST1H1E		-1.92284	-1.92242	-0.074826	1.29066		-1.28654	-1.65233	-1.36516	NaN	0.932537		-2.20219	-2.9217	-2.5895	-0.572866	NaN
SERPINB1		-0.907259	-1.22289	-0.877428	-0.170442		-1.04197	-1.81944	-1.86218	-1.79188	-0.545779		-1.47443	-1.96584	-2.03679	-0.690506	NaN
F11R		-0.555122	-1.18123	-1.24923	-0.081003		-0.997273	-1.5126	-1.25426	-1.16076	0.28819		-0.92434	-1.72567	-1.59027	-1.41601	-0.299538
HIST1H2AB		-1.88067	-1.94746	-1.22499	-0.376292		-0.92223	-1.7949	-2.0986	-1.12591	-0.066279		-0.93592	-2.09569	-1.61408	-0.812663	-0.35162
HIST1H2AL		-1.75179	-1.84426	-0.867424	0.127893		-0.893933	-1.82569	-1.41424	-0.654052	0.724635		-0.567189	-2.01154	-1.44615	-0.627398	0.14662
HIST1H2AG		-1.59291	-1.71942	-0.440175	-0.072813		-0.676446	-1.76742	-1.67329	-0.423456	0.634411		-1.05407	-2.31981	-2.14057	-0.459452	-0.153989
HIST1H2BB		-2.26594	-1.1555	0.537031	-0.141605		-1.18536	-1.72145	-0.806048	0.479368	0.647164		-1.65054	-2.25349	-1.02764	-0.34539	-0.115707
HIST1H4H		-1.83269	-1.22098	-0.236068	-0.026703		NaN	-2.0423	-0.99913	0.115035	0.117912		-1.38486	-1.96512	-0.744123	-0.209853	0.487337
HIST1H2BD		-1.33463	-1.46177	0.171503	0.502796		-0.460964	-1.80941	-1.73315	-0.42837	0.255608		-1.46292	-1.88388	-1.32853	-0.233037	-0.705714
HIST1H2BJ		-1.24871	-0.765613	0.345977	-0.175284		-1.19382	NaN	-1.38607	-0.253367	0.187423		-1.16379	-1.68533	-1.98547	0.053318	-0.363537
HIST1H2BC		-1.19484	-0.527877	0.958732	0.574424		-1.06909	-2.22709	-1.35372	-0.117747	0.422952		-1.32376	-1.44702	-1.96237	0.137865	-0.106312
S100A4		NaN	NaN	-3.44669	NaN		-2.28507	-3.38842	-3.32405	-3.22477	-1.32981		-3.06504	-4.2777	-4.3628	-3.55277	-2.14451
GFOD1		2.87509	2.80481	NaN	2.12756		NaN	NaN	NaN	NaN	NaN		NaN	NaN	NaN	NaN	NaN
CHEK1		0.619016	2.55032	2.77272	2.85863		NaN	NaN	NaN	NaN	NaN		NaN	NaN	NaN	NaN	NaN
BC047949		NaN	NaN	NaN	NaN		0.827653	-1.05938	-1.792	-2.26329	-2.59654		-0.826036	-1.98736	-2.01995	-3.02629	-3.2105
CDCA7		0.214252	2.41601	3.32745	2.71463		NaN	NaN	NaN	NaN	NaN		NaN	NaN	NaN	NaN	NaN
NM_019604		NaN	NaN	NaN	NaN		1.21696	0.852474	0.430345	-0.640484	-1.69908		2.97528	2.97448	1.30169	0.59082	0.942716
NM_032270		1.133	0.797214	0.097295	-0.333082		3.54556	0.119567	-0.318622	-0.847193	-0.826112		1.21283	0.039809	-1.32019	-1.36421	NaN
FGF9		1.52326	1.36926	0.373473	-0.148987		0.73607	1.40651	0.939401	-0.320344	-0.54269		0.293408	1.60933	0.467544	-0.575262	-0.632603
TIPARP		0.788046	1.23724	-0.452577	-0.53319		2.02203	0.609921	0.821702	-0.594059	-0.662565		0.901321	0.908445	-0.217938	-1.07471	-1.35529
BC010642		0.956476	0.732991	0.037674	-0.668856		0.69927	0.643714	0.660417	0.16891	-0.40065		0.384003	0.118043	0.14764	-0.46919	-1.43468
SFPQ		0.86094	0.682659	0.532639	-0.216912		1.93504	0.372151	0.359062	0.160902	-0.465139		0.682959	-0.157764	-0.277765	-0.240998	-1.00269
CSDA		0.265093	0.130948	0.470333	-0.097552		0.835586	0.493784	0.109771	0.195858	0.081052		0.64525	-0.060358	-0.234835	0.338032	NaN
BC047390		0.785748	0.401178	-0.369567	-1.16521		0.873735	0.08032	-0.356107	-1.15758	-1.78764		2.23756	0.692211	0.575952	0.013267	-0.704667
IRF1		0.115694	-0.321578	-0.249173	-0.905227		0.67691	0.441006	-0.062806	-0.740092	-1.53497		1.91537	1.27408	0.664168	0.113755	-1.02318
ANKRD11		-0.039664	-0.469818	-0.224588	-0.679756		0.294464	0.251331	-0.714594	-0.711909	-1.31278		0.728862	0.631375	-0.369776	-0.35816	-0.825268
AK024176		0.653543	0.114017	-0.463498	-0.34056		1.12176	-0.095351	-0.588173	-1.44581	-1.01851		0.326448	0.477632	-0.308322	-0.552567	NaN
NM_032895		0.422803	0.24283	0.151138	-0.441352		1.57065	0.13649	-0.172726	-1.11568	-0.53348		1.33408	0.347501	-0.368004	-0.906229	-0.724849
NM_015092		-0.270887	-0.396401	-1.69232	-1.39012		1.01315	0.163087	-0.900793	-1.09169	-1.25919		1.53265	0.516086	0.315566	0.10757	-0.544514
CD97		-0.493647	-0.652107	-1.39454	-0.763924		-0.083921	-0.737761	-1.23558	-1.68051	-1.46919		1.4354	0.891639	0.43914	-0.497999	-0.270044
AK093748		0.289665	0.287417	0.160976	1.16398		0.914833	-0.60808	-0.681329	-1.25028	0.888952		1.58857	-0.322015	-0.408844	-0.571138	0.749065
SPARCL1		NaN	-1.45665	-0.43169	1.0485		NaN	NaN	-0.283004	-1.22049	1.77507		NaN	-0.016057	-0.72869	0.673823	NaN
AB002301		-0.219043	-0.798568	-0.728556	-0.044785		1.15745	-0.608913	-1.3427	-0.867286	-0.047599		2.56735	0.407403	0.515441	-0.14913	-0.048339
X96710		-0.350517	-0.471703	-0.692954	0.438262		-0.042192	-0.700917	-0.487479	-0.431903	-0.383179		1.25413	0.019306	-0.125589	-0.164554	0.461175
CD44		-0.224876	NaN	-1.17668	-0.523987		2.54107	0.20089	-0.470458	-0.601688	0.610354		1.81704	-0.446867	-0.433576	-1.14821	-0.383271
ARHGEF3		-0.116137	-0.442491	-0.219529	-0.333441		1.90961	-0.160674	-0.374456	-0.32195	-0.367522		1.10504	0.119413	-0.031626	-0.606306	-0.267274
PKIA		0.017506	-0.436497	-0.500929	-0.349176		1.53724	0.066695	-0.0151	-0.340526	-0.3164		1.78726	-0.126225	-0.445218	-0.748126	-0.196667
GLIPR1		-0.339429	-0.49368	-1.03792	-0.181862		2.19867	0.330336	-0.862665	-0.288009	0.494109		2.2869	-0.157886	-0.202823	0.206993	0.663685
PRNP		0.791567	-0.538917	-0.879871	-0.745694		2.79161	0.846121	-0.350727	-0.707515	0.274759		2.49148	0.977055	0.28409	-1.05595	-1.12976
RNF149		0.217041	-0.065251	-0.755322	-0.679565		2.24253	0.893874	-0.288036	-0.158323	-0.245682		2.01264	0.707917	0.517574	-0.512631	-0.277466
TGIF		0.431088	0.037033	-0.53727	-0.216832		1.98992	1.24032	-0.026686	-0.109619	0.465697		1.95905	NaN	0.403095	-0.542629	0.541411
AK056591		0.638661	0.118702	-0.613115	-0.118619		1.65759	0.743731	-0.187216	-0.2741	0.173498		2.38929	1.21252	0.197062	0.233909	NaN
NR4A1		0.466841	NaN	-0.959282	0.513823		2.13974	0.270986	-0.162423	-0.241563	NaN		2.92971	1.20693	1.50712	0.186391	1.27767
GADD45A		0.462766	0.18034	0.147512	0.947396		2.15854	0.256536	0.047643	-0.679136	0.772253		2.93092	0.609746	0.681566	-0.013133	1.42522
SDCBP		0.517451	NaN	-0.040617	0.677101		2.50753	0.241302	-0.32777	-0.32428	0.445316		2.64604	0.689029	0.162959	-0.30274	0.020113
BACH1		0.660769	0.11014	0.014733	0.008277		2.04754	-0.271081	-0.277753	-0.589293	0.448107		2.52717	0.782388	0.847638	0.594465	0.451398
BX647822		0.068692	-0.039343	-0.394967	0.279769		1.89933	-0.027676	0.030727	-0.521386	0.872797		1.63217	0.076689	0.584096	0.197905	0.625065
PTPN22		0.287597	0.086242	-0.265139	-0.111917		1.84141	0.238574	0.09168	0.622444	0.297711		1.78616	0.641111	-0.410778	-0.450895	0.306634
BC035724		0.020811	0.056267	0.075161	0.037855		1.38456	0.170655	-0.130282	0.237259	0.422657		1.8758	0.076461	-0.231566	-0.077354	0.443209
STX1A		0.291867	-0.217258	-0.324926	-0.108955		1.1964	-0.014886	-0.264541	-0.023286	-0.109661		1.96753	0.52486	0.523772	0.077349	0.305698
ZNF165		0.149508	0.056278	0.106054	0.525287		1.99472	-0.121215	-0.502792	-0.004742	0.338131		2.70979	0.166841	-0.872384	-0.654897	1.80526
UBD		1.22672	0.916451	0.167722	0.844808		0.055382	1.71987	1.42477	-0.336378	-0.388963		0.311583	2.81175	2.52898	1.22785	0.675279
ECGF1		1.58392	1.23367	0.389303	0.387151		-0.41434	1.26959	1.23032	0.106384	-0.253515		0.087222	1.73949	1.35711	1.31996	0.236414
SLAMF7		0.550028	1.16656	0.800584	1.24504		0.814156	1.80313	2.08957	1.26965	0.741556		0.713755	0.95218	1.01959	-0.204491	-0.439169
C1orf19		2.35637	1.81896	1.53131	-0.058914		0.618242	2.43224	2.16166	1.08864	0.80731		-0.301848	1.00471	0.371891	0.077258	-0.129923
SEC5L1		1.61626	1.43252	0.851406	0.293147		0.55813	2.45517	1.74721	1.08119	0.95369		-0.332757	1.0627	0.590011	0.764866	0.556729
STAT1		1.9751	1.92963	1.03855	-0.320179		0.475937	2.32832	1.85064	1.22751	-0.067577		-0.267177	1.94921	0.85504	0.142363	0.551059
PRDX5		0.581115	0.853217	0.337592	1.02655		-0.395251	0.712386	0.917907	0.828195	1.26087		-0.597025	0.216783	0.678818	0.616352	0.569915
NM_024099		1.06793	1.35522	0.771712	0.634278		-0.237794	0.99736	0.972046	1.05422	0.991636		-0.453315	0.588947	0.877423	0.670586	0.639936
YWHAQ		1.21387	1.21411	0.927164	0.442048		0.198065	1.2189	1.15154	0.968574	0.293649		0.200482	1.0216	0.871099	0.303498	0.348144
AKR1A1		1.28049	1.2453	0.834861	0.946706		-0.042785	1.14962	1.01865	1.0862	0.947736		0.233919	1.16523	1.07376	0.551244	0.705386
AVEN		1.02947	0.924144	1.01385	0.419206		0.036365	0.794858	1.11017	1.28465	0.374321		0.137641	0.740303	1.52883	1.45348	0.740066
ENST00000281243		1.16239	1.14755	NaN	0.632186		0.489556	NaN	1.58243	1.27094	0.388461		0.233532	1.09973	1.85886	1.63654	0.873202
QDPR		1.14884	1.37726	1.32283	0.365944		0.303086	1.22534	1.72709	1.73423	1.05827		0.217812	0.991419	1.42244	1.27131	0.436453
MRPL24		1.20115	1.76619	1.62069	0.921946		0.349194	1.55606	1.89006	1.11129	1.28885		-0.351237	0.757105	1.22565	1.33069	0.729849
TMEM4		0.853733	NaN	1.02848	1.27055		0.198224	NaN	1.37303	1.41275	1.34405		-0.26336	0.837381	1.39131	1.19244	0.889635
NAP1L1		NaN	1.7761	0.989015	0.752628		0.255006	1.31035	1.36772	1.19893	1.09384		0.17935	0.759481	1.36963	0.985954	0.675205
NM_018480		1.02716	1.39018	0.701378	1.25362		0.191837	1.15871	1.47834	0.862915	2.24366		-0.136803	0.784461	0.963324	0.169167	1.11862
AF369952		1.48924	1.76648	1.35966	1.40311		0.209008	1.44333	1.54632	1.32513	1.48969		-0.893552	0.172059	0.642684	0.718934	0.686611
PSMB4		1.11517	NaN	1.1832	1.53129		0.142756	0.958556	1.10423	1.06103	1.71513		-0.532073	0.342568	0.513706	0.313536	0.573771
CPSF3		1.46286	1.36927	1.54298	1.74311		-0.208552	0.835549	0.527858	0.89925	1.68057		-0.559857	0.272816	0.790548	0.908629	1.05352
ATP5A1		0.609796	1.68898	1.5718	1.97365		-0.065928	0.842028	0.877887	1.01012	1.96004		-0.560105	0.723341	0.966697	0.827373	1.15862
GALE		1.47277	1.65036	1.37358	1.73266		-0.743633	0.836337	1.36479	1.23355	1.54285		0.228802	1.09399	1.12018	1.29534	1.63916
SLC25A12		0.883472	1.24595	0.982187	0.98193		-0.593234	0.671358	1.26066	1.11494	1.02902		-0.438373	0.628609	1.07233	1.18144	1.33049
NM_033201		1.09865	1.45647	0.997555	1.49566		-0.770027	0.882657	0.896815	1.0745	1.33884		-0.225503	0.89788	1.05047	0.702674	1.17154
FHOD1		0.763476	1.26642	1.42725	0.984932		-0.212649	0.802705	0.692205	0.971228	1.05667		-0.319456	0.612478	1.23727	1.71276	1.63023
MRPL27		1.17431	1.25315	1.26571	1.03476		0.082939	0.714692	1.15617	1.0465	1.08659		0.028945	0.768069	1.02292	1.44553	1.73596
MRPL22		0.975525	1.17234	1.19748	1.45029		0.051242	1.05901	1.05964	1.37556	NaN		0.026347	0.653177	0.89217	1.0061	1.44877
AK022832		1.24442	1.46085	1.06274	1.30673		0.22688	0.921244	1.3975	1.22263	1.24576		-0.097167	0.507383	0.562766	1.26759	1.27732
BATF		2.0351	2.10005	1.43588	1.13641		0.421416	1.15421	1.01624	0.819888	0.724856		0.379035	1.04098	1.11375	0.803219	0.593485
PSMD7		1.5516	NaN	1.3405	1.3559		0.94887	1.39163	1.32505	1.59868	1.7077		0.557383	1.09212	1.31973	0.925035	1.01037
AF116628		1.09209	1.0308	1.45432	1.4829		0.68023	1.35203	1.61539	1.55232	1.37955		0.936174	1.07435	1.05588	1.26113	1.23755
TNFAIP1		1.10793	1.05891	0.963796	1.1541		0.764293	1.30222	1.2619	1.09679	1.60801		0.981807	1.08935	1.26194	0.780035	1.61993
MRPS7		1.28117	1.13975	0.917447	0.854711		1.19101	1.65317	1.64561	1.72263	1.16208		0.759961	1.23674	1.28382	1.00258	1.02549
NM_016400		1.7229	NaN	1.44578	0.888289		NaN	2.19701	1.54584	1.19876	0.511451		0.767816	1.18173	1.48306	0.875109	0.753909
NM_014187		2.20652	1.87346	1.32936	1.16563		1.16647	2.03664	1.42132	1.1829	0.572883		0.840548	1.3583	1.54	1.10376	0.833215
SKB1		1.29026	1.34703	1.75273	0.897757		0.65185	1.64205	1.74392	1.54156	0.989053		1.11695	1.57451	1.31263	1.68696	1.04605
MYBBP1A		1.30939	1.60293	1.47299	0.532995		1.36703	1.56035	1.67405	1.49844	0.3255		1.04014	1.74762	1.1734	1.21338	0.676508
BC004937		1.36989	1.46256	1.71426	1.21941		1.34822	0.953639	1.13157	1.16591	0.785558		0.994547	0.663483	1.18802	1.89254	0.797741
TNFRSF8		0.579613	0.651298	1.25846	0.843277		0.641014	1.34696	1.64035	2.20737	1.40899		0.878528	1.25923	0.905427	1.62135	1.94157
B4GALT2		1.1844	0.940629	1.26561	0.928772		0.321011	1.24516	1.34682	2.08488	1.20091		1.04038	1.81452	1.40682	1.83888	1.89609
CORT		0.890595	1.24836	1.37097	0.680378		-0.272843	0.811333	1.4123	1.93299	1.10498		0.258617	1.00241	1.111	2.16746	1.84602
DHCR24		0.349018	0.863059	1.2354	0.707682		-0.166403	1.2448	1.20767	1.6973	0.815788		0.397083	1.03805	1.26849	1.74972	1.46476
ICAM1		1.2986	1.30256	0.951913	1.152		0.22219	NaN	0.886831	1.06256	0.973455		0.616237	1.85672	2.13162	2.06509	1.61418
NM_016579		1.4869	1.61204	1.28766	1.16935		0.221446	1.31507	1.45798	1.76776	1.13363		0.49092	1.6304	1.71421	2.40046	2.03543
HRMT1L2		0.979977	1.50749	1.3151	0.956195		0.572414	1.89453	1.85243	1.97844	0.970262		0.867013	1.88461	1.69508	2.37261	1.68738
MRPL23		1.20097	1.24711	0.876769	0.837722		0.193884	2.39087	1.91585	1.85915	1.33959		0.224703	1.38952	1.04462	1.73759	1.80718
BC042036		1.71986	1.64991	1.52463	1.13925		-0.148415	2.05777	1.91126	1.54099	1.60952		-0.874439	0.715385	1.11381	1.39177	1.3968
MDH2		1.12972	1.41478	1.32887	1.86391		0.05748	1.49216	1.5711	1.73633	1.97353		-0.383602	0.92859	0.881502	1.36361	1.48994
PSMB8		1.29917	1.78088	1.71901	1.26235		-0.370181	1.69304	1.74954	1.81945	1.23749		-0.688448	1.0534	0.446864	1.3693	1.62399
POLD1		1.36287	1.53678	1.57235	1.48263		-0.258684	1.36451	1.38906	1.18907	1.45599		-0.424593	0.807085	0.71108	1.72939	1.75229
PSMB3		1.62211	1.25168	1.04983	0.840476		0.300764	1.72519	1.94233	1.45735	1.6622		0.127499	0.907829	1.10958	1.38994	1.64148
TGDS		1.6951	1.58907	1.37773	1.29208		0.532108	1.74218	1.93458	1.85456	2.19029		0.209048	0.78349	0.842366	0.974038	1.36335
CYC1		1.01429	1.16309	1.34478	1.03427		0.664724	1.66016	1.66858	2.07459	1.43782		0.270559	1.14709	0.890691	1.45799	1.21067
PSMA5		1.03612	1.16542	1.30878	1.44279		0.406632	1.66912	1.75471	1.85892	1.8361		0.199858	1.011	1.32594	1.05338	1.45107
NM_024710		1.75707	1.69215	1.40051	1.61608		0.450955	1.46125	1.86816	1.51671	1.36782		0.27581	1.22302	1.1121	1.62665	1.62667
ATIC		1.48592	1.68264	1.47742	1.36698		0.556174	1.49877	1.61194	1.47459	1.22177		0.146785	0.862584	0.889653	1.05868	1.25975
NM_198472		1.89424	1.85554	1.30502	1.18904		0.119409	1.74278	2.07994	1.27003	1.14887		0.03567	0.873325	0.920433	1.15055	1.18419
CXCL10		1.84482	1.1281	0.087016	-0.241809		2.4694	0.811278	1.69945	0.357951	-0.199728		2.9455	2.75255	1.10514	0.952924	0.786759
TAGAP		1.679	1.93779	2.04532	0.183753		1.94043	1.40882	1.0874	0.893443	-0.307099		1.57601	1.36709	1.20312	0.772851	-0.072933
BC028013		2.22319	1.49861	0.74838	0.079628		2.10753	2.11236	1.15906	0.605246	-0.192479		2.34068	2.45122	1.99012	0.849062	0.75386
TAP1		2.22021	NaN	0.968952	0.6022		1.68799	2.45101	1.5264	0.989754	0.513459		0.948217	2.29953	2.17022	1.31856	0.163182
GBP4		2.67486	2.50597	0.700401	0.43277		1.28257	2.31161	1.31605	0.199281	-0.482079		1.07221	2.1351	0.890524	NaN	NaN
TBX21		2.61611	1.82388	0.958582	1.22718		1.78484	1.33833	1.2324	0.455381	-0.566072		1.52993	1.75391	0.82656	-1.28635	NaN
GBP2		1.93799	1.95597	0.892798	0.760328		2.2561	1.87299	0.877214	0.167588	0.679266		1.34675	1.41593	0.738835	-0.726925	-0.96098
XCL1		0.470952	0.777241	1.23874	1.41022		2.65959	0.096766	0.882361	1.80931	2.00232		2.50005	1.35545	0.277285	1.13679	2.51759
NR4A3		-0.222733	0.640674	0.790201	1.33776		3.11501	1.11241	1.54856	NaN	1.1582		2.80923	1.6683	1.41475	0.869399	NaN
GEM		0.419166	-0.129263	0.312248	0.459726		3.66983	0.245113	0.40551	0.28594	1.58273		3.45654	1.32607	0.892693	0.680287	1.01266
TIEG		1.01392	0.591155	-0.002122	0.185724		2.96939	1.71131	0.611649	0.588267	0.885293		2.95872	2.19437	1.89529	1.26849	1.71933
LMNA		1.02987	1.02645	-0.080436	1.39903		2.9396	0.693058	0.839155	0.414057	0.316236		3.26541	1.33473	1.67141	1.61052	0.884989
MYB		2.04305	1.98609	1.306	1.21891		3.89342	1.10906	1.41149	0.692041	1.48389		2.96223	1.86345	0.968729	1.30354	1.91808
NM_015350		2.00534	1.80276	1.18724	0.617413		3.22277	1.92711	1.63336	1.44568	0.823906		2.60991	2.3271	0.935646	0.223375	0.778699
ZNF267		1.25876	1.36618	1.21496	0.677633		3.00664	2.02112	1.76897	1.11693	1.19252		2.80533	1.98851	0.954493	0.523718	1.59941
PMM2		1.73336	1.3901	1.78324	1.1261		2.80995	1.92594	1.27696	1.46318	-0.114079		2.46452	1.77651	1.0266	0.983323	1.0213
D50923		1.17719	1.09765	1.25097	1.3774		2.31156	1.67883	1.53771	NaN	0.445126		2.25933	1.7973	0.77965	1.18364	1.56616
SARS		0.852592	0.785484	1.41369	1.22894		2.35149	1.53043	1.31257	1.11959	1.60223		1.45135	1.42315	0.561644	1.31126	1.08917
FUBP1		1.69592	1.02967	1.47593	1.21678		3.52626	1.01297	1.28202	0.951605	1.09426		1.98375	1.22609	1.05541	1.31378	0.591392
NM_019604		2.14929	1.42414	0.667676	0.410253		2.76014	1.46118	1.34359	1.21786	0.422629		2.26836	1.17854	0.832182	0.0792	0.779874
AF041037		2.19369	1.69923	1.02442	1.09397		2.47548	1.50197	1.13279	0.653613	1.40771		2.17256	1.05985	0.910963	0.446512	0.837892
CHSY1		2.23513	2.01141	0.897013	0.64162		3.10556	NaN	1.45915	0.676804	1.24709		2.24357	1.24407	0.833622	0.241144	0.360365
NARS		1.87038	1.24009	1.27123	1.0487		2.37959	2.38123	1.41409	NaN	1.33649		1.60794	1.47786	1.16151	0.848267	0.890629
NM_144726		1.52967	1.35108	0.776655	0.787908		2.24373	1.74791	0.813784	0.199114	1.03303		1.86071	NaN	0.751063	-0.012672	0.363962
NFE2L2		1.60484	1.24774	0.847523	0.766258		1.86278	1.36207	1.44585	0.67	1.76828		1.3522	1.06841	1.08355	0.106001	0.51592
NM_022767		0.888971	1.53893	1.37835	1.20041		1.73381	0.768632	0.487391	0.638745	0.761305		1.96229	1.0732	0.749369	0.645427	0.891451
SRPRB		1.58666	1.84185	1.28778	0.929436		2.28458	1.38724	1.11874	0.769795	0.465074		1.68153	1.49963	0.928605	0.869764	0.694195
PPRC1		1.22655	0.936891	0.844859	0.340528		1.05178	1.1466	0.939193	0.58576	0.273905		1.83272	1.18852	1.06852	1.03531	0.664245
TMEM2		1.68087	1.09064	0.75776	0.553965		1.69754	1.87939	1.27398	0.56295	0.590937		2.01944	1.35567	1.33255	0.865259	1.01965
MAPRE2		1.35195	0.815989	0.826991	0.736344		2.95402	2.08623	0.706987	0.785883	-0.041433		2.20729	1.02676	-0.153209	-0.410741	0.763776
PRG1		1.534	NaN	0.777547	1.69715		3.27729	1.21154	0.488742	0.024352	1.55957		2.13697	1.00203	0.50907	-0.583573	0.329698
CCL20		0.994005	0.303221	-0.173376	-0.076031		3.09183	0.884931	0.211962	0.180326	-0.968912		2.27541	0.51503	-0.00199	0.130782	0.264704
PER2		0.126299	0.401558	0.14421	-0.85409		2.11737	0.482377	1.1146	1.07181	-0.470989		1.85968	0.116163	-0.133502	0.05255	-0.11943
SLA		0.335914	0.300305	0.209921	0.233416		3.01112	0.535605	0.509111	1.15274	1.04917		1.79915	-0.085224	-0.037838	-0.182574	0.517858
AK127678		0.217212	0.717101	0.326634	0.328216		2.89409	0.170185	0.512522	0.439669	-0.282406		NaN	NaN	NaN	NaN	NaN
NM_018670		0.361775	0.006925	0.546912	0.693605		NaN	NaN	NaN	NaN	NaN		-1.00597	-0.013658	0.871791	1.15065	1.85936
AF090939		0.140864	-0.294135	-1.02078	-0.615251		2.48886	1.11323	1.28614	0.341025	-0.478745		2.20451	0.970947	-0.108492	NaN	NaN
EGR4		0.429394	-0.694219	-1.01388	-0.770304		2.42704	2.24725	1.71933	0.171499	0.376241		NaN	NaN	NaN	NaN	NaN
AL136842		0.549058	0.332199	-0.424552	-0.516414		2.64455	1.73089	0.640856	0.469295	0.671538		1.74861	0.699565	0.811412	0.228888	0.368488
BC012602		0.62901	0.376694	-0.282488	0.109731		2.72893	1.90019	0.654308	0.229184	0.339531		2.7436	1.24748	0.863226	0.996022	0.838574
TNFAIP8		1.07576	0.508408	0.330517	-0.253433		1.67068	1.77988	1.08844	0.548946	0.424883		0.879765	1.39762	1.16748	0.400578	0.470235
FBXO26		0.630073	0.580069	-0.163804	-0.557955		1.61387	1.05688	0.630045	-0.01305	-0.241755		1.0734	0.80128	0.499807	-0.459182	-0.980267
AK127224		1.04457	0.751265	0.372381	-0.219403		0.979274	0.85467	0.874016	0.346854	-0.865643		0.981049	1.30939	0.756455	-0.03706	NaN
AF035311		0.721847	0.572069	-0.123368	-0.477975		1.84416	1.00168	0.639627	0.006421	-0.301823		1.21492	1.17712	0.486444	-0.312827	0.262251
ACVR1		0.86534	0.185011	-0.10283	-0.267343		1.4577	NaN	0.290294	0.025226	0.266654		1.11539	0.702333	-0.058754	-0.088619	0.495267
AIM2		0.39241	0.42183	0.195407	0.557667		0.87089	0.705404	0.548306	-0.119966	0.759902		1.20901	0.871795	0.786566	0.150694	0.385501
DUSP5		1.13802	1.0685	0.243498	0.137907		2.28849	0.820006	0.836493	-0.193865	0.121883		1.4278	1.21237	0.807194	0.651384	NaN
AHR		1.34076	0.963885	0.086014	0.030802		2.04945	0.869437	0.238616	-0.062083	0.177147		1.53018	0.699879	0.598712	-0.145607	NaN
TGIF		1.16052	0.866579	0.161816	0.305051		2.19936	0.948399	0.533593	-0.2361	0.757711		2.24622	1.1508	0.994025	-0.029744	1.04576
AK094184		0.627663	0.527787	-0.334411	-0.255319		1.48842	1.08512	0.217563	-0.24957	0.24257		1.77045	1.09343	1.19419	0.791699	0.533544
LTBP4		0.834211	0.630101	0.054169	0.497191		1.80742	1.38242	0.180152	-0.286682	0.042209		1.96941	1.25002	0.876729	-0.036727	0.187999
ZNF239		0.481343	0.551243	0.272999	-0.369779		2.11251	1.5303	0.518664	-0.224385	-0.11124		2.28272	1.77983	1.09576	0.12716	-0.312235
ZFP36L1		1.15572	0.254523	-0.238477	0.018101		NaN	1.70203	0.485882	-0.134926	0.551338		2.55296	1.66784	1.36357	0.098075	-0.038253
DNAJC12		0.285385	0.999394	2.00537	1.70657		-0.032856	0.368008	1.20541	2.83564	2.07056		0.177456	1.26837	1.59749	2.71054	5.223
TNFSF4		-0.602796	0.739168	1.57908	3.14662		0.264768	0.230355	0.230348	1.10443	1.55082		NaN	1.13845	1.1773	2.31338	4.28372
NM_138770		-1.18428	0.108738	1.29875	2.68963		-0.305731	-0.387986	0.850461	1.85108	3.35551		0.742945	0.13586	2.05801	2.5999	3.86198
NM_138379		-0.421546	0.077712	0.151245	1.45164		-0.439874	-0.668953	0.147972	0.456974	1.62157		-0.247043	-0.031667	1.36466	1.59844	3.9539
CBR3		-0.332429	0.019154	0.28997	0.711019		-0.165928	1.07359	0.469571	1.42366	2.83931		0.431973	0.414613	1.10812	2.29483	3.07787
CABLES1		-0.056477	0.140974	0.824019	1.49991		0.615135	0.837498	0.404299	2.27595	2.70569		0.544594	0.481019	2.4506	3.38025	3.50744
GTSE1		-0.187905	-0.091825	1.6441	1.19106		0.307639	0.046943	-0.074609	1.84022	1.00469		1.148	0.980764	1.39939	2.28339	2.14143
GBE1		0.277974	0.840139	0.628898	1.11598		-0.072511	0.507748	1.04208	0.920531	3.30668		0.096471	0.603467	0.857409	0.958636	1.73016
GSTO1		0.161209	0.40354	1.11853	1.5199		0.567807	0.532958	1.19575	1.70551	2.792		-0.455497	-0.389203	0.150434	0.613642	1.52119
DSCR1		0.318379	0.494514	1.18436	2.37288		0.397828	0.876607	0.781461	1.40325	2.82788		-0.774734	-0.443244	-0.18046	0.489869	NaN
RAB9A		0.350542	0.624462	1.0683	1.53819		0.236761	1.09673	1.08256	1.09615	2.47896		0.21479	-0.069144	0.572461	0.725807	1.4159
EAF2		-0.381746	0.76046	1.23289	1.83435		-0.125123	0.374103	0.766935	1.32018	1.69582		-0.963945	-0.242947	0.010113	0.665152	2.22597
NM_017837		-0.14962	0.786483	1.13209	1.90401		-0.133103	0.373613	1.00765	1.59814	2.47697		-0.251858	0.014075	0.727876	1.12299	2.09976
MTND6		0.839683	0.874784	1.33506	1.8467		-0.266048	0.018361	0.318795	1.55868	1.77261		-0.043435	0.445429	0.340695	1.29842	1.9658
PTTG1		0.58396	0.785523	1.06931	1.92671		0.273591	0.151593	0.753627	1.4876	2.36938		0.030432	0.148311	0.396759	1.27049	1.80658
C3orf6		-0.119323	0.075717	0.049007	1.3953		0.788816	0.913069	0.612165	0.584096	1.92233		0.259654	0.761993	1.20963	1.18877	2.07803
BTG3		-0.253898	NaN	0.690741	1.14432		0.952974	-0.075948	0.75205	0.968909	1.56994		1.14975	0.357751	1.00196	0.784929	1.40563
NSBP1		0.000968	0.206025	0.393296	0.682049		-0.25003	0.001659	0.760018	1.19928	1.724		-0.332414	0.066029	0.608715	1.07025	2.3784
PTTG2		0.425175	0.423547	0.586981	1.16963		-0.538367	-0.295865	-0.175407	1.07702	1.59051		0.21612	0.056017	0.095295	1.33532	1.98166
UBE2C		0.258175	0.181518	1.09979	0.495062		0.185464	0.130094	0.24527	1.65055	1.31968		0.462264	0.316103	0.3823	1.76843	2.12301
AK000318		-0.115266	-0.052601	1.24734	0.639226		0.071861	0.654387	0.222386	1.58396	1.44132		-0.332218	-0.251947	0.022241	1.37467	1.88232
TPX2		-0.453006	-0.13124	0.593339	1.18856		-0.361593	NaN	0.198291	1.73451	1.74829		-0.201307	-0.497765	-0.518605	0.977888	1.80757
FBXO5		0.177798	0.177693	0.920386	0.77175		NaN	-0.069052	0.059922	1.87487	2.07245		0.234208	0.106493	-0.245865	0.99914	1.85391
ANLN		0.174539	-0.162542	1.64578	0.792851		-0.075083	0.1426	0.513336	1.62627	1.14541		-0.945391	0.060375	0.873622	1.15671	2.65831
BC000712		-0.061832	0.306941	1.74963	1.399		-0.166024	-0.153006	1.08242	1.7447	1.36514		-0.225542	-0.223044	0.205213	1.82603	2.73427
MYBL2		0.002797	-0.071104	1.68319	1.19487		-0.259541	-0.332543	0.962774	1.75883	1.23769		-0.233205	-0.480867	-0.602274	1.7343	NaN
ATAD2		-0.061928	0.100239	1.16076	0.522345		-0.456349	-0.165731	0.809287	2.10257	1.84676		-0.383195	-0.193306	0.574876	1.16218	2.08263
CCNA2		0.113232	-0.028148	1.21982	0.670913		-0.428403	-0.256161	0.77641	2.08062	1.7438		-0.175049	0.138915	0.250673	1.66281	2.51191
KNSL7		-0.303607	0.259947	1.33071	0.832065		-0.577434	-0.168645	0.416074	1.73379	1.46876		-0.087892	-0.093256	0.55655	1.4731	2.22542
NM_018492		-0.154293	0.219651	1.77615	1.24374		-0.441587	-0.182576	0.628717	2.43928	2.05254		-0.176632	-0.060987	0.117104	1.79374	2.27803
LRRC20		-0.262894	0.241844	0.815241	0.708067		-1.09265	-0.538504	0.87452	NaN	0.93358		-0.789533	-0.240098	0.907952	1.90456	2.26784
CDC20		0.172164	0.606122	1.22447	1.62935		0.853108	0.57172	1.43051	1.66645	1.9542		0.008134	0.189677	1.10332	2.81295	NaN
GGH		-0.225849	0.387104	1.43755	0.538799		-0.294919	0.446075	1.60509	1.98319	1.57871		0.193123	0.082303	0.961399	2.08549	2.55275
CDCA8		-0.05495	0.316068	2.04986	1.18761		-0.354502	0.599752	0.995457	2.24399	2.3438		0.252718	0.10324	1.03056	2.77874	2.86451
NM_016357		0.080425	0.233995	1.20645	1.63085		-0.1573	1.04216	-0.082249	0.988254	1.53626		-0.013741	0.395865	0.720876	1.34282	1.52995
INPP1		0.332244	0.365719	0.943263	1.48632		-0.34126	0.452066	0.653318	0.729098	1.64814		0.249131	0.332878	0.80615	1.78866	2.02413
PTTG3		0.905914	0.676374	1.20988	1.73371		NaN	NaN	NaN	NaN	NaN		0.159816	0.13781	-0.162981	2.89424	2.12824
PLSCR1		0.931654	1.20299	1.13822	1.79574		-0.564801	0.581194	0.954632	0.828254	0.821785		NaN	NaN	NaN	NaN	NaN
AF493937		0.9878	1.03499	0.921252	1.96746		0.235666	0.817574	0.841132	1.55046	1.95114		-0.238787	0.729704	1.23647	1.49863	3.13318
BAG2		1.01948	1.32348	1.49612	1.71955		0.401118	0.942673	0.37454	1.84461	2.0307		0.238294	0.64863	1.48834	1.94365	2.50424
RRM2B		0.784175	1.25512	0.742297	1.51973		0.470234	0.63234	0.755552	0.766386	2.01399		0.459693	0.866191	1.00324	0.954054	2.36823
GNG8		0.752551	0.924911	0.291971	1.25054		0.362395	1.46259	1.35084	1.45276	1.60576		0.552085	0.970993	1.26657	1.64298	2.72967
NM_144589		0.975527	0.346123	1.42793	1.21918		0.092623	NaN	0.749577	1.19124	1.44566		0.21663	1.17942	1.0381	2.20376	2.20667
GOLPH4		0.83085	0.853682	1.60102	NaN		1.08058	0.850891	0.480712	0.95456	2.29394		-0.013267	0.802893	0.815021	2.05598	2.2658
KPNA2		0.803046	0.848916	1.5269	1.65867		0.235987	0.312346	0.276453	1.60559	1.68091		0.707763	0.625494	1.09916	1.53588	1.42792
NM_172004		0.40992	0.308217	1.35046	2.06239		0.4087	0.365372	0.720939	1.74724	1.39721		NaN	NaN	NaN	NaN	NaN
WSB2		0.445224	0.621843	1.76732	1.65368		0.608113	0.625222	1.21119	1.22695	1.74044		0.247251	0.256676	1.18279	1.80602	1.90823
NM_022908		0.44094	0.859217	2.13829	1.94842		NaN	NaN	NaN	NaN	NaN		0.392701	0.721299	1.39878	1.79333	1.81117
BARD1		0.175715	1.00742	1.8474	1.83359		0.558465	0.631544	0.737589	1.23693	1.62377		-0.216213	0.045919	0.915005	1.63859	1.89043
NM_025139		0.115872	0.996107	1.4392	1.80126		-0.197654	0.714954	0.935101	1.13824	1.47668		-0.326008	0.901184	1.63724	2.19468	1.84386
BLVRA		0.745621	0.839511	1.16108	1.45265		0.16799	0.633341	1.06272	1.11305	1.84515		-0.043225	0.650674	1.81465	1.4398	1.52631
Z75311		0.539882	0.590333	0.943126	0.551482		-0.026359	1.17048	0.96747	1.13132	1.47032		0.163818	0.883329	1.18292	1.21212	1.33282
NM_152308		0.07142	0.677902	1.01714	0.501267		0.040432	0.761365	0.898161	1.42902	1.99699		0.229378	0.453816	1.02032	1.22256	1.41558
NM_024661		0.275655	0.286707	0.706484	0.661587		-0.279214	0.923608	1.26257	1.66828	1.53554		0.063593	0.853591	1.08916	1.65133	1.84492
AF308287		0.552813	0.612914	0.903508	1.21696		0.463818	0.886753	0.951052	1.55845	1.75762		0.336454	0.457423	1.14566	1.67285	1.84278
NM_016395		0.554154	0.790827	1.20305	1.10585		0.678125	1.06178	0.938182	1.75081	2.00498		0.629389	0.503824	0.882143	1.57897	2.28616
LGALS1		-0.262718	-0.787717	-0.231429	2.01029		0.324251	-0.387904	-0.771805	-0.551516	3.40086		-0.47076	-0.849189	-0.707813	-0.591866	2.49198
C1orf38		-1.57791	-0.881127	-0.173723	-0.018754		-1.94951	-1.72479	-1.56917	-0.988893	-0.126071		-1.43808	-0.731729	0.501045	0.695571	0.687945
AL137442		-0.447893	-0.080488	-0.306856	-0.546747		-1.50397	0.288576	0.549287	0.172533	-0.318878		-2.2452	-0.838955	-0.396177	-0.565646	-0.725757
AK075139		-0.801954	-0.534669	-0.212431	-0.117628		-0.353113	-0.707358	-0.777452	-0.442882	-0.760038		-0.54466	-1.11922	-1.18294	-0.580761	-0.495728
CASP1		-0.794197	-0.520698	-0.514459	-0.213707		-1.4285	-0.517641	-0.830391	-0.274709	1.15016		-2.10409	-1.13227	-0.459938	-0.378012	0.063629
PON2		-1.41581	-0.632656	-0.230463	0.038848		-1.30876	-0.822643	-0.765754	-0.634211	0.695311		-1.37701	-1.28855	-1.72404	-0.43382	-0.098781
HIST1H2BN		-1.03208	-1.25181	-0.195778	0.155543		-1.05622	-0.894273	-1.09772	0.22591	0.615287		-1.11197	-1.54919	-1.04954	-0.188737	0.200035
HMGN3		-0.759268	-0.356523	-0.344945	-0.23212		-2.03138	-0.782229	-0.443772	-0.061249	0.197946		-1.7613	-0.753694	-0.280269	0.154464	0.649738
AOAH		-1.03091	-0.611608	-0.544636	-0.748257		-1.84439	-0.892481	-0.811038	NaN	-0.611091		-1.69792	-0.985644	-0.487774	-0.0149	0.114814
TP53AP1		-0.884892	-0.565387	-1.01836	-0.395932		-1.60034	-0.861644	-1.28682	-1.17182	-0.404801		-1.33381	-0.896331	-0.534067	-1.10198	-0.137431
MKNK1		-1.14336	-1.17528	-0.986236	-0.97832		-1.46572	-0.569424	-0.348309	-0.480239	0.020666		-1.86496	-1.26653	-1.14699	-0.81072	-0.39195
NM_016210		-0.601246	-0.422444	-0.748363	-0.996774		-2.48496	-0.492903	-0.070319	-0.318648	0.527703		-2.53544	-0.974966	-0.873087	-0.527742	-0.326455
NM_032124		-0.278552	-0.322998	-0.451104	-0.528362		-1.7243	-0.187712	-0.194067	-0.522738	0.007597		-2.0803	-0.856089	-0.735316	-1.09762	-0.376836
DECR1		-0.792677	-0.174449	-0.250947	-0.275085		-1.57302	-0.709592	-0.296152	-0.206984	0.17242		-1.68019	-1.21035	-0.76305	-0.903347	-0.345179
MAF		-0.368023	-0.261409	-0.779367	-1.03855		-0.623387	-0.232581	-0.242382	-0.348785	-0.307276		-0.216717	0.222902	0.715457	0.158252	-0.048327
DBN1		0.634762	0.452386	-0.025285	-0.323432		-1.09987	0.241392	0.503957	0.312212	0.26943		-0.617809	0.473906	0.399774	0.568553	0.168538
MRPL48		0.038268	0.474845	0.256849	-0.078322		-0.678433	0.327316	1.04273	0.853961	0.553857		-1.16465	-0.031488	0.572634	0.259958	0.387605
NM_176869		0.530014	0.595297	0.454716	-0.348571		-0.565344	NaN	0.700919	0.633571	0.424177		-1.03405	0.350826	0.66361	0.651225	0.248845
NM_033107		-0.338255	-0.288339	-0.191971	0.711566		-0.772335	0.093964	0.031064	0.266734	1.15602		-2.18485	-1.87495	-1.8568	-1.41402	0.45506
NM_032356		-0.646865	-0.267242	0.558101	1.04138		-1.99309	-0.827183	0.112547	1.09631	1.48806		-2.85609	-1.96014	-0.967109	0.336817	NaN
MPP1		-1.24197	-0.629818	0.201861	1.32416		-0.94498	-1.09423	-1.00165	-0.41779	0.959992		-1.02036	-1.27464	-0.376205	0.706447	1.06722
H2BFS		-0.50554	-0.675133	0.794694	0.377156		NaN	-1.13399	-1.28688	0.456993	0.632247		-1.15667	-1.25502	-1.10116	0.505179	0.195902
NM_014138		-0.395447	-0.002845	0.140989	0.523583		-1.40241	-0.676369	0.130036	0.152067	0.606142		-2.1131	-1.24596	-1.02894	-0.496616	-0.4613
APG4C		-0.399856	-0.149927	0.376611	0.480762		NaN	-0.46999	0.174123	0.285552	0.793502		-2.37299	-0.835765	-0.259134	-0.247868	0.931233
ATPIF1		0.102867	NaN	0.442315	0.777419		-1.57514	-0.152184	0.161436	NaN	0.938204		-2.10548	-1.44371	-0.347578	-0.189121	0.359898
AF161386		-0.234503	0.365274	0.362499	0.621177		-1.97069	-0.135874	0.449033	0.229591	0.421135		-1.99727	-1.22791	-0.667475	-0.21415	-0.077689
CHRNB1		-0.26236	-0.160058	0.592589	1.18553		-0.990364	-0.625477	-0.178227	-0.41258	0.3904		-1.6876	-0.279745	-0.753132	-0.142308	0.997157
KIF22		0.13029	0.319717	1.09442	1.04006		-1.89807	-0.641011	-0.044316	0.304442	0.643989		-1.31638	-0.797681	-0.501821	0.212507	0.282322
ARPC1B		-0.605002	0.072844	0.372106	0.775165		-1.66414	-0.558241	-0.217696	-0.059562	0.069081		-1.41529	-0.938498	-0.245808	0.006362	0.057851
SCPEP1		-0.062695	0.100364	0.088923	0.99066		-1.08081	-0.27506	-0.298346	-0.129409	0.785097		-1.1144	-1.07195	-0.412974	-0.154277	0.510891
ING1L		-0.863503	-0.124396	0.369041	0.741872		-1.27529	-0.082366	-0.356352	0.195719	0.543851		-1.46524	-1.10499	-0.922639	-0.27883	0.734046
IDH2		-0.856576	-0.596516	0.196678	0.234455		-1.7989	0.292525	-0.086257	0.606244	1.00028		-1.79379	-0.976535	-0.329998	0.458109	0.804852
ETFB		0.150279	-0.338142	0.48116	1.24667		-2.13927	-0.800937	-0.222581	0.330376	1.27563		-0.961122	-0.528732	0.327768	0.242641	0.806248
BZRP		0.136936	NaN	-0.102584	NaN		-1.63266	-0.151632	0.270714	0.60963	1.39761		-1.19498	-0.181239	0.44358	0.444218	0.660041
HIST1H4L		-0.000582	-1.45819	1.69363	1.58787		-0.023253	-0.406992	-0.075461	2.53608	2.59659		-1.37461	-1.48342	-0.433577	1.26675	0.748338
HIST1H4C		-0.753077	NaN	1.86839	1.79737		NaN	0.378084	-0.16859	2.76546	2.98039		-2.27444	-2.22923	-0.840237	0.948462	1.07851
HIST1H4I		-0.900815	-1.00541	1.26246	1.51445		NaN	NaN	NaN	NaN	NaN		NaN	-2.35075	-1.76402	NaN	NaN
HIST1H4B		-0.860416	-0.812938	1.26413	1.72562		-1.94643	-0.182606	0.081165	2.34539	2.12252		-2.06376	-2.26417	-1.33904	0.700689	0.869488
SMPD3		-0.111826	-0.121129	2.43596	2.25627		0.588738	1.06501	0.662422	2.79256	3.11025		-0.943097	-0.410725	-0.618827	1.10884	2.17563
CCNB2		-0.05454	0.33216	1.59786	2.45538		1.09619	0.262109	1.01773	2.96027	3.95613		-1.14743	-1.02968	-0.799057	2.18976	NaN
NM_014865		-0.33717	0.180909	1.24294	1.72989		-0.548598	-0.060826	0.639355	2.15919	1.55912		-1.12598	-0.918831	-1.14389	0.98108	1.85676
NET1		-0.84185	0.215534	1.67797	2.66823		NaN	NaN	NaN	NaN	NaN		-0.866075	-1.77024	-1.77074	0.894825	NaN
NM_176815		0.049414	0.461881	1.4432	2.01091		0.638502	0.095001	1.63915	2.32767	2.2045		-2.01673	-1.10236	-0.485243	0.526662	2.98559
BSPRY		0.18379	0.477826	1.25413	2.79778		1.02274	0.426854	1.75629	2.43729	2.32506		NaN	NaN	NaN	NaN	NaN
TOP2A		-0.202852	-0.260103	3.21146	2.48783		0.047526	0.041988	1.70962	3.87986	2.55666		NaN	NaN	NaN	NaN	NaN
C13orf3		-0.073747	0.696592	2.33676	2.19602		0.260688	0.217133	1.77133	3.11019	2.2059		-0.180421	-0.236194	0.277427	2.44597	3.21385
CDC2		0.154754	0.560477	2.77142	2.2732		-0.091292	-0.717623	1.13568	2.96804	3.13664		-0.644071	-0.302507	0.725487	3.123	NaN
CDKN3		0.092057	0.361338	1.99646	1.93698		0.115321	NaN	0.949323	2.55132	3.33406		-0.557003	-0.106127	1.1544	2.80677	3.35906
CCNB1		0.533936	0.478505	1.58229	1.94288		-0.410555	0.861751	0.915935	3.23058	3.31914		-0.840387	-0.544036	-0.514763	2.5494	3.10972
HMMR		0.073066	0.455181	1.75434	1.72867		-0.127811	0.42878	0.869439	2.8097	3.54781		-0.694694	-0.537423	0.020058	2.17545	3.06793
ASPM		-0.026817	-0.055767	1.97388	2.30463		-0.487358	-0.348253	0.626817	2.1282	3.1351		-0.563601	-0.304753	-0.16106	2.10765	3.61861
CENPF		-0.038098	0.07802	2.68088	2.35826		-0.010216	-0.17699	0.643431	3.13646	3.29654		-0.715287	-0.8178	-0.018322	2.48446	2.67922
DLG7		-0.277123	0.37897	2.19914	2.35734		-0.500426	-0.410041	0.524276	2.91262	3.42956		-0.62232	-0.80256	-0.422792	1.92965	3.14779
ANLN		-0.28198	0.210068	1.69869	1.14255		0.276545	0.302584	1.21828	2.82009	2.19822		0.016889	-0.213638	0.867284	1.89951	3.57948
BRRN1		-0.458925	0.271832	2.00807	1.20635		NaN	0.000804	1.42766	2.92353	1.75569		-0.445585	-0.143478	-0.001794	1.78273	3.48994
X85137		-0.402151	0.040436	2.31749	2.15792		NaN	NaN	1.08556	2.89993	1.17325		-0.896857	-0.749238	0.712343	1.35871	NaN
MELK		0.140746	0.541062	2.79535	2.41057		-0.802474	-0.389156	1.33288	2.78662	1.33147		-0.368301	-0.266615	0.399385	2.03834	3.20911
SQRDL		0.739172	1.41284	0.580155	1.06402		-1.91079	1.38931	1.39035	0.911103	1.75299		-2.20361	0.265746	0.636536	0.209315	0.084834
CPM		-0.498037	0.559166	0.898477	1.33434		-0.279929	-0.082963	0.980046	0.825357	2.16012		-0.83089	-0.13611	2.33901	0.651628	0.525033
PRG4		-0.923135	-0.066102	-0.284549	-0.076137		0.62853	0.117922	0.098524	-0.048284	2.2074		-0.219735	-0.142641	0.792118	1.19448	0.308557
AK055750		-0.347246	-0.337699	0.143216	0.67307		0.486229	-0.287834	-0.526196	0.828306	2.21524		-0.288256	-1.05056	-0.750874	0.394462	1.81375
MTND2		-0.158637	-0.445638	-0.316141	1.04789		-0.471387	NaN	-0.132622	0.14803	1.40805		-0.351144	-0.273175	0.116011	0.37737	1.1786
PGM3		-0.316063	0.718909	0.627168	0.980864		0.040167	-0.075013	0.043102	0.734935	1.36919		-0.071631	-0.42922	0.031544	0.455754	0.996116
NM_014300		-0.096173	0.631632	0.387124	1.11005		-0.529618	-0.067143	0.084382	NaN	1.44781		-0.73777	-0.530499	-0.111454	0.256429	0.830652
FUT8		-0.232405	0.033285	0.552472	0.496242		-1.03404	-0.382493	0.109403	0.493716	0.963963		-1.16643	-0.675828	-0.108384	0.430609	1.50173
NM_182687		-0.357868	-0.148397	0.706111	0.936441		-0.797416	-0.797697	0.344397	0.945173	0.386398		-0.688229	-1.06069	-0.40599	0.922543	NaN
ADPRTL2		-0.651433	-0.262696	0.882387	0.903842		-0.597837	-0.02802	1.06626	1.43743	1.82193		-1.39054	-0.806227	-0.508059	0.327551	NaN
CASP6		-0.517925	0.159312	0.747017	0.922699		-0.386866	-0.382484	0.27274	0.95349	1.58942		-0.842733	-0.641147	-0.60638	0.075984	1.5278
NET1		-0.677703	0.253495	1.95702	2.76603		-0.307778	-0.492266	0.521324	0.757708	1.16578		-0.31429	-1.26763	-0.157005	0.872153	1.12038
NM_022145		-1.57706	0.109008	0.889881	1.05898		-0.778619	0.649997	2.3293	2.95017	2.35079		-1.12999	-0.686942	-0.527377	0.584289	1.93671
TACC3		-1.37784	0.19452	1.90222	1.44575		NaN	NaN	NaN	NaN	NaN		-0.040821	-0.598491	-0.363231	0.786818	NaN
ACYP1		-0.936069	0.056529	1.46005	1.80951		-1.35044	-0.383913	0.793488	0.923835	2.13965		-1.67284	-1.16429	-0.382745	0.497524	1.06376
ARL3		-0.389151	-0.044719	0.728181	1.89113		-1.28311	0.037934	0.649755	1.23779	2.87895		-1.22952	-0.700187	-0.120875	0.635527	1.94566
NM_024056		-0.228619	0.622463	1.85531	1.5049		-0.896076	0.178064	1.19494	1.87445	2.1463		-1.11408	-0.509909	0.820187	1.63189	1.82852
LRRC20		0.031138	0.553144	1.93824	1.39183		-0.76711	-0.417235	1.10355	1.94299	1.04004		-1.50106	-0.605937	0.703572	1.55645	1.87327
U31930		-0.731022	0.118093	1.71141	1.56882		-1.8182	-0.577037	0.98593	2.3139	2.48861		-1.60318	-0.87691	0.679353	1.89887	2.03861
NM_016033		-0.027288	0.84066	1.64446	1.51487		-1.52527	0.195928	0.965842	1.5815	0.617089		-1.14256	-0.493129	-0.39372	0.315435	1.45863
INCENP		0.366167	0.742651	1.49271	0.809352		-0.404436	-0.178597	0.316827	1.27081	1.04168		-0.278646	-0.25342	-0.147131	1.14347	1.11814
H2AFX		0.231544	0.360141	1.56769	0.69363		-0.273591	-0.39983	0.194643	1.13366	1.01673		-0.465177	-0.690335	0.017635	0.933123	0.427759
MRPL45		0.845133	1.08446	1.5386	1.38142		-0.383369	0.645536	0.649292	0.850856	1.62144		-1.19509	-0.629774	-0.129075	0.592749	NaN
IDH1		0.614489	0.695832	NaN	1.72926		-0.789	0.109833	0.373463	0.511168	1.26215		-1.31844	-0.665921	-0.10337	0.433038	0.999813
ACAA2		0.180584	0.548901	0.879177	1.57834		NaN	NaN	NaN	NaN	NaN		-1.10148	-0.655932	-0.481586	NaN	NaN
HMGN2		0.048594	0.428511	1.63883	1.21317		0.018161	0.319194	0.456447	1.24439	1.58928		-0.928188	-0.812012	-0.25394	0.738484	0.825913
C20orf172		-0.144846	0.598642	0.661728	0.473456		-1.38765	0.820607	0.984808	1.67719	1.31146		-1.27889	0.024964	0.301121	0.700733	1.78418
KIAA1797		-0.119165	0.514852	0.73738	0.599102		NaN	1.00466	0.300408	1.05027	1.04888		-1.50725	-0.085335	0.56497	1.23083	1.21507
FANCE		0.015346	0.808044	1.29344	0.938568		-0.890225	0.436085	1.30587	1.4775	1.43583		-1.28347	-0.336645	0.093959	0.856441	1.1772
C6orf96		0.174889	0.870616	0.9439	1.30382		-1.0205	0.759214	1.04226	1.53898	1.23287		-0.674996	0.00697	0.373845	0.394603	1.25404
EBP		0.288856	0.122663	0.902419	1.36458		-1.07079	NaN	0.239301	0.515568	0.920073		-0.60928	-0.14565	-0.18557	1.03427	1.47444
NM_006530		0.393064	1.08541	1.55144	1.26362		-0.664414	0.146211	0.456414	0.514672	0.806621		-0.604815	-0.064485	0.11717	1.10098	1.66531
NM_199336		-0.029907	-0.057867	0.487172	0.905527		-0.918837	0.551682	0.55409	1.08884	1.21056		-0.604513	0.270493	0.547546	0.766268	1.58314
SHMT1		0.090727	0.266764	1.53325	0.805987		NaN	-0.06925	0.566567	0.781368	1.08577		-0.912355	0.630126	0.541554	1.35879	1.03036
TBCE		0.318187	0.277271	NaN	0.579157		-0.869092	NaN	0.459824	NaN	NaN		-0.724609	NaN	NaN	0.725197	0.843354
RNPEP		-0.102728	0.277792	1.17505	1.15928		-1.1648	0.043132	0.720812	0.972087	0.7869		-0.896225	0.515452	0.130968	0.836387	0.760475
PXMP2		0.382046	0.910512	1.34789	0.789692		-0.898401	0.075246	1.00806	0.974929	0.522714		-1.65865	-1.23392	0.171748	0.468141	-0.062344
RNF135		-0.007624	-0.075491	NaN	0.004113		-1.2233	0.041897	0.59056	0.331721	0.363172		-1.70374	-0.865306	0.426653	0.616733	0.032062
LIG1		0.265144	0.238699	1.60289	0.726312		-1.69674	-0.386481	0.537645	0.691345	0.276812		-1.37694	-0.712871	0.011301	0.795995	0.4307
BC020722		0.45503	0.237964	1.34469	0.979323		-1.12455	0.996094	0.187378	0.309948	1.16977		-1.93959	-0.332098	-0.351411	0.801106	0.93876
AB012109		0.036466	0.340058	0.426903	0.881063		-0.278794	0.637761	0.669259	0.946098	1.77572		-0.667292	-0.537484	-0.229621	0.200373	1.40079
TBK1		0.041556	0.617986	0.423303	0.927253		-0.609193	0.909052	1.0992	1.02079	1.61946		-1.25847	-0.447397	-0.32853	0.362304	0.928771
NM_033114		0.365382	0.595107	0.40185	0.904064		-0.684079	0.502552	0.534288	0.893802	2.02536		-1.07939	-0.415551	0.043849	0.257821	0.818877
MMD		0.336745	0.548695	0.792599	0.916065		-0.624967	0.555781	0.543817	0.462182	1.81569		-1.30162	-0.100236	0.352912	0.52429	0.91382
MRPS31		0.336235	0.876915	0.622085	0.985438		-1.12506	0.341105	0.696163	0.481353	1.78943		-1.28879	-0.634192	0.105689	-0.339132	0.653085
ECHS1		0.115683	0.247727	0.531649	0.895512		-1.16456	0.199661	0.505148	0.589858	1.05398		-1.37459	NaN	0.175203	0.129565	0.17609
NM_138401		0.445171	0.344339	0.235646	0.847283		-1.40875	-0.045271	0.385761	0.182804	1.06		-1.44074	-0.329048	-0.246778	0.041833	0.14837
USP13		0.303599	0.132385	0.781952	0.679834		NaN	0.179459	0.684107	0.869044	1.05793		-1.98673	-0.49864	0.118393	0.334679	0.520429
NM_025150		0.40644	0.813159	0.885527	1.0413		-0.881625	0.441307	0.58294	0.829595	0.845573		-0.941258	0.012395	-0.090003	0.067948	0.635404
NM_016401		-0.256528	0.507861	0.63757	0.556651		-0.718905	0.67858	1.279	1.2601	1.74143		-1.97354	-1.09104	-0.329113	-0.215602	0.120038
NM_153333		-0.058411	0.491741	0.669669	0.975478		-1.01471	0.898855	0.661613	0.884027	1.47513		-2.06314	-0.897918	-0.448319	-0.023091	0.371781
TPD52		-0.317571	0.474808	0.53319	0.642553		-0.982403	NaN	0.700252	0.754347	1.04085		-1.58566	-0.850397	-0.166408	0.224745	0.614514
HIRIP5		-0.100385	0.665842	1.32472	1.41438		-1.40621	0.065861	0.497744	0.354956	1.29553		-1.72798	-1.22764	-0.416908	-0.07899	0.737928
NM_025155		-0.304569	0.318337	1.09895	1.00335		-1.10334	0.290642	0.993653	0.950236	1.29777		-2.03797	-1.20181	-0.836872	-0.461573	NaN
HMGB1		0.002495	0.841789	1.51821	1.00403		-1.07962	0.19759	0.773255	1.08988	0.725718		-2.12699	-1.35729	-0.566159	0.056097	-0.031581
