# Supplementary material for: Comparative analysis of transcriptional profiling of CD3+, CD4+ and CD8+ T cells identifies novel immune response players in T-Cell activation
Source: BMC Genomics. 2008 May 16;9:225. doi: 10.1186/1471-2164-9-225 (PMC2396644; doi:10.1186/1471-2164-9-225)
Supplement: Additional file 8 — Complete list of the combined 4167 significant genes upon T-cell activation in CD3+, CD4+ and CD8+ T-cell populations (average of three biological-replicate experiments for each population). Color denotes degree of differential expression comparing to 0 hour (saturated red = 3-fold upregulation, saturated green = 3-fold down-regulation, black = unchanged, gray = no data available). [file 1471-2164-9-225-S8.xls]

## Sheet: f.s.2 HCL
		CD3+ T cells					CD4+ T cells						CD8+ T cells
gene name		04h/0h	10h/0h	48h/0h	96h/0h		06h/0h	12h/0h	24h/0h	48h/0h	72h/0h		06h/0h	12h/0h	24h/0h	48h/0h	72h/0h
KLF2		-2.33876	-4.83902	-7.3719	-6.97251		-3.9317	-6.39846	-6.92405	-8.08796	-6.91647		-3.87737	-7.00842	-7.22435	-7.80457	-7.20834
FOS		-0.92564	-4.48365	-5.09142	-5.1717		-4.69677	-6.31936	-6.94477	-7.22167	-7.04807		-4.21189	-6.35796	-6.66828	-5.73046	-6.26261
DUSP1		-1.98427	-4.04843	-4.93135	-4.9568		-4.51973	-6.25757	-6.36029	-6.83773	-6.43747		-4.75972	-6.0663	-6.55226	-6.45767	-5.96008
JUN		-1.68428	-3.32061	-5.05767	-4.12901		-3.73961	-5.57601	-6.57229	-7.31702	-6.63321		-3.80799	-5.55609	-6.40444	-7.0766	-6.13069
KLRB1		-0.805166	-2.16857	-4.32729	-3.66213		-0.545616	-3.22452	-4.05465	-4.78204	-4.11376		-1.59017	-3.54191	-4.1794	-4.31532	-4.53159
CXCR4		-1.37394	-3.89864	-5.0675	-2.47775		-1.73722	-3.52115	-4.75491	-5.07353	-3.67246		-1.51172	-3.65923	-4.97291	-4.62285	-3.49827
GZMA		-2.05322	-3.95924	-4.58091	-3.20978		-2.12523	-5.09952	-4.75601	-4.79495	-3.50324		-3.00536	-5.34575	-4.95109	-5.23454	-4.32815
RASGRP2		-1.72767	-3.77969	-4.88494	-4.10311		-2.20631	-4.51735	-5.00465	-5.92934	-5.07792		-2.18807	-4.62105	-4.71477	-5.36681	-4.74937
S100A4		-1.79388	-3.23986	-2.84077	-0.471301		-2.59294	-3.66001	-4.05961	-3.448	-1.38367		-2.67361	-3.83161	-3.84198	-3.40808	-1.73571
AK093571		-1.60966	-2.74748	-2.46273	-2.48448		-1.81949	-4.00333	-3.21049	-2.51908	-2.09433		-2.02953	-3.56548	-2.82926	-1.85114	-1.2728
C16orf30		-2.56823	-2.67018	-1.51483	-2.49028		-2.84958	-2.09677	-2.11154	-1.53876	-1.68273		-3.02489	-1.98479	-1.49067	-1.175	-1.55545
T3JAM		-2.17572	-2.81718	-1.9288	-1.77029		-2.58252	-2.88892	-2.59735	-2.00801	-1.64663		-3.33875	-2.5682	-2.19972	-1.96983	-1.31351
SLC2A4RG		-1.68928	-2.94753	-1.7707	-1.20466		-2.0197	-3.08571	-2.22417	-1.46172	-0.934285		-2.05422	-3.36355	-2.83247	-1.71867	-2.23174
MGC15763		-1.3314	-1.91238	-1.06516	-0.228603		-1.98473	-2.66569	-2.03258	-1.47762	-1.66335		-2.69414	-2.47061	-2.32487	-1.67643	-1.25528
MGC10744		-0.405618	-1.00515	-1.06982	-0.637741		-2.00792	-2.45239	-2.5522	-2.1121	-1.37691		-2.20836	-2.46507	-2.42377	-2.15353	-1.72805
TXK		-0.785438	-1.18467	-1.46201	0.274582		-1.42741	-2.10767	-1.98616	-2.01401	-1.3239		-1.90214	-2.37821	-2.29108	-2.23931	-1.94444
SEC31L2		-1.0906	-1.49276	-2.1048	0.489152		-1.90255	-2.28302	-2.39972	-2.10135	-1.55439		-2.1322	-2.59337	-2.43231	-2.52983	-1.78134
IER2		-1.22351	-1.52937	-2.17325	-1.03813		-1.59714	-2.55686	-2.83168	-2.77758	-2.11666		-2.46623	-2.54282	-2.27793	-2.36997	-1.71163
MAL		-1.36996	-1.0019	-1.73767	-0.437233		-1.81159	-2.12167	-2.71358	-2.22127	-2.0498		-2.49669	-2.3076	-2.3858	-2.17335	-1.82255
C1QDC1		-0.857655	-1.35412	-1.47715	-0.471907		-1.43465	-2.02251	-2.52628	-2.21096	-1.924		-2.31762	-2.25399	-2.46149	-2.30958	-2.13987
CNN2		-1.63613	-2.80463	-1.63205	-1.309		-1.22838	-2.13375	-1.09977	-1.14299	-0.203818		-1.58306	-2.4469	-2.20219	-1.92416	-1.63345
EVER1		-1.51021	-2.68391	-1.72219	-1.1829		-2.01915	-1.38946	-1.19035	-1.31864	-0.979618		-2.02083	-2.58668	-2.15905	-2.0633	-1.99539
ACP5		-1.83164	-2.21438	-2.07309	0.417312		-1.36741	-1.80236	-1.61739	-1.65866	-0.779785		-1.89377	-1.94894	-2.04373	-2.18856	-1.61737
USP52		-1.10676	-1.8905	-1.01614	-0.0947357		-1.10859	-2.35994	-1.62714	-2.25028	-1.18938		-2.21624	-2.8075	-2.4655	-2.71162	-2.44645
FBP1		-1.47328	-2.39803	-1.9208	-0.771292		-1.5249	-2.19565	-1.71849	-1.59504	-1.528		-2.29034	-2.15317	-2.16654	-2.61221	-1.77634
TCEA3		-1.668	-2.49975	-2.02283	-0.361984		-1.29088	-2.34401	-2.03261	-1.53708	-1.16386		-2.16074	-2.58076	-2.2425	-2.09837	-1.76221
PSCD4		-1.00155	-2.48985	-1.9529	-0.819176		-1.31732	-2.20409	-1.88743	-1.81805	-0.895729		-1.9077	-2.7425	-2.65622	-2.5977	-2.23908
NALP1		-1.31239	-2.35689	-2.7593	-1.53468		-1.64972	-1.9028	-2.09946	-2.26399	-2.04412		-1.42559	-2.13351	-2.44453	-2.31933	-2.13568
SIGIRR		-0.987453	-2.00708	-2.18536	-1.76908		-1.6067	-2.1411	-1.83583	-1.94816	-1.47795		-1.78159	-2.49225	-2.635	-2.67884	-2.29646
HA-1		-1.57353	-1.72289	-1.87164	-1.84421		-1.76035	-1.74373	-1.68948	-1.85008	-1.8737		-1.89197	-2.08682	-2.04982	-2.24208	-2.52024
ARHGAP4		-1.23161	-2.63101	-1.67856	-1.97029		-1.74001	-1.76378	-1.73295	-1.61112	-1.61519		-1.37825	-2.11098	-2.06148	-1.97432	-2.45774
MAN1C1		-1.35233	-1.54746	-1.92174	-1.55233		-2.04757	-2.23649	-1.82833	-2.20391	-1.91427		-2.08627	-1.54199	-1.26594	-1.64615	-1.5101
KIAA1789		-1.38422	-1.90131	-2.16567	-1.91664		-1.32804	-2.29861	-2.03745	-1.88234	-2.01972		-2.04548	-2.04125	-1.62654	-1.88561	-1.90731
SAMHD1		-1.63618	-1.68081	-1.78815	-1.94525		-2.09194	-2.26436	-2.14506	-1.99795	-2.13186		-2.00494	-1.72615	-1.68334	-2.0113	-1.97245
C9orf19		-2.09526	-2.72244	-2.17809	-1.88999		-2.05442	-2.50261	-2.17615	-1.31737	-1.1147		-2.05662	-2.09478	-1.90474	-1.80978	-1.82848
CDW52		-1.49361	-2.69546	-1.9988	-1.09417		-2.26714	-2.85214	-2.22457	-1.93922	-1.19659		-2.06745	-2.03133	-1.68921	-1.76454	-1.2308
SUSD3		-1.49697	-2.39523	-2.05593	-0.853507		-1.91366	-2.33967	-2.09908	-2.04036	-0.99889		-1.85936	-1.85288	-1.71593	-1.72163	-1.09177
UBE1L		-1.65706	-2.11468	-1.96523	-1.23798		-2.06125	-2.27376	-2.00228	-1.8459	-1.25183		-2.49409	-1.90223	-1.90032	-2.18143	-1.5658
EDG6		-1.44108	-2.18959	-1.8673	-1.42249		-2.15367	-2.24287	-2.00999	-1.32646	-1.31176		-1.9339	-1.98993	-2.0095	-1.69133	-1.65733
DHRS8		-1.03198	-2.49971	-2.20031	-1.30644		-0.976894	-2.51739	-2.53771	-2.04046	-2.07778		-1.22681	-2.01925	-2.32077	-1.86203	-1.25959
SULT1B1		-1.2614	-2.48042	-1.78717	-1.43631		-0.989923	-2.295	-2.33043	-2.3615	-2.48366		-1.68794	-1.27731	-1.57574	-1.61586	-1.47749
RGR		-1.44635	-2.34539	-1.55654	-0.846405		-1.15171	-1.9771	-1.8545	-1.45036	-1.66672		-1.30311	-1.82908	-2.10129	-1.59926	-1.8677
KIAA0763		-1.04588	-2.19641	-1.67659	-0.972949		-1.40038	-2.36281	-2.0572	-1.54205	-1.49151		-1.92987	-2.18992	-1.73333	-1.98194	-1.58842
MGC40042		-0.996499	-2.09094	-1.15086	-0.60896		-1.21976	-2.64016	-1.97043	-1.49503	-0.977816		-1.62507	-2.189	-2.02293	-1.99572	-1.23936
B3GALT4		-1.05092	-1.58401	-2.56471	-0.755501		-0.747718	-2.17892	-1.81089	-2.15216	-1.1766		-1.37013	-1.84794	-2.00516	-1.93611	-1.59258
ENST00000327369		-0.875499	-1.39422	-1.85796	-1.03507		-1.22765	-1.96527	-1.80594	-1.7023	-1.27561		-1.87395	-1.96653	-2.05085	-2.19346	-1.93903
FLJ10980		-0.799327	-1.96735	-2.13638	-1.10365		-1.00843	-2.31789	-2.10534	-2.51931	-1.91622		-1.70439	-1.94433	-1.93876	-2.29658	-1.4112
PTPN4		-0.98488	-1.66359	-1.8596	-0.989404		-1.07997	-2.01918	-2.242	-2.09619	-2.05231		-1.24438	-2.10365	-1.9065	-2.05865	-1.70434
BBS2		-1.19917	-1.48345	-1.76438	-1.1921		-1.46897	-2.26009	-2.22161	-2.13354	-1.8912		-2.03514	-1.85309	-2.02897	-2.3447	-1.68463
C9orf95		-1.43077	-1.79466	-1.85925	-1.02321		-1.44945	-2.26975	-2.4245	-2.49095	-1.89677		-1.79621	-1.88414	-2.09584	-2.45971	-1.26781
TXNIP		-2.59817	-3.28958	-4.67036	-2.64702		-2.18093	-2.14067	-2.78873	-3.65139	-2.63741		-2.5071	-1.92254	-2.40131	-3.39737	-2.48662
ZFP36L2		-1.58674	-3.10788	-3.79265	-3.24638		-2.82397	-2.89941	-3.12311	-3.07475	-2.66099		-2.47377	-3.58664	-3.78344	-3.87715	-3.34046
GZMK		-1.82136	-3.16771	-3.95443	-3.05625		-1.55146	-2.84258	-2.87535	-2.89462	-2.60377		-2.97019	-3.98159	-3.99381	-4.11839	-3.71152
SORL1		-1.78826	-3.28162	-3.05689	-2.53078		-2.6927	-3.7994	-3.5098	-3.35324	-3.01001		-2.57351	-3.03801	-3.22634	-3.38338	-2.85028
TRIB2		-1.81081	-1.91763	-3.10509	-3.2034		-1.78704	-1.48469	-2.62985	-3.63733	-3.26283		-1.34014	-1.38683	-2.06604	-2.32711	-1.89637
HLA-DPB1		-1.32141	-2.42068	-3.47822	-3.12447		-0.72883	-1.80395	-2.11397	-2.45955	-2.0591		-0.093545	-1.64028	-2.17072	-2.3947	-1.54668
ZBP1		-1.51931	-2.81084	-3.51577	-3.65584		-0.831419	-1.85336	-2.63956	-2.01244	-2.04312		-1.41815	-2.02271	-2.24468	-2.18029	-1.89457
AK5		-1.80896	-3.15007	-2.66614	-2.3939		-2.08196	-2.1021	-2.27239	-2.00856	-2.64309		-1.77849	-1.98831	-2.04052	-1.9759	-2.52854
IMAP1		-1.91558	-2.71414	-3.59194	-2.52807		-2.44653	-2.80019	-2.76073	-2.63299	-3.0048		-1.48592	-1.90705	-2.32155	-2.31079	-2.81851
ARHGEF18		-2.27619	-2.45094	-2.29469	-1.92494		-2.68923	-2.01031	-2.09955	-2.16396	-2.38172		-3.04398	-2.58161	-2.68103	-2.45364	-2.63331
ITGA6		-1.4229	-2.67769	-2.57371	-2.70263		-1.89511	-2.89759	-2.76495	-2.91066	-2.98058		-2.38981	-2.92978	-2.88818	-2.93222	-3.19344
SAMD3		-1.63775	-2.25425	-2.9506	-2.85394		-1.67359	-2.77314	-2.53504	-2.38763	-2.22037		-1.9941	-2.767	-2.86312	-2.77707	-2.46691
AES		-1.9441	-2.7725	-2.9864	-2.11719		-2.48095	-2.91612	-3.11091	-2.75364	-2.30666		-2.25152	-2.59246	-2.69433	-3.13131	-2.62989
C11orf21		-2.06928	-3.21274	-3.12257	-2.58698		-2.51214	-2.82511	-2.90855	-2.72428	-2.47068		-2.77944	-3.20598	-3.26518	-3.15347	-2.74346
STMN3		-2.21653	-3.02344	-2.65808	-2.68307		-2.69116	-2.82976	-2.56834	-2.38982	-2.21845		-2.85295	-2.66316	-2.63144	-2.78878	-2.27866
ChGn		-1.21004	-2.40814	-3.02391	-2.53734		-1.24254	-2.72702	-2.87483	-3.35652	-2.98083		-1.32488	-1.90345	-1.81423	-1.61063	-1.45326
CAPN2		-0.951867	-1.65228	-2.55199	-2.28344		-1.17317	-2.87781	-2.86969	-2.98488	-2.51781		-0.523017	-1.78453	-1.85935	-2.38983	-2.18394
AMY1A		-1.11871	-1.74858	-2.89511	-1.46603		-2.47119	-2.44225	-2.49193	-3.1573	-2.9155		-1.33796	-1.64126	-2.09122	-2.65397	-2.08156
IMAP1		-1.45452	-2.22404	-2.6461	-1.45318		-1.63528	-2.8003	-2.74703	-2.86571	-2.36112		-1.38215	-1.67375	-1.7997	-2.02039	-1.88798
CAPS		-1.62616	-2.41323	-3.10388	-2.17681		-1.40577	-2.0338	-2.16247	-2.60432	-2.25949		-1.70381	-1.92648	-2.3092	-3.08488	-2.62745
THC1961572		-1.34761	-2.08917	-2.92683	-1.74851		-0.876491	-2.31091	-2.18901	-2.89686	-1.87952		-1.22671	-1.98801	-2.03191	-2.30252	-2.33346
ADD3		-1.487	-2.89157	-2.67532	-1.58161		-1.51488	-3.02299	-2.87884	-2.60768	-2.24554		-2.17193	-2.66603	-2.35117	-2.88601	-2.26593
KIAA0582		-0.986054	-1.35457	-2.70812	-1.47676		-1.29971	-2.55937	-2.93912	-3.05202	-2.58657		-2.09639	-2.54153	-2.50907	-3.04507	-2.27706
IL10RA		-1.00953	-1.75549	-2.61794	-2.36205		-1.30363	-2.56216	-2.92173	-2.69269	-2.34825		-1.84744	-2.68363	-2.81707	-2.3889	-2.14466
FYB		-0.862366	-2.1051	-2.54581	-2.39564		-0.781119	-2.51348	-2.57894	-2.73914	-2.22787		-1.44992	-2.36781	-2.12068	-2.39947	-2.01313
MTAC2D1		-1.05514	-1.88211	-2.39573	-1.72799		-1.33394	-2.5109	-2.41015	-2.73676	-2.09514		-1.95424	-2.41093	-2.09138	-2.73255	-2.22411
IL7R		-0.263525	-1.96325	-3.02342	-3.66682		-0.330318	-2.24481	-3.00315	-3.21621	-2.40601		0.0238843	-2.84927	-3.06261	-3.8629	-2.80323
HIST2H2AA		0.018744	-1.81925	-3.30092	-2.3469		-0.833529	-2.50496	-3.02058	-3.02718	-2.96832		-1.0406	-2.36653	-2.97524	-3.74023	-2.76087
ZFP36		0.128292	-1.23124	-2.41652	-1.61532		-1.73709	-2.01822	-3.14718	-3.70621	-2.92308		-0.88815	-2.23276	-3.11489	-3.58895	-2.54096
RGS2		0.426403	-1.14561	-2.37095	-1.2989		-0.712692	-2.59025	-2.8073	-3.60594	-3.04342		-1.19697	-2.79723	-2.74651	-3.2869	-2.17159
PNRC1		0.144857	-1.41546	-2.96448	-1.02721		-1.37625	-3.05792	-3.24659	-3.84599	-2.78061		-1.40253	-2.31432	-2.95178	-4.01962	-2.84689
CLK1		0.224782	-1.09782	-2.19341	-2.04091		-1.23148	-3.03838	-3.34959	-3.45425	-3.08831		-2.06548	-2.97297	-3.20789	-3.54056	-2.73857
MYLIP		0.067556	-1.94376	-2.15412	-1.98034		-1.13894	-3.40319	-3.17104	-3.81548	-2.88829		-1.61268	-3.47987	-3.92353	-3.86984	-3.1593
COPEB		0.758055	-0.355984	-2.39373	-2.47214		-0.949101	-2.46231	-3.42876	-3.5308	-3.0368		-1.14282	-2.62078	-3.57369	-3.96618	-3.29529
PCSK5		-1.1073	-2.47453	-2.04834	-1.64953		-1.61602	-3.94974	-3.36309	-3.13749	-3.24538		-2.51685	-3.87646	-2.96097	-3.30843	-3.28347
FOSB		0.056876	-1.36522	-1.74705	-1.74396		-2.58229	-3.51252	-3.74636	-3.87464	-3.83475		-2.23081	-3.64428	-3.69289	-3.7937	-3.61328
GPR56		-2.1839	-2.70675	-2.25875	-1.04988		-1.12455	0.541122	2.0956	1.869	1.4498		-1.65129	-1.12651	-0.603246	-1.39537	-1.4829
GZMH		-1.0962	-1.03063	-0.961045	-0.9184		0.280781	0.534045	1.19511	2.00912	2.34654		-1.16222	-0.749974	-0.60815	-0.702734	-0.601581
GZMH		-1.05144	-1.09178	-1.2605	-1.04788		-0.716399	0.225253	1.22769	1.93666	2.36519		-1.01428	-0.407793	-0.631938	-0.563421	-0.312804
NM_031950		-1.91336	-2.95947	-3.03156	-0.765335		-0.783211	-0.628811	0.128982	0.352711	1.57262		-1.00145	-0.712081	-1.58172	-2.17181	-2.41424
MGC33414		-1.8283	-3.32371	-4.54523	-3.9851		-0.359341	-0.627226	-0.0615527	-0.22068	0.289529		-1.95875	-3.29031	-3.51609	-2.9236	-2.45822
THC1903359		-1.98881	-3.25565	-3.08745	-3.36855		-0.11733	-0.336763	-0.145574	-0.178253	-0.224178		-1.88622	-2.475	-2.61123	-2.23326	-2.13873
SPON2		-2.1358	-3.67444	-5.27404	-4.07881		-1.28413	-1.87145	-1.28414	-0.977531	0.123984		-1.91229	-2.94689	-2.93574	-3.11711	-2.18502
DEFA3		-0.506146	-2.45123	-4.08139	-3.90592		-0.682768	-0.890893	-1.10834	-1.48681	-1.26695		-1.75486	-1.76093	-2.35304	-2.23046	-1.91635
CCR2		NaN	-2.96833	-3.89817	NaN		NaN	-1.00545	0.16868	-1.92745	0.250872		-2.6747	-1.06188	-1.8154	-2.08921	-0.042957
CX3CR1		-2.20887	-2.17846	-4.19011	-4.07513		-0.140779	-0.780243	-0.450098	-0.669711	-0.65101		-0.766299	-0.792198	-1.18744	-1.4441	-1.38889
EDG8		-1.54651	-2.92569	-3.07921	-3.8482		NaN	0.357021	-0.146385	-0.140194	0.367266		-1.10207	-1.13189	-1.45889	-1.14028	-1.3992
CAMP		-1.07241	-3.58474	-3.63643	-3.42982		-0.270954	-0.663016	-0.446556	-0.584116	-0.161809		-1.16996	-0.823762	-0.53984	-0.916991	-0.747573
ANXA1		1.03615	-0.177838	-3.2004	-2.83939		1.36443	-1.47356	-2.46525	-2.9842	-2.28551		0.951807	-1.61183	-2.23766	-2.42929	-1.5275
C21orf96		0.154508	-0.583361	-2.85198	-2.84881		0.744519	-0.718584	-1.36991	-1.98785	-2.75321		-0.275994	-1.56946	-2.31477	-3.39947	-2.84492
hIAN7		-0.78692	-0.966965	-2.84499	-2.78071		-0.250369	-1.16173	-1.54104	-1.80936	-2.38651		-0.709428	-1.33584	-1.5606	-2.19091	-2.68524
MGC50853		-1.53444	-1.64489	-2.6348	-3.10966		-0.596809	-1.83971	-2.25256	-1.91093	-2.70587		0.000809	-1.52337	-1.90597	-2.4711	-2.82074
ISG20		-0.434016	-1.19935	-3.11367	-1.8673		0.0748368	-1.27023	-2.17984	-2.66973	-1.86172		0.19478	-0.982934	-1.60814	-2.1464	-1.83254
AK130644		0.234206	-0.655557	-2.63719	-2.17756		0.47299	-1.92271	-2.42764	-2.76363	-2.69843		-0.235075	-2.04416	-3.00906	-2.28517	-2.02153
SLC26A11		-0.364918	-0.911248	-2.15164	-1.86756		-0.065153	-1.67156	-2.05658	-2.07562	-2.28648		-0.414177	-2.52277	-2.78573	-2.99572	-3.12392
A_23_P136020		-0.0179743	-0.840992	-1.81157	-0.949688		0.0286373	-1.46818	-1.66776	-2.28149	-2.61006		-0.758728	-1.68453	-1.76894	-2.53977	-2.56158
BNIP3L		-0.109179	-0.692204	-2.3844	-1.48129		-0.225395	-1.495	-1.63541	-2.43004	-2.45488		-0.608763	-1.45035	-1.85101	-2.69049	-2.47313
KIAA1641		-0.296264	-0.935191	-1.80371	-1.762		-0.598179	-1.86229	-1.71242	-2.21538	-2.79144		-1.39846	-1.67165	-1.8726	-2.31401	-2.98195
SH3YL1		-0.367175	-0.767788	-1.74171	-0.754045		-0.462875	-2.08723	-2.01962	-2.47228	-2.34551		-1.21771	-1.94342	-2.42297	-2.76255	-2.97346
SYTL2		-0.426866	-1.61432	-2.17553	-1.16498		0.234148	-2.09218	-1.88011	-2.03487	-1.43261		-0.458204	-2.46096	-2.10526	-2.32498	-1.49193
SNRK		-0.198853	-1.1601	-2.2578	-1.5736		-0.0791572	-1.74137	-1.72459	-2.2011	-2.02904		-0.621188	-2.15379	-2.11793	-2.39126	-1.89767
RORA		0.249102	-1.04757	-1.74884	-0.841554		-0.135844	-2.54737	-2.78764	-2.77932	-2.56182		-0.992823	-2.48277	-2.49876	-2.35469	-2.00089
PDE7A		-0.380516	-1.41616	-1.57164	-1.02642		-0.0147312	-2.21628	-2.25952	-2.93074	-2.35852		-0.757618	-2.20935	-2.42626	-2.36675	-2.15122
HIST1H2AE		-0.001272	-1.41539	-2.00924	-1.04917		-0.65414	-2.20948	-2.42541	-1.97498	-1.83376		-1.25393	-2.48185	-2.77014	-2.22032	-1.73067
TRGV9		-0.790714	-1.27846	-1.94479	-1.14		-0.778318	-2.43714	-2.39368	-2.46901	-2.1631		-1.25598	-2.02829	-2.10072	-2.9342	-1.68818
MGAT4A		-0.400881	-1.40014	-1.7674	-0.914837		-0.810079	-2.30346	-2.61608	-2.54375	-2.561		-1.24858	-2.44727	-2.66265	-2.63309	-2.12255
CCNL1		-0.150527	-0.877971	-1.54725	-1.21717		-0.944089	-2.02734	-2.60183	-2.59015	-2.46889		-1.42209	-2.38555	-2.52009	-2.76257	-2.3782
MAIL		0.175896	-0.725477	-1.88401	-1.14989		-0.861882	-1.75519	-2.31388	-2.33796	-2.39607		-1.38007	-2.16717	-2.45497	-2.77754	-2.2941
HRB2		0.88163	-1.50573	-1.98724	-2.05595		1.66849	-1.56574	-1.6317	-2.12082	-1.99378		1.53933	-0.902582	-1.19812	-1.03256	-0.795188
SYNE2		-0.037237	-0.565505	-2.05479	-1.88603		0.818545	-1.58197	-1.58833	-2.02433	-2.11728		0.345618	-0.980161	-1.26682	-1.54386	-2.00526
THC1912949		0.65942	-0.966919	-1.44693	-2.31177		0.9096	-1.6534	-1.80572	-2.19345	-1.32616		0.636816	-1.74816	-1.57761	-1.62195	-1.22404
EBI2		0.911569	-0.395614	-1.03008	-2.12807		1.19917	-2.20884	-2.41378	-1.1074	-1.38532		0.83814	-2.4694	-2.47491	-1.92172	-1.61785
EGR1		2.83511	0.806386	-0.655095	0.567957		0.386511	-2.20875	-3.20091	-3.83407	-3.41914		0.094009	-0.865266	-1.75016	-2.68282	-2.88192
RGS1		1.04314	0.802561	-1.69999	-1.63851		-1.10715	-0.843231	-1.73449	-3.70208	-4.09336		-1.22029	-1.66979	-1.86605	-3.18639	-2.47379
APEG1		-1.35522	-1.68034	-2.01106	-1.61533		-1.53301	-2.58366	-2.33975	-2.19362	-2.3517		-2.66047	-2.49819	-2.33591	-2.85539	-3.0436
A_23_P254346		-1.11112	-2.00021	-2.45548	-0.60057		-1.67232	-2.50899	-2.44921	-2.78934	-1.97485		-2.3012	-3.15441	-3.03276	-3.31131	-2.70422
GPRASP1		-0.262479	-1.07012	-2.28302	-1.97972		-1.00919	-2.11521	-2.1371	-2.9255	-2.85561		-1.68493	-2.02085	-2.87101	-2.96722	-2.69692
TCF7		-0.910901	-2.04184	-2.36727	-1.69817		-1.45243	-2.40485	-2.57422	-2.48995	-2.62937		-0.647096	-2.50276	-2.73138	-2.79811	-2.84251
WNT10B		-0.527749	-1.7918	-2.08829	-1.12252		-1.24759	-2.51626	-2.78962	-2.88643	-2.65375		-1.59053	-2.97811	-3.08827	-3.12471	-2.90372
BC036059		-0.799671	-1.8165	-1.69683	-1.47511		-0.975322	-2.51654	-2.36443	-2.83056	-2.09049		-1.61966	-3.06508	-2.67077	-2.53995	-2.62858
JUNB		-0.397993	-1.53417	-2.31717	-0.490214		-2.04051	-2.96154	-3.09135	-3.0745	-2.47793		-2.01981	-2.44675	-2.5757	-2.76085	-1.72119
NM_016061		0.173152	-1.10968	-1.13437	-0.959237		-1.84458	-2.73641	-3.13278	-2.80115	-2.43091		-2.06104	-2.89374	-2.84956	-2.66068	-1.87638
SNF1LK		0.707247	-0.0275237	-0.325169	-0.51906		-1.71133	-2.3383	-2.34739	-2.62985	-2.65963		-2.31334	-2.95073	-2.8142	-3.35736	-3.22532
TNFAIP3		0.338801	-0.541026	-1.5051	-0.972838		-2.19843	-1.91984	-2.52418	-3.38661	-3.0309		-1.14116	-1.53637	-1.66163	-2.50556	-1.95706
AK127548		1.04541	0.199532	-1.30032	0.396945		-1.38121	-1.88371	-1.88936	-2.92316	-2.45946		NaN	-1.63622	-1.27823	-2.22725	-2.46969
DKFZp547I224		0.416616	-0.329904	-1.58307	-0.75252		-0.826367	-1.84492	-1.95462	-2.47797	-2.89232		-0.235207	-1.4716	-2.11012	-1.33353	-2.26968
MYST3		0.465825	-0.756417	-1.3196	-1.02776		-1.03871	-1.79615	-2.00244	-2.15485	-2.45435		-1.09194	-1.87488	-1.92847	-1.90783	-1.78299
EIF4A2		-0.419568	-0.388693	-1.41552	-1.15924		-0.893593	-1.76208	-1.7471	-2.18583	-2.4118		-1.16233	-1.37794	-1.60154	-2.22168	-1.88057
AMY2B		-0.436476	-0.663929	-1.04897	-0.12358		-1.41724	-1.87747	-2.42356	-2.55704	-2.18241		-1.27392	-1.55084	-1.74855	-2.08967	-2.17582
NDNL2		-0.506364	-1.00728	-1.42688	-1.12524		-0.678349	-1.12438	-1.20159	-1.43251	-1.62718		-1.88975	-2.3112	-2.48512	-3.03843	-2.08356
NM_017940		-0.3202	-0.964439	-1.85699	-1.16449		-0.574279	-1.35456	-1.68218	-1.75449	-1.60588		-1.28845	-1.93383	-1.97898	-2.5556	-2.59403
A_23_P89841		-0.387712	-0.773773	-1.837	-1.04363		-0.165525	-1.40411	-1.66908	-2.0987	-1.94642		-1.60475	-1.97464	-2.13077	-2.56236	-2.04958
PSCD1		-0.288548	-0.439743	-2.14404	-1.62343		-1.11311	-1.46818	-1.82826	-1.70411	-1.49617		-1.55829	-2.12986	-2.07255	-2.30537	-2.08586
PSCD1		-0.0490037	-0.121156	-1.71583	-1.21182		-1.20756	-1.32201	-1.91389	-1.61718	-1.70466		-1.3932	-1.61973	-1.90156	-2.22714	-1.76465
KIAA1093		-0.342406	-0.906855	-1.96823	-1.17415		-1.06206	-1.89404	-1.99436	-1.97261	-2.01784		-1.7466	-1.95424	-2.69892	-2.45468	-2.27527
BCL11B		-0.91848	-1.10544	-1.88383	-1.66313		-1.40887	-1.57021	-1.88135	-1.83546	-2.12369		-1.55068	-1.95965	-2.22799	-2.23026	-2.20439
CCR7		-0.0246137	-0.147686	-1.72984	-0.693788		-1.3887	-0.790262	-1.35249	-2.15058	-1.6231		-1.00923	-1.51718	-1.86802	-2.6	-1.67114
NR1D2		0.107344	-0.95016	-1.49334	-2.01512		-1.58924	-1.62438	-1.73178	-2.07176	-1.63532		-0.702005	-1.54723	-1.6414	-1.78106	-1.60704
DNAJB1		0.461168	-1.11759	-1.36132	-2.14098		-1.2673	-1.34933	-1.55492	-2.46115	-1.73417		-1.02584	-1.91947	-2.05231	-2.26147	-1.87775
MYADM		0.628602	-1.09433	-1.02093	-0.393624		-1.20485	-2.6523	-2.69313	-2.46764	-2.18214		-1.01781	-2.39948	-2.25311	-2.74326	-1.85191
PLK2		0.672947	-0.339375	-0.678223	-0.129187		-1.33338	-2.5145	-2.24932	-2.4718	-2.18553		-1.68197	-2.1402	-2.18955	-2.35764	-1.76776
RNF139		0.19875	-0.450719	-0.750619	-0.985874		-1.04228	-1.97699	-2.19103	-2.26607	-2.02214		-1.80865	-2.13589	-2.42499	-2.23943	-1.8048
NM_032886		0.0845857	-0.376898	-0.847564	-0.711686		-1.45568	-2.32252	-2.18192	-2.41501	-2.39864		-1.94935	-2.39536	-2.21146	-2.33619	-2.2461
AK1		-0.332604	-1.02236	-1.77476	-0.118346		-0.888648	-2.17092	-1.99528	-2.28558	-1.41777		-1.45438	-2.19522	-2.29889	-2.50941	-1.11959
ENST00000334994		-0.319264	-1.06274	-0.739927	-0.461001		-0.739647	-2.13255	-1.87194	-1.78668	-1.60341		-1.28312	-2.14993	-1.95759	-2.2919	-1.15122
SOAT2		-0.339194	-0.0726703	-0.169382	0.447952		-2.38733	-2.24299	-2.01477	-2.03576	-1.74741		-1.82835	-2.22333	-1.83143	-1.95555	-2.10229
SFRS10		0.737722	0.721657	0.761373	-0.154665		-1.28017	-1.44603	-1.42448	-1.03374	-1.84512		-1.82667	-1.79701	-1.42674	-1.20546	-2.06016
SBDS		0.844588	0.540297	0.505014	-0.139241		-0.941488	-2.07009	-1.77277	-1.38675	-1.78391		-2.09491	-2.49425	-2.33614	-2.06249	-1.72965
C20orf111		0.672885	-0.213413	-0.206647	0.66097		-0.565198	-1.60023	-1.40264	-1.20501	-1.11332		-1.9251	-2.38864	-2.34653	-2.03568	-1.43309
IER5		1.27228	0.829233	-0.145837	0.576067		-1.06721	-1.44108	-1.71624	-1.80995	-1.30015		-0.950855	-1.55504	-1.60387	-1.8088	-0.992863
SIRT7		0.753083	-0.304199	-0.336794	1.01083		-0.796898	-1.35112	-1.53215	-1.63979	-0.897312		-1.139	-1.4126	-1.71496	-1.48898	-1.53279
PER1		1.414	-0.0892433	-0.190531	0.608278		-1.04266	-1.38925	-1.27556	-1.31092	-1.16824		-0.757526	-1.54691	-1.89133	-1.92631	-1.94069
PDE4D		0.183317	-0.151782	-0.324304	0.39584		-0.916004	-1.19539	-1.44089	-1.57247	-1.37737		-1.00587	-1.22896	-1.43614	-1.38772	-1.3791
RNPC2		0.248467	0.00400567	-0.355753	-0.408108		-0.879797	-1.15498	-1.24888	-1.69394	-1.40546		-1.07707	-1.21158	-1.10193	-1.18807	-0.992455
TSPYL4		0.107285	-0.62618	-0.376957	-0.321294		-1.14047	-1.59051	-1.08737	-1.32856	-1.32218		-1.87256	-1.54847	-1.22377	-1.81565	-1.34531
SNF1LK		0.214314	0.102607	-0.214693	-0.2926		-0.985221	-1.36723	-1.37593	-1.34216	-1.29944		-1.34634	-1.55827	-1.49893	-1.77943	-1.78879
BC046186		-0.101941	-0.534732	-0.544314	-0.323278		-1.11727	-1.47421	-1.28795	-1.27686	-1.46366		-0.639762	-1.66041	-1.89104	-1.97377	-1.4159
JUND		0.0607453	-0.61886	-0.402759	-0.557329		-1.10166	-1.10053	-1.24173	-1.09509	-1.18652		-1.14766	-1.77095	-1.74841	-1.6762	-1.4874
ARNTL		-0.24031	-0.455611	-1.06315	0.049642		-0.971425	-1.42389	-2.05771	-1.74815	-1.15213		-1.24315	-0.962714	-1.02085	-1.43325	-0.21787
NM_178494		-0.113954	-0.311514	-0.677225	-0.0625097		-1.49305	-1.58546	-1.70154	-1.96324	-1.9341		-0.556876	-0.962793	-1.34333	-1.25763	-0.932545
FLJ11795		-0.793131	-1.83172	-1.56854	0.277458		-1.68393	-2.68067	-2.89135	-2.50949	-2.08577		-0.983137	-0.447657	-0.369063	-0.994383	0.12452
LTB		-1.47185	-0.603177	-1.03192	-1.34893		-1.22507	-1.39432	-0.897626	-1.67096	-1.55994		-1.91264	-0.426903	0.019301	-0.645398	-1.30149
NM_144720		-1.63634	-0.696544	-1.40944	-0.47922		-1.75459	-1.23156	-1.92186	-2.01112	-2.0224		-1.33748	-0.506096	-1.33065	-1.33803	-1.17231
DPP4		-1.03901	-0.377662	-0.943962	0.394635		-1.39012	-1.32914	-1.95185	-2.30808	-2.22874		-1.97189	-0.57294	-1.21973	-1.25073	-1.37489
LGALS2		-1.58983	-2.36781	-2.04993	-2.50468		-0.877457	-1.59151	-1.19117	-1.43207	-0.997254		-0.509278	-0.369096	-0.473447	-0.288753	0.399148
AQP3		-0.837645	-2.17569	-2.45624	-2.071		-1.04895	-1.44295	-1.50326	-1.54202	-1.20799		0.12153	-0.626801	-0.586024	-0.567909	-0.506006
FCGR3A		-1.37434	-2.34531	-2.56366	-2.5068		-0.549265	-1.10521	-0.627534	-1.3639	-0.715298		0.0578728	-0.554589	-0.82752	-1.04938	-0.415661
C7orf6		-1.74491	-0.806651	-2.9195	-2.76827		-1.58847	-1.19415	-1.93392	-2.2465	-1.30549		-1.36318	-0.297592	-0.971396	-0.918811	0.0403423
CPVL		-1.55962	-2.68716	-2.38147	-2.05428		-1.11866	-2.43071	-2.0815	-2.65733	-2.19236		-1.17167	-1.66754	-0.943603	-1.00108	-1.16181
PI16		-1.44722	-2.61912	-2.34721	-1.98616		-1.61489	-2.83462	-2.29191	-2.93341	-2.33331		-1.08953	-1.22128	-0.819324	-0.320263	-0.617448
LIMS3		-1.17958	-1.98453	-2.10654	-1.85896		-0.914412	-2.10278	-2.02369	-2.1416	-1.89761		-0.557679	-0.82345	-0.641516	-0.789467	-0.566858
SH3BP5		-1.45486	-2.09508	-2.36989	-2.55466		-1.21759	-2.03876	-1.88895	-1.80579	-1.75993		-0.319949	-1.38553	-1.24918	-1.63129	-1.28715
ITGA4		-0.854296	-2.26239	-2.30413	-2.33196		-1.04652	-2.29566	NaN	-1.54367	NaN		-0.0748247	-0.900541	NaN	-1.02692	-1.23094
EPHA4		-0.775429	-1.43665	-1.8095	-1.7447		-1.49859	-2.63177	-2.33289	-2.37452	-1.73562		-0.755872	-1.36804	-1.34898	-1.30597	-1.6331
ITM2B		-0.40415	-1.76848	-2.18912	-1.40844		-0.058678	-1.82235	-2.1016	-2.42773	-1.6873		-0.0161375	-1.03471	-1.83654	-1.33734	-1.42135
PLCL2		-0.792448	-1.40231	-1.59887	-0.901481		-0.433704	-2.0294	-1.87543	-1.75147	-1.73254		-0.186959	-1.40617	-1.50681	-1.42376	-1.15809
FLJ23221		-0.510592	-1.22796	-1.99192	-1.49546		-0.62874	-2.37799	-2.06225	-2.74415	-2.21281		-0.812184	-1.3453	-0.945187	-2.01461	-1.298
FLJ10652		-0.645977	-1.31659	-2.26066	-1.58636		-0.412503	-1.66422	-1.9222	-2.22997	-2.03483		-0.685267	-0.931469	-1.0444	-1.73975	-1.1694
FLJ35725		-0.301986	-0.87552	-1.76524	-1.13521		-0.918906	-1.41972	-1.87139	-1.72098	-1.99344		-0.511973	-1.14216	-1.53788	-1.72405	-1.71276
NKTR		-0.57285	-0.885008	-1.41922	-1.03694		-0.756957	-1.18152	-1.71696	-1.89069	-1.8613		-0.814939	-1.44583	-1.46805	-1.74491	-1.46139
A_23_P125301		-0.0230523	-0.653699	-1.50057	-0.841346		-1.00574	-1.92018	-2.02297	-2.36805	-2.29043		-0.440733	-1.0304	-1.1649	-1.69242	-1.78368
A_23_P113904		-0.166925	-0.943509	-1.47091	-0.866596		-0.866458	-1.74043	-1.94894	-2.2509	-2.07216		-0.712099	-1.27476	-1.13184	-1.65013	-1.72342
EPC1		-0.794245	-1.18974	-1.54289	-1.91871		-1.18897	-1.4837	-1.87513	-2.0892	-1.94681		-0.36999	-1.47331	-1.42095	-1.61695	-1.60184
KLF12		-0.876779	-1.26493	-1.82728	-1.70694		-0.475881	-1.40288	-1.62888	-1.87406	-1.81522		-0.446421	-1.4628	-1.43771	-1.62662	-1.53646
DYRK2		-1.01762	-0.968798	-1.7521	-1.81731		-0.977702	-1.67995	-1.69449	-1.74871	-1.60308		-0.898591	-1.32103	-1.74859	-1.53498	-1.32449
GLCCI1		-0.92727	-0.959534	-1.9927	-1.2118		-1.0958	-1.71035	-1.87496	-2.20078	-1.73764		-0.764221	-1.27342	-1.44197	-2.20293	-1.43409
AMY2A		-0.751604	-1.27121	-1.44299	-1.34335		-1.03779	-1.75756	-1.86595	-2.47129	-1.71172		-0.555983	-1.28759	-1.50659	-1.76854	-1.8085
PAG		-0.585059	-1.22595	-1.8655	-0.411052		-1.18153	-1.91813	-1.91204	-2.30218	-1.75339		-0.256781	-0.596224	-0.591182	-1.04281	-0.617736
13CDNA73		-0.581721	-1.07791	-1.51725	-1.1117		-0.808627	-1.43295	-1.93638	-1.65881	-1.2985		-0.873911	-0.41324	-0.410868	-0.222908	-0.144415
LOC338620		-0.691913	-1.41239	-1.73622	-1.77753		-0.769005	-1.47418	-1.47713	-1.75695	-1.72656		-0.58647	-0.652281	-0.455513	-0.849439	-0.587374
SLC40A1		-1.19571	-1.34968	-1.67558	-1.59759		-1.19639	-1.43066	-1.47872	-1.70496	-1.25284		-0.817462	-0.56594	-0.321105	-0.854471	-0.404408
PTPRC		0.0739473	-1.0076	-2.13316	-1.22256		0.292277	-1.39057	-1.75903	-2.16173	-1.61813		0.207483	-0.857334	-0.932834	-1.46704	-0.752422
PTPRC		-0.397581	-1.16964	-2.09989	-1.4668		0.191015	-1.29447	-1.71316	-1.98077	-1.60372		0.132623	-0.797685	-1.05217	-1.63971	-1.11078
PTPRC		0.179782	-0.702082	-1.6805	-0.839683		0.458924	-1.49989	-1.51035	-1.78765	-1.27883		0.307884	-0.959596	-1.05023	-1.4945	-0.918767
PTPRC		-0.0688167	-1.09226	-1.86791	-1.14026		0.450595	-1.43773	-1.50213	-1.77717	-1.41047		0.325188	-0.521746	-0.70957	-1.20287	-0.77458
GBP3		-0.371986	-0.584978	-2.26982	-1.05377		-0.250985	-1.33528	-1.65418	-2.08678	-1.71777		-0.682841	-0.834764	-0.922004	-1.30748	-0.458001
ZBTB4		-0.325919	-1.13122	-1.59952	-1.31455		-0.537882	-1.37599	-1.33799	-1.55055	-1.07008		-0.728084	-1.09852	-1.32825	-1.7192	-1.38241
LKAP		-0.0438483	-0.848542	-1.68429	-0.941956		-0.50853	-1.18933	-1.5241	-1.66364	-1.17312		-0.745457	-0.97583	-1.26747	-1.65343	-0.9362
LOC117584		-0.0743173	-0.565412	-1.56165	-1.34665		-0.0251648	-1.23117	-1.25934	-1.58235	-1.39819		-0.245286	-0.908363	-1.29664	-1.55843	-1.55777
ATP6V1G1		-0.196624	-0.420519	-1.69485	-1.59059		0.00946767	-1.19556	-1.42503	-1.71343	-1.2955		-0.544258	-0.853085	-1.17152	-1.84458	-1.27517
ZNF211		0.00245033	-0.699271	-1.68371	-1.36618		-0.210522	-1.07141	-1.58323	-1.36614	-1.1861		-0.432831	-0.568218	-1.18633	-1.31098	-0.861561
RASGRP1		-0.66526	-0.626376	-1.76516	-1.1005		-0.147885	-1.34378	-1.5654	-1.44035	-1.6824		-0.278252	-1.12017	-1.06877	-1.24523	-1.03617
AUTS2		-0.480577	-1.59904	-2.01463	-2.02392		-0.31725	-1.19245	-1.32172	-2.26984	-1.57266		-0.22046	-1.02454	-1.08356	-1.51636	-1.06081
FLJ12895		-0.493524	-1.08958	-1.84754	-1.65297		-1.06098	-0.805821	-1.13067	-1.9488	-1.33172		-0.393255	-0.999806	-1.20118	-1.71229	-1.41297
M35730		-0.847936	-1.57028	-2.30003	-1.45888		-0.689485	-0.986169	-1.26963	-1.3463	-0.858429		0.0841715	-1.04524	-1.28007	-1.45544	-1.0576
AF490771		-0.87195	-1.49556	-2.25496	-2.00977		-0.827323	-1.17972	-1.39582	-1.35003	-1.16898		-0.0572758	-0.935112	-0.989904	-1.50411	-1.21532
CHST12		-0.833601	-1.27653	-2.10363	-1.98829		-0.752795	-0.652871	-0.791193	-1.34024	-1.14155		-0.381765	-0.89093	-1.06428	-1.28346	-1.12918
ARL7		-0.232249	-1.18516	-2.15054	-1.5691		-0.364459	-1.21971	-1.60408	-1.94894	-1.69824		0.483091	-0.79873	-1.0166	-1.15143	-1.76203
CDH4		-0.356422	-1.11873	-1.93579	-1.28228		-0.324798	-1.29447	-1.4414	-1.84199	-1.43407		-0.033163	-0.918415	-1.33406	-1.756	-1.62792
ARL7		-0.388694	-1.18898	-1.84246	-1.20975		-0.46151	-1.43175	-1.59968	-2.01512	-1.82901		-0.0704838	-1.34133	-1.53562	-1.8685	-1.89165
ARHGAP9		0.141494	-1.7081	-1.36406	-0.852433		-0.196014	-1.69579	-1.35574	-1.20345	-0.590085		0.0067625	-1.26115	-1.23405	-0.832127	-0.758179
LAPTM5		-0.583301	-1.85151	-1.42696	-1.02902		-0.535739	-1.88224	-1.66754	-1.21153	-0.50091		-0.314653	-1.50377	-1.64414	-1.09035	-0.973005
A_23_P214710		-0.797441	-1.6405	-1.60375	-1.82533		-0.749857	-1.18244	-1.28969	-1.43537	-1.25072		0.1319	-1.00309	-1.04316	-0.723078	-0.961549
PPP3CC		-0.578449	-1.20688	-1.17954	-1.03535		-0.871183	-1.07769	-1.35835	-0.916282	-1.02381		-0.245088	-1.33559	-1.32389	-1.28922	-1.06954
SPOCK2		-0.553807	-1.81635	-1.29454	-0.840519		-0.455908	-1.35099	-1.21142	-1.00886	-0.850839		0.184773	-1.3032	-1.30712	-0.907898	-0.959535
DSCR1L2		-0.834119	-1.50663	-1.11817	-1.09957		-0.608468	-1.26809	-1.18466	-1.23859	-1.14727		-0.336625	-1.15654	-1.1027	-0.636119	-0.945745
PPP3CA		-0.603211	-1.03155	-1.4685	-1.59563		-0.543555	-1.70911	-1.51525	-1.26298	-1.08895		-0.446236	-1.10034	-1.25971	-0.99324	-0.39258
SAMD9		-0.554286	-1.45629	-2.1216	-1.72288		-0.146509	-1.63044	-1.68026	-1.6004	-1.11552		-0.49596	-0.640774	-0.932729	-0.853786	-0.293504
CRIP2		-0.460833	-1.54669	-1.75819	-1.67958		-0.659604	-1.59812	-1.46758	-1.88148	-0.795995		-0.843609	-0.553225	-1.02719	-0.961098	-0.731622
B3GALT4		-0.896257	-1.62623	-2.30699	-0.89127		-0.452922	-1.51859	-1.23636	-1.79627	-1.03349		-0.83909	-1.39971	-1.31293	-1.29271	-1.28761
LRP10		-0.775113	-1.20316	-2.1571	-0.912284		-0.671296	-1.37029	-1.64693	-1.74023	-0.604883		-0.786911	-0.89282	-1.38733	-1.77254	-0.940613
PFC		-0.841087	-1.59389	-1.60971	-1.25808		-0.850107	-1.86297	-1.47456	-1.55034	-1.51076		-0.873354	-1.26541	-1.79762	-1.02858	-1.45252
CDC42SE1		-0.900546	-1.20694	-1.27057	-1.26349		-0.763502	-1.41352	-1.13008	-1.5055	-1.74434		-0.816871	-1.17252	-1.29893	-0.564589	-1.5792
CDH22		-0.52288	-1.22476	-1.5034	-1.20173		-1.25124	-1.25095	-1.42711	-1.6418	-1.28806		-0.376999	-1.0473	-1.39873	-1.25888	-0.779332
FBLN5		-0.948982	-1.25786	-1.50536	-0.948919		-1.05046	-1.84481	-1.54711	-1.4827	-1.3785		-0.741844	-1.09851	-1.06011	-1.1889	-1.02188
LFNG		-0.984184	-1.55326	-1.75166	-1.12674		-1.36843	-1.78894	-1.66792	-1.66571	-1.45692		-1.00509	-1.12602	-1.15858	-1.09009	-0.562053
ARHGAP12		-0.784627	-1.0682	-1.70778	-1.44172		-1.01241	-1.31505	-1.4091	-1.74209	-1.40453		-1.15386	-1.1283	-1.29552	-1.62431	-1.07101
GLG1		-0.736162	-1.14238	-1.6339	-1.19668		-0.746938	-1.30017	-1.2513	-1.59074	-1.33339		-0.927989	-1.52955	-1.58475	-1.83749	-1.43294
FOXO1A		-0.60013	-1.2791	-1.65873	-1.70151		-0.94224	-1.35862	-1.45834	-1.32484	-1.3435		-0.881004	-1.4527	-1.43988	-1.8392	-1.5014
DSIPI		-0.614852	-1.2592	-1.63396	-1.2903		-1.13111	-1.48735	-1.64415	-1.40941	-1.38425		-1.13315	-1.3636	-1.57867	-1.68643	-1.74739
MGC24133		-0.953256	-1.65545	-1.66251	-1.44366		-0.959282	-1.71514	-1.63583	-1.35689	-1.12378		-1.21594	-1.29465	-1.36893	-1.28181	-1.00513
KIAA0792		-1.14578	-1.61583	-1.57595	-1.58201		-1.14236	-1.25047	-1.25112	-1.18347	-1.24827		-1.11479	-1.2277	-1.44155	-1.26383	-1.46622
NDRG2		-0.988012	-1.40198	-0.993033	-0.940367		-1.0324	-1.48015	-1.46845	-1.14432	-1.07468		-1.00624	-1.2945	-1.34805	-1.355	-1.20793
HOM-TES-103		-1.03366	-1.28317	-1.30455	-1.16216		-1.22551	-1.26833	-1.35753	-1.32002	-1.18936		-1.34927	-1.00001	-0.908099	-1.3225	-1.0005
SPG7		-0.807502	-1.09978	-1.4083	-1.29654		-1.05589	-1.18145	-1.30355	-1.3428	-1.0817		-1.04624	-1.15778	-1.31038	-1.22937	-1.17671
SCOTIN		-0.844498	-1.64758	-1.65223	-1.96782		-1.01915	-1.62078	-1.62816	-1.45268	-0.955813		-0.722576	-2.08762	-0.995834	-1.48707	-1.09509
FLJ35036		-1.16267	-1.68734	-1.50663	-1.97832		-0.85008	-0.982238	-0.796131	-0.866188	-0.719343		-0.774782	-1.38257	-1.00039	-1.2449	-1.13734
GRAP		-0.997956	-1.82007	-1.38633	-1.77069		-1.0287	-1.12401	-1.11932	-1.03984	-0.961781		-0.722253	-1.68308	-0.973334	-0.727564	-0.95463
PACSIN1		-1.01515	-1.73642	-1.948	-1.51699		-1.18845	-0.860545	-1.20256	-1.48248	-0.866839		-0.883153	-1.25636	-0.942261	-1.26549	-1.22072
BTN3A2		-1.23391	-1.41313	-1.96608	-1.604		-1.4396	-0.908933	-0.905985	-1.08089	-0.859941		-1.37778	-0.867179	-1.19142	-1.3578	-1.16396
FLJ13373		-1.02378	-1.25984	-1.79459	-1.42264		-0.834808	-1.19284	-1.14976	-1.34385	-1.17421		-1.28142	-0.76097	-1.04902	-1.20372	-1.04698
BTN3A1		-1.00543	-1.14803	-1.85404	-1.79867		-0.881914	-1.03257	-1.20431	-1.22672	-1.00429		-0.781334	-0.756826	-1.04143	-1.05078	-0.914032
A_23_P164368		-1.08392	-0.932583	-1.70415	-1.65406		-0.91776	-0.805251	-1.12052	-1.10405	-1.18935		-1.17352	-1.06598	-0.978395	-1.22279	-1.46302
MX2		-0.641687	-1.33914	-1.75987	-1.77784		-0.879596	-1.42834	-1.12688	-0.991575	-1.09847		-0.84499	-1.08984	-0.915448	-1.07537	-1.07039
hIAN2		-0.998102	-1.56933	-1.87737	-1.78633		-1.30549	-1.53623	-1.17893	-1.25907	-1.28017		-0.930542	-1.10737	-1.09106	-0.92382	-0.941147
MX1		-0.906649	-1.08123	-1.89975	-2.06658		-1.35725	-1.43549	-1.58346	-1.38431	-0.811153		-0.8632	-1.05453	-1.37221	-1.04091	-0.626054
HLA-DPA1		-0.857852	-1.37585	-1.95416	-1.69359		-0.698401	-1.32194	-1.18656	-1.55654	-0.903429		-0.831341	-1.05876	-1.16509	-1.18125	-0.85519
hIAN6		-0.755435	-1.37204	-2.14399	-1.97374		-0.752743	-1.35304	-1.55604	-1.63575	-0.969519		-0.664376	-1.02636	-1.26118	-1.11555	-0.55592
PIK3R1		-0.281316	-1.47487	-1.65937	-1.5545		-1.16072	-1.25001	-1.58239	-1.4494	-1.49787		-0.337622	-0.429494	-0.473084	-1.20369	-1.60496
HEL308		-0.548009	-1.13346	-1.03048	-1.79457		-1.40237	-1.19463	-0.991398	-1.1496	-1.50976		-0.809023	-0.846232	-0.870656	-0.615218	-1.10772
MGC10986		-0.357601	-0.735845	-1.35621	-1.15299		-1.00748	-1.06162	-0.930208	-1.24578	-1.0486		-0.559921	-0.746873	-0.802445	-1.01623	-1.5899
CASP4		-0.764652	-0.878222	-1.53149	-1.59349		-0.883242	-0.536937	-0.9873	-1.40857	-0.856612		-0.830758	-0.527644	-1.01319	-1.16931	-1.07318
PARC		-0.712411	-1.07478	-1.25668	-1.25035		-1.04733	-0.823858	-1.22785	-1.48058	-1.08146		-0.791454	-0.834637	-0.798229	-1.17027	-1.03905
RARRES3		-0.532541	-0.717771	-1.41134	-1.44057		-0.913095	-1.1103	-1.13912	-1.21523	-1.11496		-0.874571	-0.800682	-0.881288	-1.2286	-1.12563
C6orf32		-0.671935	-0.74368	-1.45301	-1.62795		-0.937975	-1.00681	-1.13251	-0.933958	-1.42541		-0.672224	-0.33079	-1.01577	-1.07004	-1.0523
RBBP6		-0.912798	-1.60374	-3.00325	-1.39013		-1.06814	-1.24287	-1.25358	-1.97186	-1.53539		-0.866745	-1.19461	-2.17888	-2.17232	-1.17685
MGC17330		-0.62807	-2.02018	-2.84454	-2.41059		-0.897043	-1.33823	-1.66134	-1.51695	-1.15899		-0.845082	-1.59484	-1.93588	-2.5072	-1.30025
SYTL1		-1.61265	-2.57275	-2.60943	-1.75928		-1.39321	-1.52377	-1.76642	-1.75413	-1.21916		-0.112309	-1.82419	-1.9183	-1.71596	-1.57339
KIAA0599		-2.10701	-2.82176	-2.5678	-2.7391		-1.27499	-1.38484	-1.31828	-1.44921	-1.30837		-1.13683	-1.16412	-0.947687	-1.31154	-1.09562
BC038972		-1.32692	-2.44716	-3.04029	-2.46432		-1.30671	-1.19473	-1.41931	-1.90539	-1.33041		-1.34414	-1.15438	-1.46524	-1.16668	-1.26756
SMPD1		-0.914886	-2.43004	-1.86554	-2.77774		-0.834971	-1.09178	-1.13004	-0.459605	-0.839359		-0.871981	-1.48161	-1.33299	-0.584742	-0.911967
FGR		-1.46548	-2.42693	-2.73975	-2.62192		-0.402077	-0.730858	-0.65524	-0.833279	-0.599512		-0.95308	-1.24506	-1.34231	-1.65979	-1.42151
KLRG1		-0.760616	-1.90307	-2.37462	-2.35222		-0.147578	-0.724755	-0.695977	-0.842375	-1.06623		-0.836263	-1.51632	-1.86275	-1.81199	-1.54059
CCR5		-1.85894	-1.90208	-2.49444	-3.14886		-0.000303	-0.842253	-1.03407	-1.26451	-1.188		-0.80054	-1.16429	-1.32804	-1.07766	-1.48064
BIRC1		-1.77993	-1.91678	-2.06638	-2.08158		-1.22594	-0.488026	-1.50836	-1.57479	-1.69338		-1.84993	-1.45728	-2.29175	-1.46779	-1.3765
TTC16		-2.0121	-1.38865	-2.03884	-2.40101		-0.378121	-0.907654	-1.21514	-0.677573	-1.18461		-1.74276	-1.48884	-1.62851	-0.887428	-1.40272
SPINK2		-0.24227	-1.73206	-2.18923	-2.054		-0.641533	-1.48348	-0.94947	-1.21363	-0.896011		-1.39519	-2.1883	-2.21053	-2.62327	-2.1697
ATM		-0.341391	-1.98697	-1.9659	-1.47233		-0.00916083	-1.95199	-1.62625	-1.46328	-1.35851		-1.29304	-2.02582	-2.43508	-2.67383	-2.2956
FCGBP		-0.978122	-1.7875	-1.96331	-2.13557		-0.917219	-1.23303	-1.22106	-1.1197	-0.874736		-2.13514	-1.97122	-2.34357	-2.43107	-1.86728
FCGBP		-0.774533	-1.35809	-1.83904	-1.78898		-1.06363	-1.45285	-1.30105	-1.20728	-0.711232		-2.5179	-2.40422	-2.70351	-2.76115	-2.25995
C1orf38		-2.60806	-2.89161	-1.55561	-1.44997		-2.15446	-1.80618	-1.48798	-1.00799	-0.18097		-1.83797	-1.34481	-0.649752	-0.155682	0.18104
HIST1H1D		-2.2069	-3.27329	-1.04631	-0.947047		-2.17289	-1.82673	-1.69739	-1.10988	-0.814578		-1.34218	-1.33602	-1.59627	0.0470833	-0.544884
LSP1		-1.91804	-2.46355	-1.32004	-0.304883		-2.50196	-2.27772	-1.73433	-1.07466	-0.280621		-2.47584	-2.31396	-1.9208	-1.45489	-0.661591
SIT		-2.27327	-3.19087	-1.4213	0.0517847		-2.48403	-2.71878	-1.84337	-1.05529	-0.069181		-3.11862	-2.51556	-1.85007	-1.16786	0.103063
MSF		-1.90267	-2.66092	-0.472694	0.130841		-2.83691	-1.81022	-0.477936	-0.301871	-0.407746		-3.09156	-1.67627	-0.741544	-0.601858	-0.934736
C9orf59		-2.78819	-2.33255	-1.15685	-1.0551		-3.20591	-1.50107	-0.878953	-0.490752	-0.535831		-2.51429	-1.62182	-1.24642	-0.809978	-0.989943
GALNT12		-1.72709	-2.21854	-1.06846	-0.371199		-2.52702	-1.92094	-1.35353	-0.470074	-1.05244		-1.60038	-1.10241	-1.44934	-0.815013	-0.835242
BIN1		-1.60067	-2.43249	-1.17076	-0.640344		-1.91643	-1.65317	-0.970818	-0.926228	-0.351119		-2.38221	-2.03745	-1.73735	-1.2631	-1.39389
KCNQ1		-1.17532	-2.69653	-0.653696	-0.0255887		-1.65688	-1.94802	-1.28463	-0.574148	-0.573034		-2.0452	-2.13482	-1.61224	-1.06337	-1.06717
NPDC1		-1.30009	-1.86221	-0.94283	0.259163		-2.02126	-1.88854	-1.39015	-1.14017	0.241116		-2.17449	-1.7652	-1.18437	-1.50387	-1.27363
SLC16A5		-1.24915	-1.61329	-1.16863	0.213343		-2.02824	-2.02738	-1.62393	-1.23267	-0.275784		-2.17192	-1.36915	-1.45572	-1.33915	-0.775949
NM_022126		-1.20849	-1.63796	-1.15025	-0.269075		-1.57558	-2.21296	-1.32122	-0.780284	-1.14449		-2.16284	-1.58603	-1.39022	-1.49819	-1.15695
MAP3K12		-1.82046	-1.83054	-0.900145	-0.598303		-1.91443	-1.48603	-0.99863	-1.08624	-1.15557		-2.43123	-1.64668	-0.805116	-0.772746	-0.955637
TPCN1		-1.42254	-1.44884	-0.939854	-0.346796		-2.0255	-1.44213	-1.10488	-1.05085	-0.548078		-2.01523	-1.41667	-0.821269	-0.958306	-0.627936
RNASET2		-1.15801	-1.93775	-1.26859	-0.449477		-1.80136	-1.79862	-0.943353	-0.921071	-0.46069		-1.89566	-1.88472	-1.10309	-1.0238	-0.886447
HLA-DMB		-1.96869	-2.85494	-2.19273	-0.842511		-1.77781	-2.00889	-1.80959	-2.11546	-1.43068		-2.0088	-1.27475	-1.083	-1.53824	-0.731466
FBXL16		-2.37129	-2.20708	-1.88565	-0.557687		-2.64178	-2.2147	-2.05907	-2.2395	-1.44671		-2.48427	-1.50815	-1.1922	-1.51018	-1.25596
BTN2A1		-0.631999	-1.08512	-1.72582	-1.82151		-2.23121	-1.56024	-1.29718	-1.52204	-1.34406		-1.63188	-0.94978	-1.6264	-0.728166	-1.45854
HRMT1L1		-1.46091	-1.60806	-1.40698	-1.62024		-1.66583	-1.44699	-1.36519	-1.1605	-0.96856		-1.77666	-1.66107	-1.59126	-1.58988	-1.70667
TOB1		-0.893159	-1.42259	-1.27944	-1.394		-1.64867	-1.78399	-1.52718	-1.31994	-1.25174		-1.81778	-2.12724	-1.83778	-1.56751	-1.21225
CITED4		-1.02	-1.2251	-1.46753	-1.06369		-1.13104	-1.47755	-1.49657	-1.4071	-1.44303		-1.61178	-1.64294	-1.70688	-1.56757	-1.48634
RBL2		-0.95578	-1.24118	-1.57764	-0.756609		-1.22835	-1.6104	-1.66704	-1.38164	-1.41052		-1.66943	-1.652	-1.48307	-1.72419	-1.54574
DPEP2		-1.17639	-1.70669	-1.72301	-1.65513		-1.2449	-1.64963	-1.49885	-1.29762	-1.56994		-1.36804	-1.71868	-1.35254	-1.69845	-1.49957
LOC81558		-0.794814	-1.78298	-1.83785	-1.24076		-1.41134	-1.72125	-1.55149	-1.57927	-1.26712		-1.52024	-1.78115	-1.52952	-1.77653	-1.32437
ABCA7		-1.03552	-1.85744	-1.47259	-1.81321		-1.43231	-1.05133	-0.853355	-0.923522	-0.771872		-1.26005	-1.67027	-1.54858	-1.66374	-1.51047
EHD1		-0.633626	-1.49685	-1.79544	-1.52011		-1.03375	-1.2113	-0.977897	-1.09388	-0.867924		-1.5811	-1.98082	-1.738	-1.61264	-1.76055
NR3C2		-1.66105	-2.12073	-2.02225	-1.60525		-1.22976	-1.98533	-1.31668	-1.44667	-1.67915		-1.87314	-2.15313	-1.92757	-1.96247	-1.46854
SYNE1		-1.09017	-1.91037	-2.00919	-2.14858		-0.917997	-1.64737	-1.77448	-1.87236	-1.68943		-1.7392	-1.79902	-1.90211	-1.89553	-1.62094
ADRB2		-0.883545	-2.26172	-2.28757	-1.86544		-0.731167	-1.55928	-1.2033	-1.39919	-1.16114		-1.30876	-1.89129	-1.88309	-1.7824	-1.92893
SSB3		-0.981928	-1.40273	-2.23556	-1.90767		-1.37177	-0.918754	-1.20948	-1.54094	-1.32436		-1.17694	-1.41516	-1.85213	-2.13278	-1.78692
CTDSP1		-1.06504	-1.39279	-2.02167	-1.70532		-0.806977	-1.13102	-1.01197	-1.37077	-1.09477		-1.37325	-1.40283	-1.47438	-1.80053	-1.51807
MYO1F		-1.38391	-1.76152	-2.36528	-1.40577		-1.1391	-1.50205	-1.54395	-1.3817	-1.21624		-1.18294	-1.36411	-1.52184	-1.76058	-1.39331
AK091801		-1.52249	-1.63546	-2.08028	-1.8617		-0.987079	-1.3376	-1.40778	-1.76276	-1.57692		-1.19861	-1.11791	-1.49759	-1.67175	-1.53646
MTAC2D1		-1.31203	-1.67565	-2.39973	-1.96649		-0.953827	-1.23938	-1.43849	-1.58491	-1.28778		-1.44966	-1.46268	-1.69467	-1.56292	-1.618
SLC35D2		-0.863504	-1.31325	-1.67095	-1.47173		-0.918812	-0.877213	-0.887163	-1.28783	-1.53477		-0.91602	-1.20369	-1.1442	-1.94595	-2.13332
SGSH		-0.821481	-1.30501	-1.4758	-1.52077		-1.02861	-1.43171	-1.29913	-1.22135	-1.51752		-0.973408	-1.73042	-1.51224	-1.7507	-2.33673
KIAA1582		-1.01388	-0.999217	-1.40592	-1.36441		-1.07146	-0.802721	-1.17711	-1.62554	-1.92349		-1.42417	-1.41775	-1.65832	-2.07117	-2.06701
TBCC		-0.495045	-0.895516	-1.42463	-1.96072		-1.13086	-1.34747	-1.5772	-1.85662	-1.98405		-1.48411	-1.69042	-1.74658	-1.88381	-1.75531
NOSIP		-0.840552	-1.19828	-1.73915	-1.67505		-1.57334	-1.36096	-1.41815	-1.92007	-1.46669		-1.54835	-1.2403	-1.64086	-1.94299	-1.70636
H1FX		-1.75939	-2.52122	-1.74773	-1.49395		-2.09376	-0.799864	-0.867089	-1.24654	-0.442646		-1.6652	-1.36716	-1.31978	-1.33021	-1.6718
BTN3A2		-1.6486	-1.75007	-2.05539	-1.94259		-2.03817	-1.24641	-1.04576	-1.66214	-1.16831		-2.18278	-1.14938	-1.3999	-1.67015	-1.36087
ITGB2		-1.89678	-2.46842	-1.98796	-0.885198		-2.23187	-1.68866	-1.20429	-1.22272	-0.973347		-2.37726	-1.57846	-1.39907	-1.3332	-1.10202
NMT2		-1.73616	-2.41015	-1.78183	-0.516005		-1.80078	-1.45829	-1.26051	-0.836524	-0.655706		-1.67169	-1.52673	-1.92034	-1.20787	-0.796588
THRA		-1.34732	-2.28344	-1.62495	-1.66319		-1.46348	-1.23499	-1.55726	-1.39268	-0.824876		-1.74307	-1.64293	-1.50115	-1.59813	-1.05045
INPP5D		-1.69624	-2.59764	-1.94033	-1.38462		-1.66183	-1.75817	-1.72375	-1.63797	-1.17211		-1.67401	-1.64476	-1.58278	-1.33905	-1.22568
INPP5D		-1.55564	-2.41044	-1.95339	-1.52676		-1.82764	-1.91484	-1.79379	-1.49928	-1.32431		-1.66482	-1.53986	-1.56334	-1.327	-1.15197
DKFZp434N035		-0.925327	-2.02924	-1.98838	-1.14403		-1.64786	-1.71127	-1.52083	-1.31694	-0.602026		-1.60713	-1.54834	-1.75491	-1.37793	-1.22072
TRPV2		-1.5828	-2.04075	-1.25633	-0.909953		-1.27761	-1.91462	-1.55804	-0.997892	-0.942833		-1.71468	-1.64745	-1.3966	-1.23039	-0.902005
DEF6		-1.33395	-2.40365	-1.69476	-0.664229		-1.73303	-2.00071	-1.68996	-1.36865	-0.885274		-1.77176	-1.86122	-1.74472	-1.59373	-1.09322
VNN2		-1.44932	-1.98904	-1.61381	-1.0006		-1.23603	-1.81935	-1.63767	-1.29578	-1.01524		-2.08302	-1.90151	-1.83345	-1.78177	-0.869478
FLJ10948		-1.00035	-1.38139	-1.30586	-0.951426		-1.88694	-1.52563	-1.5099	-1.76277	-1.17316		-2.12522	-1.00873	-1.13292	-1.61666	-1.48522
TRADD		-1.40266	-1.42886	-1.32974	-0.455378		-1.80967	-1.76909	-1.48462	-1.58922	-1.30847		-1.72165	-1.35799	-1.41785	-1.44903	-1.41962
ACK1		-1.06129	-1.84594	-1.46437	-0.720445		-1.86703	-1.75926	-1.43481	-1.30533	-0.968536		-1.8625	-1.61467	-1.43711	-1.56005	-1.16946
MAN2B2		-1.42584	-1.46084	-1.67057	-0.873608		-1.70341	-1.51636	-1.44023	-1.43599	-1.40318		-2.16084	-1.43894	-1.53567	-1.76481	-1.67111
FLI1		-1.17521	-1.50308	-1.21387	-0.542805		-1.66532	-2.03331	-1.53542	-1.5198	-1.20981		-2.45335	-2.08098	-1.88192	-2.07081	-1.67299
ATF7IP2		-1.80306	-1.8639	-1.06916	-0.821278		-1.49678	-1.76024	-1.42285	-1.57173	-1.27272		-2.19668	-1.86766	-1.67596	-1.8124	-2.09548
FLJ35036		-1.24752	-1.53879	-1.92437	-1.77888		-0.842128	-1.53416	-1.39371	-1.21236	-0.965724		-1.84358	-1.20376	-1.07496	-1.30786	-1.14612
CACNA2D4		-1.13228	-1.78027	-1.27065	-1.62239		-0.445877	-1.39294	-1.15396	-0.996906	-1.19697		-1.75712	-0.566168	-0.852885	-0.966952	-1.42204
A_23_P213527		-1.6736	-1.77808	-1.19932	-1.34499		-0.985953	-1.85432	-1.55688	-1.364	-1.73986		-1.47165	-1.38451	-0.665677	-1.34014	-1.14765
CDC42SE1		-0.910865	-1.41496	-1.06955	-1.49445		-0.955741	-1.47347	-1.33933	-1.25601	-1.85214		-1.7722	-1.41112	-1.43412	-1.25733	-1.42606
ZNF404		-2.23986	-2.19707	-2.05295	-0.737455		-0.761281	-1.5069	-1.42196	-1.11883	-1.44678		-1.65489	-0.821827	-1.03665	-1.11716	-1.28639
RECK		-1.99573	-1.47021	-1.94863	-1.07379		-1.41731	-1.28911	-1.65806	-1.61003	-1.61673		-1.58046	-1.05672	-0.933118	-1.66991	-1.0768
MGC3200		-1.83224	-1.87472	-1.56591	-1.22432		-1.84182	-1.74422	-1.29674	-1.46461	-0.939523		-1.78488	-1.05901	-0.945531	-1.33485	-0.710641
SEMA4C		-1.21556	-2.27372	-1.51554	-0.895123		-1.62842	-1.99218	-2.02397	-1.55253	-1.074		-1.37126	-1.85831	-1.38044	-0.574053	-0.819192
DHRS8		-0.886364	-1.82558	-1.46364	-0.54655		-1.09694	-1.96574	-2.27373	-1.21933	-0.930142		-1.33941	-1.48053	-1.09945	-1.03896	-0.338892
SH3BGRL		-1.51248	-2.1613	-1.5423	-0.676109		-1.37588	-2.04722	-1.65793	-1.57844	-1.16805		-1.59024	-1.0798	-0.975562	-1.1917	-0.464913
EPHX2		-1.43598	-2.1282	-1.53841	-0.939202		-1.59445	-2.20447	-2.00383	-1.82817	-1.05873		-1.60988	-1.48466	-1.23917	-1.25354	-0.552158
PYCARD		-1.5093	-1.97734	-1.88072	-0.450106		-1.4505	-1.92738	-1.9067	-1.35853	-0.6049		-1.39575	-1.35475	-1.43014	-1.36084	-0.74436
GSTK1		-1.00238	-1.60014	-1.71756	-0.481358		-1.69415	-1.71659	-1.58275	-1.59177	-1.26854		-1.2677	-0.731582	-0.815851	-0.991538	-0.804788
BC038976		-1.00726	-1.91444	-1.69525	-0.444941		-1.1283	-2.13029	-2.13827	-1.9345	-1.64582		-1.22048	-1.2828	-1.22639	-1.17702	-1.11439
NM_015660		-1.42812	-1.70537	-1.99648	-1.5609		-1.25613	-2.29094	-2.01768	-1.95057	-1.70009		-1.40546	-1.05444	-1.25816	-1.18565	-0.918939
FLJ32028		-1.4413	-2.80553	-1.62208	-1.34467		-1.46187	-1.49387	-1.48957	-1.27296	-0.983319		-1.67492	-0.231065	-1.07128	-0.424587	-0.045394
SNAI3		-1.75998	-2.54052	-2.45469	-1.22826		-1.67056	-1.53285	-1.66843	-1.69379	-0.999739		-0.864761	-0.95295	-0.810791	-0.866678	-0.644496
THC1808835		-1.88816	-1.87609	-1.67429	-0.823115		-0.983081	-1.60038	-1.10472	-1.78237	-1.03548		-0.940601	-1.0149	-0.772097	-0.997731	0.157637
FAM26B		-1.65183	-1.97847	-1.62351	-0.85524		-1.01129	-1.09864	-1.11359	-1.17048	-0.388129		-0.925141	-0.984948	-0.651613	-0.788331	-0.523451
TP53AP1		-1.32174	-1.71186	-1.52158	-0.907697		-0.992898	-1.42209	-1.01578	-1.15038	-0.892284		-1.4633	-0.880956	-0.795424	-1.09739	-0.312721
IFITM1		-1.50009	-1.82927	-1.61664	-0.730689		-1.44715	-1.71227	-1.25855	-0.923947	-0.690443		-1.47823	-1.11565	-0.94914	-1.01529	-0.764391
A_23_P46523		-1.09289	-1.49954	-1.38159	-0.719151		-0.667309	-1.54191	-1.55086	-1.51364	-0.578561		-1.32712	-1.34537	-1.27514	-1.20742	-0.490559
DKFZP586A0522		-1.55245	-1.73702	-1.75257	-1.01235		-0.693064	-1.58921	-0.920341	-1.61141	-0.79207		-1.51357	-1.24113	-1.23356	-1.27619	-0.299965
PLAG1		-0.708969	-1.46038	-1.76015	0.763846		-1.41232	-1.37329	-1.39488	-2.14478	-1.15331		-1.33556	-1.16709	-1.99334	-2.34624	-0.644805
CCNG2		0.07295	-0.918523	-1.52722	1.62052		-0.774014	-2.4517	-2.26557	-2.76107	-0.43551		-1.27784	-1.81351	-1.79872	-1.95642	-0.407109
BNIP3L		-0.678833	-1.60383	-0.965126	0.902245		-1.3672	-2.50192	-2.00482	-1.33639	0.448526		-1.84913	-2.02789	-1.84586	-1.75914	-0.050109
HIST1H1C		-0.391393	-2.05808	-1.82321	-0.427216		-1.02923	-3.09174	-2.78386	-2.02884	-1.51703		-0.944287	-2.59929	-2.23383	-1.91431	-0.833228
CRIP1		-0.450301	-1.74989	-1.15161	-0.17283		-0.651058	-3.08145	-2.63669	-1.55172	-0.915951		-0.3305	-2.5642	-2.70825	-1.90171	-0.860796
U09770		-0.552602	-1.54473	-1.04712	0.260024		-0.787047	-3.12179	-2.74276	-2.11126	-0.864687		-0.35513	-2.96875	-2.89467	-2.06839	-0.780763
HIST1H2AH		-0.15117	-1.72522	-1.37959	-1.13263		-1.09277	-2.24063	-2.50725	-1.87385	-0.808857		-0.708922	-1.67287	-2.24695	-0.993734	-0.392137
HIST1H2AD		0.022824	-1.57187	-1.4794	-1.0836		-0.527033	-1.96381	-2.07216	-1.83701	-0.994		-0.689374	-1.77414	-1.75648	-1.69788	-0.713406
A_23_P21882		-0.345719	-1.30524	-1.25124	-0.141917		-0.707348	-2.63308	-2.54536	-1.09272	-0.84692		-0.242712	-1.72478	-1.65385	-1.52858	-0.685766
ARHGDIB		-0.683014	-2.79055	-1.48645	-0.258371		-0.83104	-2.1088	-1.8913	-1.23622	-0.907352		-0.489559	-1.69904	-1.54767	-0.932365	-0.584516
ICAM3		-0.786731	-2.25248	-1.58314	-0.943471		-0.265418	-1.80377	-1.28738	-1.48272	-0.633922		-1.38542	-2.0911	-1.66374	-1.30387	-1.2163
CHI3L2		-1.05059	-1.90337	-1.57333	-0.0856903		-0.882866	-2.11966	-1.5366	-1.36026	-0.0287693		-1.43805	-1.81676	-1.47523	-1.35516	-0.396744
DISC1		-0.988246	-1.47271	-1.23861	-0.538613		-0.86483	-1.79469	-1.24756	-1.14066	-0.708058		-1.50053	-1.92737	-0.829633	-0.967404	-1.02539
SAT2		-0.43744	-1.33274	-1.25384	-0.145843		-1.04608	-1.82328	-1.49369	-1.33526	-0.595172		-1.57258	-1.57606	-1.70224	-1.72881	-0.768136
DGKD		-0.422797	-0.977223	-1.16663	-0.574663		-0.820257	-1.96811	-1.78356	-1.08656	-0.797928		-1.11396	-1.87703	-1.73201	-1.54701	-1.28687
PHIP		-0.425871	-1.14652	-1.05786	-0.369152		-1.21262	-2.13428	-1.52746	-1.45985	-1.10124		-1.48591	-1.96467	-1.5287	-1.26859	-1.54311
PREX1		-0.407016	-1.42818	-0.920629	-0.123814		-0.677027	-1.73762	-1.21048	-1.22707	-0.944498		-0.525785	-1.65865	-1.18057	-1.32257	-0.396264
GKAP1		-0.571902	-1.43707	-1.33966	0.097292		-0.744306	-2.00165	-1.89879	-1.47969	-1.08984		-1.09564	-1.69386	-1.28057	-1.59347	-0.905426
A_23_P170713		-0.520563	-1.74119	-1.08616	-0.0531297		-0.903655	-2.09754	-2.09039	-1.18058	-0.776691		-0.780427	-1.85937	-1.62097	-1.0378	-0.601977
HIST2H2AC		-0.84126	-2.3011	-0.235382	-1.33991		-0.973142	-2.26503	-1.46003	-0.101842	-0.442296		-1.41552	-2.41011	-2.73308	-0.778157	-0.759621
HIST1H1E		-1.31823	-2.66624	-0.501119	-0.0982097		-1.1693	-1.88885	-1.47348	-0.246988	0.520676		-1.74562	-2.16563	-1.95903	-0.0474268	0.836429
FLJ22794		-1.92822	-2.32185	0.0222353	-0.17193		-2.11511	-2.35915	-2.01984	0.248966	0.150413		-2.82003	-2.25675	-1.75646	0.221772	-0.038184
LOC55565		-0.333629	-1.47114	-0.687602	0.656221		-1.87657	-1.4925	-0.915015	-0.556113	0.18131		-0.655682	-1.149	-0.565682	-0.55543	-0.0640147
MYO1G		-1.39454	-1.28448	-0.353675	-0.181488		-1.91048	-1.12091	-0.920093	-0.939721	-0.146977		-1.02457	-0.596526	-0.415336	-0.298321	0.0960617
HMGN3		-0.903415	-0.78072	-0.229243	-0.24728		-1.38648	-1.11968	-0.563943	-0.325055	-0.0675457		-1.89855	-0.765064	-0.360188	-0.08391	0.205188
MR-1		-1.29808	-1.38549	-0.137603	-0.219705		-1.24519	-1.059	-0.407441	-0.151623	-0.068227		-1.36823	-0.969327	-0.852885	-0.317464	-0.0925693
IFITM2		-1.15583	-1.33092	-0.339162	-0.098759		-1.46356	-1.27106	-0.664242	-0.113061	0.202271		-1.15911	-0.855647	-0.305134	-0.19432	0.152052
DECR1		-1.3544	-1.44332	-0.391801	0.159103		-1.32119	-1.18416	-0.715013	-0.616402	-0.155654		-1.58415	-0.904205	-0.411217	-0.453759	-0.149281
AK097004		-1.46816	-1.19568	-1.0222	0.172622		-1.67088	-1.34277	-1.20922	-0.684222	0.157394		-1.41492	-1.45616	-1.50381	-1.19147	0.0222048
DZIP3		-1.22825	-1.71471	-0.700662	0.286383		-1.07566	-1.75436	-1.26329	-1.06053	-0.159229		-1.53381	-1.27962	-0.998229	-0.935746	0.213812
MRCL3		-1.59638	-1.53147	-0.735506	0.28864		-1.51473	-1.72609	-1.53899	-0.990119	-0.32078		-1.75503	-1.36051	-1.41136	-1.16909	-0.325304
LOC89894		-0.781553	-1.15521	-0.548164	-0.045829		-1.11578	-2.33868	-1.25588	-1.03354	-0.665177		-1.45868	-1.29645	-1.08117	-0.777124	-0.487558
SYCP2		-0.716602	-1.07068	-0.784463	0.695415		-1.62335	-2.19076	-1.08248	-1.07161	-0.952509		-1.73828	-1.54601	-0.160189	-0.516233	-0.221638
CRYL1		-1.33543	-1.27116	-0.727681	0.799379		-1.35332	-2.01508	-1.41505	-0.823976	-0.767154		NaN	NaN	NaN	NaN	NaN
FLJ22709		-1.53324	-1.58045	-1.13133	-0.0405243		-0.957762	-1.40879	-0.767436	-1.0228	-0.117785		-1.60333	-0.96927	-1.21146	-0.946012	-0.72171
GMFG		-1.11791	-1.30594	-0.983878	0.0966023		-0.368123	-1.27699	-0.893152	-0.743992	0.0783473		-1.58844	-0.740481	-0.79281	-1.01958	-0.669828
SCAM-1		-0.815583	-1.18176	-0.526824	-0.338145		-0.973437	-1.11511	-1.01186	-0.444031	-0.36353		-1.43592	-1.35322	-1.45802	-0.985414	-1.01909
COG4		-1.24447	-1.28001	-0.500786	-0.094856		-1.33368	-1.17728	-0.711064	-0.492957	-0.434256		-1.90035	-1.39436	-1.07216	-0.92225	-0.852544
C10orf104		-0.810025	-0.640519	-0.842794	0.389515		-1.47049	-0.941545	-0.699724	-0.713389	-0.314393		-1.87262	-1.17122	-1.19018	-1.27274	-0.764932
ZNF133		-1.19308	-0.478893	-0.651782	-0.0104825		-1.22022	-0.756979	-0.58012	-0.867358	-0.610469		-1.5834	-0.623522	-0.8686	-0.945514	-0.521506
MKNK1		-0.794274	-0.632267	-0.410643	0.440402		-1.2583	-0.656938	-0.677228	-0.467304	-0.433804		-1.74102	-0.993108	-0.890194	-0.759065	-0.449868
SSBP3		-0.972867	-1.48742	-1.01559	0.542601		-1.11052	-1.13481	-0.459496	-0.366398	-0.444792		-1.61762	-1.12151	-0.882956	-0.816897	-0.387655
F11R		-0.936272	-1.0249	-0.824389	0.471438		-0.933747	-1.05621	-0.861657	-0.479265	-0.428804		-1.393	-0.797935	-0.763383	-1.17589	-0.505457
AMPD3		-0.943947	-1.07384	-1.00171	0.264216		-1.20231	-1.05252	-0.726546	-0.656765	-0.146998		-1.39432	-0.80901	-0.679933	-0.81674	-0.101362
FLJ39616		-1.01844	-1.34499	-0.789842	0.524197		-0.960171	-0.747086	-0.736268	-0.334407	0.019458		-1.38479	-1.07795	-1.65426	-0.952885	-0.600285
CRYL1		-1.236	-1.05099	-0.63888	0.584548		-0.819915	-1.12352	-0.910553	-1.01019	-0.361533		-1.68785	-1.34212	-1.28464	-0.895155	-0.940866
LOC114659		-0.688871	-0.731026	-0.765676	0.350197		-1.23154	-1.56115	-1.45767	-1.2153	-0.926667		-1.45138	-1.31225	-1.12199	-1.13859	-0.650717
FLJ11267		-0.782248	-1.06683	-1.04668	0.575852		-0.934306	-1.24383	-1.06	-1.26122	-0.736894		-1.57361	-1.28264	-1.24907	-1.40362	-0.904301
AIF1		-0.752431	-1.95406	0.228372	0.937269		-1.12149	-1.94693	-0.894978	-0.233755	-0.132996		-1.67954	-2.0302	-1.10708	-0.383658	0.566309
MSRB		-1.27698	-1.22707	-0.139431	1.05216		-0.922753	-1.3357	-0.875581	-0.342648	0.00589233		-1.54457	-0.895822	-0.965858	-0.629202	-0.395174
TRIM7		-0.929603	-0.802096	0.623352	1.5377		-0.778919	-1.63443	-0.447644	-0.540337	0.620491		-1.43398	-1.20763	-0.60021	-0.226143	0.285113
HIST1H2AG		0.18586	-1.2115	-0.212706	0.907906		-0.646655	-2.41821	-1.69071	-0.498299	0.185077		-0.883464	-1.89338	-1.84443	-0.441028	0.13587
HIST1H2AB		-0.15728	-1.25518	-0.821946	-0.29379		-0.802609	-1.89648	-1.92807	-0.797875	-0.386705		-1.0665	-1.92375	-1.88671	-1.05452	-0.26473
A_23_P259547		0.05762	-1.31806	-1.12923	-0.694851		-0.746736	-1.91887	-1.75393	-1.10036	-0.486474		-0.612273	-1.42155	-1.48189	-1.23678	-0.522095
HIST3H2A		-0.130439	-1.21747	-1.04183	-0.704193		-0.642968	-1.85543	-1.95849	-0.718224	-0.272961		-0.903807	-1.4725	-1.47422	-0.953904	-0.32439
HIST1H2AL		0.079261	-1.52863	-0.769643	-0.108807		-0.517215	-1.951	-1.63376	-1.08444	-0.12824		-0.489492	-1.65269	-1.33121	-0.675232	0.135857
HIST1H2AL		0.239077	-1.42978	-0.535161	0.117027		-0.575888	-2.0333	-1.88388	-0.586441	0.137603		-0.877614	-1.86301	-1.56822	-0.716291	0.333049
HIST1H2BC		-0.955984	-1.69261	-0.713888	-0.353666		-0.692949	-1.91533	-2.20743	-0.600736	-0.195449		-1.17029	-1.62298	-1.28132	0.326283	0.297021
HIST1H4H		-0.955847	-1.90127	-0.0847783	-0.505086		-1.08673	-2.24554	-2.22088	-0.696213	-0.386192		-1.41029	-1.94671	-0.988079	-0.110295	0.192849
HIST1H2BD		-1.02302	-1.83683	-0.650699	-0.550754		-1.06256	-2.33408	-2.06305	-0.613469	-0.58973		-1.04321	-1.67597	-1.50782	-0.163301	0.0175633
HIST1H2BM		-0.593334	-1.36322	-0.328881	0.051521		-0.886317	-2.04453	-2.03407	-0.390221	-0.557397		-1.52742	-1.31637	-1.73628	0.0365457	-0.229864
HIST1H4F		-0.839174	-1.2679	-0.709844	-0.407757		-0.862781	-2.0816	-1.90673	-0.654558	-0.143048		-1.45793	-1.75435	-1.7109	-0.656081	0.0973457
HIST1H2BF		-0.803929	-1.30412	-0.413495	-0.412865		-0.421309	-1.83201	-1.72126	-0.521551	-0.379906		-1.01197	-1.41375	-1.25684	-0.0908123	-0.196816
HIST1H2BI		-0.745795	-1.31669	-0.536201	-0.352694		-0.824926	-1.95531	-1.55204	-0.594097	-0.529483		-1.17815	-1.36055	-1.53275	-0.474916	-0.373067
HIST2H4		-0.57288	-1.05292	-0.24128	-0.32563		-0.853739	-1.9867	-1.41934	-0.651238	-0.504675		-1.52529	-1.69439	-1.5625	-0.485381	-0.294784
HIST1H2BB		-0.832255	-1.37759	-0.14866	-0.0411433		-0.728568	-1.85983	-1.38093	-0.166284	-0.17239		-1.29485	-2.08029	-0.996395	0.22367	0.129951
HIST1H2BN		-0.510033	-1.23907	-0.405325	-0.119064		-1.00041	-1.80351	-1.5625	-0.546031	-0.316055		-1.11428	-1.15852	-1.13302	-0.0528683	0.323622
HIST1H2BH		-0.695641	-1.16193	-0.0462453	-0.101335		-0.72049	-1.46723	-1.57053	-0.127056	-0.303635		-1.03544	-1.07518	-0.894799	-0.024465	0.119219
HIST1H2BO		-0.611317	-1.05489	-0.336717	-0.176527		-0.666014	-1.45347	-1.61291	-0.337066	-0.377732		-1.12038	-0.992397	-0.878686	-0.201821	0.0950393
HIST3H2BB		-0.870964	-1.61818	-0.341129	-0.360965		-1.04334	-1.76398	-1.56346	-0.0148545	-0.222671		-1.00725	-1.14575	-1.30583	0.107314	0.157687
HIST1H2BJ		-0.704435	-1.41272	0.0198077	-0.034006		-0.779112	-1.83586	-1.35054	-0.130286	-0.240365		-1.19493	-1.4366	-1.37905	0.0486427	-0.117133
H2BFS		-0.811693	-1.16991	-0.393142	0.0818347		-1.20766	-1.377	-1.45248	-0.12486	0.133176		-1.28364	-0.964852	-1.02106	0.585622	0.401768
FLJ22054		-0.289647	-1.06931	-0.839028	-1.21461		-0.592112	-1.45331	-0.850422	-1.01545	-1.22285		-1.77193	-1.95886	-1.75437	-1.53232	-1.80611
ABLIM1		0.053544	-1.01766	-1.55303	-0.730917		0.149489	-1.27621	-1.46666	-1.54884	-1.25445		0.0078075	-1.59849	-1.58027	-1.83519	-1.75893
MGC19764		-0.245387	-1.10531	-1.47673	-1.33276		0.29007	-1.39589	-1.46912	-1.70244	-1.53783		-0.532512	-1.81467	-1.95832	-1.98366	-1.84002
FLJ10038		-0.400497	-1.55848	-1.41468	-1.07276		-0.46821	-1.51168	-1.38517	-1.30711	-1.50487		-0.870793	-1.46451	-1.50466	-1.60295	-1.71433
ERBB2IP		-0.171737	-1.40823	-1.54501	-1.25355		-0.0668193	-1.51604	-1.48457	-1.58069	-1.39808		-0.687779	-1.35029	-1.90468	-2.02075	-1.61434
CD3G		-0.569363	-1.31463	-1.14901	-1.16116		-0.17262	-1.50293	-1.25679	-1.39266	-1.63916		-0.628731	-1.37513	-1.83246	-1.98146	-1.80844
ZNF394		0.0325123	-0.382353	-0.893421	-1.20882		-0.880657	-1.57845	-1.57281	-1.60495	-1.59708		-1.37952	-1.80725	-1.80978	-1.91495	-1.76405
UBASH3A		-0.136011	-0.478803	-0.728547	-0.874796		-0.55614	-1.02178	-1.58422	-1.64012	-1.2114		-0.999216	-1.3471	-1.68361	-1.69113	-2.06202
JMJD1A		0.143762	-0.780699	-1.07861	-0.118134		-0.488034	-1.66594	-1.84623	-1.60508	-1.02476		-1.09486	-1.54823	-1.83388	-1.86222	-1.04253
HECA		0.327625	-1.0506	-1.50348	-0.913333		-0.231803	-1.74766	-1.54969	-1.50781	-1.14114		-0.73011	-1.54371	-1.59062	-1.79433	-1.53379
ARRDC2		0.00440667	-0.711849	-1.27627	-0.749488		-0.770566	-1.32679	-1.22812	-1.37307	-0.924526		-0.859079	-1.42237	-1.54093	-1.61292	-1.49851
SLC22A17		-0.342975	-1.59999	-1.58373	-0.555391		-1.16002	-1.47102	-1.05116	-1.40196	-1.35432		-1.33527	-1.07748	-1.33817	-1.2165	-1.59971
ARHGAP15		-0.470372	-1.43528	-1.24285	0.247878		-0.994736	-1.45788	-1.52403	-1.75781	-1.7678		-1.25081	-1.08377	-1.46851	-1.70852	-1.70054
SENP7		-0.665441	-1.4998	-1.09329	-0.0533683		-0.798925	-1.39706	-1.37093	-1.35923	-1.31577		-1.42771	-1.41347	-1.24353	-2.00072	-1.1759
ABCD2		-0.777761	-1.01036	-0.845149	0.228727		-0.960359	-1.48726	-1.55908	-1.76029	-1.49973		-1.74942	-1.42662	-1.29451	-2.21716	-1.49292
AMT		-0.774533	-0.867091	-0.976205	-0.422271		-0.994226	-1.38828	-1.36519	-1.65656	-1.3745		-1.6163	-1.58558	-1.58318	-1.86756	-1.78242
CBX7		-1.4686	-1.31809	-1.93909	-0.573083		-1.40495	-1.04958	-0.948282	-1.40068	-0.939729		-1.01977	-1.05804	-0.742276	-1.47165	-1.09031
APOL3		-1.31375	-0.846078	-1.85854	-1.21607		-1.37501	-0.899029	-1.37443	-1.28003	-0.953922		-1.04197	-0.915769	-1.60254	-1.11879	-0.836466
MGC29956		-1.45588	-1.28293	-1.32701	-0.571224		-0.831143	-1.00177	-1.02227	-0.995291	-0.906656		-1.34731	-1.07764	-1.48013	-1.72127	-0.901596
VPS13C		-1.02001	-0.892857	-1.54864	-1.09663		-0.710255	-0.992779	-1.10237	-1.09937	-1.0312		-1.49767	-1.27142	-1.30888	-1.35529	-1.10823
MGEA5		-1.22776	-1.1554	-1.65181	-0.971064		-1.3814	-1.11603	-1.42335	-1.65627	-0.932449		-1.77412	-1.2684	-1.5511	-1.60441	-0.875996
KIAA1505		-1.26257	-1.80684	-1.88208	-1.1441		-0.94024	-1.43831	-1.19841	-1.4178	-0.870844		-1.62671	-1.43038	-1.4632	-1.43787	-1.26751
SCAP1		-1.64236	-1.64304	-1.61503	-0.675391		-0.940409	-1.25248	-1.36608	-1.40821	-1.03055		-1.62752	-1.16252	-1.0524	-1.2375	-1.13767
ALOX5AP		-1.14259	-1.77548	-1.69833	-0.323605		-1.2216	-1.34593	-1.53171	-1.42592	-0.937302		-1.20617	-1.30811	-1.55382	-1.34638	-0.991016
NM_016175		-1.22699	-1.35514	-1.6798	-0.812659		-1.08571	-1.30985	-1.40793	-1.35687	-0.924156		-0.939203	-1.11364	-1.32755	-1.89058	-1.0991
MGC2650		-1.02697	-1.39838	-1.31826	-0.202406		-1.60505	-1.33934	-1.15576	-1.21771	-1.13527		-1.61282	-1.17606	-1.57421	-1.69149	-1.55706
MAN2A2		-1.00869	-0.849693	-1.50478	-0.28491		-1.1838	-0.907638	-1.19087	-1.06898	-1.13226		-1.44837	-0.788157	-1.09244	-1.37791	-1.59456
KIAA1002		-0.876679	-0.841594	-1.4619	-0.692317		-1.43352	-1.12397	-0.96829	-1.04886	-1.13941		-1.74188	-1.01984	-1.49297	-1.54059	-1.47927
MK2S4		-1.0691	-1.20014	-0.964237	-0.405927		-1.24425	-1.28082	-1.18232	-0.715782	-1.11609		-1.76253	-1.54269	-1.31685	-1.06098	-1.29349
NM_022126		-1.10582	-1.36133	-1.30463	-0.471718		-1.43068	-1.71307	-1.39451	-0.990638	-0.992582		-1.76586	-1.08814	-1.1966	-1.37112	-1.05314
NM_174923		-0.942877	-1.30525	-1.11752	-0.678405		-1.68416	-1.69306	-0.901882	-1.05851	-0.69589		-1.95467	-1.2881	-0.972165	-1.37213	-0.723897
AK024423		-1.10864	-1.11446	-1.0476	-0.596414		-1.44464	-1.34152	-1.17196	-1.07395	-0.451429		-1.52268	-1.15996	-1.23317	-1.39404	-0.785387
NME3		-1.17385	-1.18751	-1.32888	-0.574943		-1.68589	-0.997741	-0.756563	-1.18851	-0.626951		-1.45499	-1.19758	-0.911247	-1.32759	-0.98215
NME3		-1.2273	-1.09355	-1.21931	-0.330387		-1.71484	-1.21579	-0.842583	-1.11011	-0.712521		-1.64532	-1.48217	-1.27866	-1.54898	-1.33562
DGKA		-1.24761	-1.48504	-0.891633	-0.62627		-1.20214	-1.09244	-0.886724	-1.00336	-0.759064		-1.74557	-1.02967	-0.986461	-1.19088	-1.13023
PARVG		-1.25878	-1.41532	-1.07376	-0.714863		-1.23401	-1.09198	-1.02993	-0.939567	-0.686622		-1.14137	-1.18317	-0.881131	-1.11271	-1.18466
LOC338692		-1.16071	-1.26835	-1.00787	-0.870626		-1.24633	-1.07983	-0.498505	-0.612254	-0.582049		-1.62987	-1.1819	-1.22585	-1.22668	-0.932425
C11orf13		-1.12115	-1.129	-1.10232	-0.818079		-1.19685	-1.06762	-0.613559	-0.790151	-0.803824		-1.3999	-1.12911	-1.26723	-1.39171	-1.10915
M-RIP		-0.663613	-0.832044	-0.944424	-1.0295		-1.07596	-0.949632	-0.99451	-0.58724	-0.955341		-0.999206	-0.672659	-0.643886	-0.775252	-1.27621
CDC25B		-0.783316	-1.04108	-0.72596	-0.791252		-0.792133	-0.764708	-0.799848	-0.525695	-0.825648		-0.959123	-0.962477	-0.863972	-0.879589	-1.02616
C19orf13		-0.636403	-0.831115	-0.754084	-0.838816		-0.556036	-0.70857	-0.660588	-0.786755	-0.800258		-0.853777	-0.768136	-0.650282	-1.12456	-0.820512
FLJ20084		-0.774489	-0.992131	-0.979968	-1.00955		-0.664918	-0.565398	-0.768645	-0.864816	-1.01396		-0.805596	-0.760568	-0.783315	-0.984719	-1.13231
TBC1D10		-0.787636	-1.00184	-1.16884	-0.895736		-0.64608	-0.60016	-0.745756	-1.0478	-0.965385		-0.865625	-0.834627	-1.12401	-1.23698	-1.10547
ENST00000277124		-0.897192	-0.898856	-1.14982	-0.995983		-0.835408	-0.815267	-0.999096	-1.12583	-1.21689		-0.785453	-0.696896	-0.71738	-0.97083	-0.884909
ACAS2L		-0.915247	-0.549042	-1.23386	-1.0971		-1.12593	-0.971719	-0.918423	-1.14215	-1.00644		-0.870089	-0.91189	-1.30621	-1.39469	-1.20441
TRIP11		-0.673215	-0.661923	-0.670969	-0.7278		-0.894598	-1.02912	-1.05659	-0.958414	-0.893533		-1.24332	-0.785096	-1.04884	-1.19035	-0.965327
CD3Z		-0.627373	-0.776028	-1.20417	-0.771938		-1.21538	-1.18313	-1.12218	-1.32775	-0.90424		-1.18739	-0.680537	-0.933384	-1.28095	-0.640659
NDE1		-0.486887	-1.06845	-1.38813	-0.715474		-1.24309	-0.919263	-1.01267	-1.01561	-0.943382		-1.146	-0.828754	-0.86346	-1.17578	-0.932865
CHN2		-0.491517	-0.969055	-1.07514	-0.86695		-1.01698	-0.777113	-0.982234	-0.901975	-0.875951		-0.939598	-1.00316	-1.0917	-1.11577	-1.0737
C14orf101		-0.807091	-0.665125	-0.850808	-0.892854		-0.856937	-0.608639	-0.485045	-1.1119	-1.1117		-1.09171	-0.790715	-0.78218	-1.48604	-1.26471
DTX3		-0.783957	-0.976431	-0.859316	-0.639974		-1.16743	-0.790725	-0.643555	-1.25485	-0.778048		-1.11501	-0.540587	-0.686214	-1.2717	-1.14494
THC2001309		-0.672602	-1.04904	-1.19559	-0.144266		-0.90481	-0.73708	-0.775411	-1.15228	-0.99684		-0.676782	-0.866272	-0.894466	-1.26542	-1.41058
THSD1		-0.616193	-0.725151	-1.30886	-0.231043		-0.568233	-0.702991	-0.688437	-0.837879	-0.90868		-0.832017	-0.771297	-0.753702	-1.29779	-0.958314
MYO15B		-0.489525	-0.883889	-1.02609	-0.650477		-0.696275	-0.964687	-0.936013	-1.02132	-0.448379		-0.662613	-1.13178	-1.33123	-1.40489	-0.874178
SNURF		-0.544057	-1.14479	-1.01886	-0.495599		-0.955822	-0.642421	-0.359603	-0.669444	-0.467172		-0.897681	-0.767003	-1.36158	-0.977357	-1.08857
EPM2AIP1		-0.382563	-0.699598	-1.14821	-0.475425		-0.571995	-0.35896	-0.491183	-0.472133	-0.624184		-0.979069	-0.690051	-1.02432	-1.25034	-1.10411
NM_014615		-0.273835	-0.755799	-1.28481	-0.729714		-0.352384	-0.49608	-0.616257	-0.526746	-0.419443		-0.709389	-0.832386	-1.29467	-1.60699	-0.825505
HCST		-0.459832	-1.4299	-1.68725	-0.878067		-0.853383	-0.925751	-0.916819	-1.29647	-0.756333		-1.03833	-1.42153	-1.31734	-1.59569	-1.02598
FLJ21438		-0.836329	-1.25138	-1.33992	-1.04511		-0.343364	-1.28214	-0.945478	-0.943975	-0.837493		-0.762154	-1.03276	-1.07142	-1.26608	-1.57284
TOM1L2		-0.631437	-1.13361	-1.49518	-1.04258		-0.502906	-0.783979	-0.856362	-1.24541	-0.863942		-0.648496	-0.972305	-1.5909	-1.53193	-1.45998
STK38		-0.451288	-1.49098	-1.22271	-1.02692		-0.3274	-0.942177	-1.19663	-1.16227	-0.883246		-0.569419	-1.19948	-1.33777	-1.37931	-1.15578
GAB3		-0.969375	-1.557	-1.84113	-1.27288		-0.663358	-0.920727	-0.847333	-1.06561	-0.731741		-0.771481	-1.11233	-1.19943	-1.31571	-1.30192
MYBL1		-1.13522	-1.52451	-1.75637	-1.64098		-0.238209	-0.869896	-0.865139	-0.902559	-0.939118		-0.839871	-0.929216	-1.04706	-1.06462	-1.06527
MKRN1		-0.420935	-0.65798	-1.35705	-0.29231		-0.91146	-0.94931	-0.904291	-1.01914	-0.851317		-1.43879	-1.42292	-1.41452	-1.50506	-1.21684
NM_005088		-0.137834	-0.725722	-1.00826	-0.621128		-0.890668	-1.48881	-1.35918	-1.30882	-1.09826		-1.2127	-1.41476	-1.28867	-1.46814	-0.55812
FAM46C		-0.570618	-1.02354	-1.31816	-0.784033		-0.734332	-1.32977	-1.08016	-1.14875	-1.21413		-1.15022	-1.12469	-0.934891	-1.26291	-0.934645
ERCC5		-0.244274	-0.979616	-1.10405	-0.266749		-0.729732	-1.16285	-1.15467	-1.13405	-0.994338		-0.796226	-1.21503	-1.38563	-1.14468	-0.951407
ZNF46		-0.47699	-0.894691	-0.950156	-0.330623		-0.74677	-1.24277	-1.0944	-1.11149	-1.06278		-1.0542	-1.22375	-1.20647	-1.21219	-1.21029
POU5F1		-0.482465	-1.06065	-1.14177	-0.787207		-0.698804	-0.830209	-0.664884	-1.56256	-1.42795		-0.880292	-0.830327	-1.33313	-1.54262	-1.44691
MYCBP2		-0.643304	-0.612362	-1.24855	-0.833788		-0.439037	-1.00878	-0.870705	-1.12118	-1.4751		-1.09626	-1.27632	-1.21294	-1.47977	-1.54146
RNF44		-0.69711	-0.742416	-1.02053	-0.708131		-0.807044	-0.99648	-1.24617	-1.24603	-1.30119		-1.21887	-1.2508	-1.72464	-1.76072	-1.54479
CCL5		-0.324006	-1.13481	-1.50784	-1.07085		-0.169931	-0.486996	-0.611933	-0.794191	-0.731132		-0.574352	-1.88249	-1.90136	-2.09063	-1.90325
LTK		-0.989762	-2.02413	-1.63427	-1.4059		-0.602601	-1.18107	-0.595162	-0.3682	-0.744987		-1.03533	-1.83775	-1.90274	-2.07555	-1.48839
C9orf19		-0.849419	-1.33452	-0.728836	-0.698569		NaN	-0.356961	-0.22479	-0.809587	-0.255406		NaN	-2.35892	-0.842304	-1.91619	-2.06309
CD8A		-0.699695	-1.39999	-1.21769	-0.158277		0.0463358	-0.454947	0.165248	-0.0594517	-0.038767		-1.3469	-1.444	-1.41675	-1.38647	-1.03639
S100B		-0.638166	-1.2589	-1.40065	-1.12778		-0.305714	-0.76233	-0.259372	-0.364392	-0.385806		-1.32029	-1.88759	-1.45299	-1.82847	-1.53241
PHEMX		-0.636424	-1.08841	-1.33364	-0.511128		-0.381478	-0.776676	-0.839114	-0.572083	-0.355595		-1.1951	-1.51514	-1.6257	-1.53116	-1.36606
LTBP3		-0.460322	-0.910964	-0.832404	-0.474425		-0.744915	-0.740328	-0.656847	-0.505294	-0.483157		-1.29146	-1.49315	-1.44723	-1.46577	-1.69156
CD164L1		-0.829816	-0.970698	-0.725194	-0.335493		-0.489258	-0.533892	-0.257546	-0.440419	-0.255927		-1.84636	-1.51795	-1.47418	-1.55114	-1.32066
LOC340061		-0.827015	-1.52829	-0.736223	-0.146333		-0.833943	-0.945699	-0.571156	-0.31776	0.398964		-1.86352	-1.80103	-1.64643	-1.44824	-1.34826
FLJ10415		-1.33014	-1.29533	-0.68445	0.240997		-1.49605	-0.673205	-0.654777	-0.70684	0.154834		-2.05532	-1.34978	-1.48579	-1.40947	-0.972044
VAV1		-1.059	-1.47193	-0.499796	-0.388741		-1.76573	-0.522584	-0.110454	-0.10897	0.314779		-2.18805	-1.41944	-1.17379	-0.921293	-0.968358
GLRX		-1.07344	-1.62471	-0.792153	0.0994073		-0.319257	-1.5312	-1.18772	-0.493908	0.131468		-2.02946	-2.03133	-1.74045	-1.12996	-0.440586
SREBF1		-0.530187	-0.923521	-1.13973	-0.256631		-1.01036	-0.729253	-1.24765	-0.805191	0.022346		-1.5194	-1.92403	-2.14086	-1.71097	-0.719745
DKFZp761P0423		-1.41222	-1.62454	-0.631055	-1.9174		-1.32837	-0.443568	-0.035219	0.349762	-0.0188477		-2.10306	-1.10252	-0.664021	-0.520841	-1.04029
DBP		-1.21391	-1.70043	-1.15011	-0.766417		-0.423253	-0.808306	-0.314097	0.0432143	-0.407814		-1.07948	-1.19881	-1.12409	-0.551288	-1.48151
MART2		-1.40479	-1.9253	-1.58201	-1.28726		-0.128566	-0.772622	-0.729263	0.263122	0.322207		-1.3131	-1.24069	-1.01702	-0.925856	-0.189618
MYO18A		-1.65271	-1.69737	-0.962773	-0.804597		-0.201729	-0.862091	-0.480998	-0.642979	-0.216912		-1.688	-1.33646	-1.47419	-0.975093	-0.524273
SLC27A3		-1.86092	-2.00923	-1.53212	-1.23321		-0.761477	-0.560932	-0.530629	-0.129709	-0.0348767		-2.12594	-1.33951	-1.05248	-1.05644	-0.733887
SIPA1		-1.69529	-2.21921	-1.08768	-1.00292		-1.71285	-0.964356	-0.338448	-0.0518805	0.032494		-2.20956	-1.23208	-0.928849	-0.912411	-0.82095
UBE1L		-1.77941	-2.35902	-1.52626	-0.965917		-0.99581	-0.587956	-0.598045	-0.88953	-0.0447397		-1.88938	-1.63447	-1.67353	-1.37019	-1.25395
NM_014790		-1.53668	-2.10299	-1.21798	-1.24223		-1.07595	-1.24189	-1.10003	-0.590736	-0.5222		-2.17314	-1.11363	-1.40318	-1.57416	-0.738667
INPP5D		-1.3568	-2.38577	-1.68303	-1.2296		-1.205	-0.242206	-0.579396	-0.390342	-0.315507		-1.23359	-1.14906	-0.643636	-0.439982	-0.866907
DEF6		-1.08854	-1.9971	-1.13159	-1.17192		-1.72001	-0.60284	-0.252353	-0.545106	0.116845		-0.696335	-0.878061	-0.665224	-0.672225	-0.500537
ITGAL		-1.67616	-1.89856	-1.32744	-0.974232		-1.75832	-1.01755	-0.542608	-0.858913	-0.661703		-1.92426	-0.900323	-0.7879	-0.676967	-0.920341
ZCWCC1		-1.48422	-1.23799	-0.932212	-1.14931		-1.29159	-0.884015	-0.663894	-0.983085	-0.857758		-1.57051	-0.833225	-0.677726	-0.799972	-1.01805
FUK		-1.58056	-1.34075	-0.878433	-1.11624		-1.13349	-0.393805	-0.134203	-0.651448	-0.740969		-1.39977	-0.806061	-0.621177	-0.95468	-1.21182
SLC9A3R1		-1.37801	-1.35203	-1.00512	-1.31474		-1.22715	-0.672211	-0.477339	-0.624395	-0.4959		-1.16326	-1.1933	-0.788213	-0.978947	-0.997278
LOC51054		-1.42478	-1.50454	-1.1848	-1.14946		-0.875974	-0.455961	-0.204015	-0.688614	-0.509691		-1.77587	-0.48366	-0.902134	-0.522626	-0.326461
LY75		-1.91561	-1.0184	-1.60491	-1.08257		-1.1497	-0.515875	-0.65475	-0.255749	-0.087505		-1.42177	-0.834867	-0.758885	-0.716076	-0.497938
CASP1		-1.61096	-1.49636	-1.17969	-1.44221		-1.46245	-1.03891	-1.08902	-0.445046	-0.33243		-1.80846	-0.814704	-0.603676	-0.38906	0.33336
ACSL6		-1.00014	-1.01803	-0.442002	-1.58472		-1.1545	-0.529755	-0.83058	-0.675011	-0.933165		-1.22235	-0.749381	-0.256486	-0.608495	-0.390191
C6orf192		-1.19877	-1.06333	-0.913174	-1.76886		-1.34897	-0.920901	-0.866526	-0.401108	-0.689817		-0.656826	-0.572762	-0.24997	-0.121592	-0.325693
NGFRAP1		-1.0864	-1.63316	-0.94249	-0.29921		-0.964514	-1.25429	-1.28535	-0.539203	-0.052483		-0.81295	-0.887824	-1.02099	-0.403304	0.0755502
CXorf12		-1.23379	-1.53585	-1.15959	-0.596184		-1.0687	-1.05746	-1.19108	-0.757637	-0.348494		-0.82482	-0.926119	-0.512276	-0.363885	-0.116455
CBFA2T2		-1.07625	-1.09404	-1.14075	-0.987181		-1.38883	-0.835753	-0.915013	-0.900946	-0.508294		-0.730132	-1.10395	-0.513615	-0.489937	-0.659291
FLJ43339		-0.87793	-0.992877	-1.02405	-0.322049		-1.05905	-0.920874	-0.700749	-0.66104	-0.183762		-1.086	-1.1679	-0.683814	-0.779602	-0.418837
ADA		-0.956456	-1.03249	-1.16432	-0.542899		-1.19386	-1.08703	-1.12544	-1.05487	-0.407279		-1.14996	-1.16013	-0.861935	-0.765545	-0.154458
MGC71745		-1.09065	-1.49219	-0.61806	-0.748841		-0.742994	-1.55835	-1.02505	-0.52878	-0.876707		-0.873099	-1.03279	-0.916971	-0.718421	-0.612983
MAP2K6		-1.11653	-1.86564	-1.0304	-1.05168		-0.948409	-1.10441	-1.14983	-1.09388	-0.867164		-0.990224	-0.996414	-1.1275	-0.777323	-0.761563
ZAP70		-0.83306	-1.36377	-0.756027	-0.686703		-0.978999	-0.827177	-0.477491	-0.400582	-0.382893		-1.1335	-1.23854	-1.14752	-0.998907	-0.854346
PTPRCAP		-0.88344	-1.49013	-0.788793	-0.825681		-0.717036	-0.820597	-0.679169	-0.25676	-0.556442		-0.5556	-1.19303	-1.25385	-0.862552	-1.00106
PECAM1		-1.11692	-1.37223	-1.0582	-0.671974		-0.773141	-1.13028	-0.757906	-0.675291	-0.318119		-1.06256	-1.15097	-0.919149	-0.666961	-0.876769
SUHW4		-1.30331	-0.961402	-1.0257	-1.24231		-1.27138	-1.17247	-1.11845	-1.21033	-0.890554		-1.48555	-0.711031	-0.373775	-0.946657	-0.531782
C20orf36		-0.722577	-1.24309	-1.55641	-1.13643		-0.76815	-1.00511	-1.17372	-1.33584	-1.21187		-1.03065	-0.582141	-0.683616	-1.11646	-0.808735
THC1923293		-0.804812	-1.24285	-1.3038	-1.18032		-0.679664	-1.08499	-1.36208	-1.01512	-1.03046		-1.1028	-0.916582	-1.00159	-1.06699	-0.631127
FLJ20344		-0.974218	-1.0386	-1.31754	-1.18963		-0.585978	-0.992169	-0.92233	-1.39612	-0.695456		-0.979985	-0.744757	-0.755927	-0.754211	-0.726244
TTC3		-0.856437	-1.11823	-1.37888	-1.30741		-1.02369	-1.11784	-0.96433	-0.951261	-0.660792		-0.784412	-0.99286	-0.939735	-0.632713	-0.835426
CITED2		-0.733667	-1.14263	-1.04303	-1.12811		-0.826122	-1.29475	-1.11273	-1.06326	-0.577217		-0.676262	-0.882941	-0.928473	-0.65801	-0.481024
ATP6V1E2		-0.884998	-1.1477	-1.12564	-1.37393		-0.743612	-1.11838	-0.958695	-0.583208	-1.01575		-0.854448	-0.94504	-0.619681	-0.731171	-0.539701
IL18BP		-0.700216	-1.02432	-1.28667	-1.45372		-0.643493	-0.779359	-0.75629	-0.844505	-0.791517		-0.681643	-0.525473	-0.487819	-0.636812	-0.702078
MGC17403		-0.756871	-0.833124	-1.27269	-1.16583		-0.646941	-0.876808	-0.624254	-1.0233	-0.951557		-0.754964	-0.763498	-0.653008	-0.809696	-0.805519
ARHGAP25		-0.78273	-1.12447	-0.99203	-1.47862		-0.843591	-0.844134	-0.630525	-0.970532	-0.712242		-1.13627	-0.750954	-0.600174	-0.7652	-0.632805
ITGB7		-1.4229	-1.09917	-1.18445	-1.46104		-1.36816	-0.288469	-0.788558	-1.1307	-1.17456		-1.03675	-0.102196	-0.211212	-0.689587	-1.33724
AF217993		-1.58877	-1.55664	-1.70852	-2.11839		-1.21769	-0.447166	-0.545126	-0.802111	-0.672533		-0.843358	-0.531118	-0.397405	-0.819047	-1.12974
KCNA3		-1.11389	-1.4593	-1.52418	-1.57932		NaN	-0.427112	-0.825198	-0.873436	-0.877215		-0.640219	-0.729939	-0.173142	-0.92765	-0.935898
IGLL1		-0.838965	-1.24497	-1.85895	-1.65958		-0.382985	-0.440341	-0.571329	-0.87114	-0.559281		NaN	-0.391827	-0.428199	-0.896512	-0.905132
AP1GBP1		-0.999058	-0.983665	-1.44361	-1.62488		-0.520971	-0.225414	-0.349942	-0.682387	-0.468109		-0.297887	-0.489703	-0.678721	-0.761545	-1.04152
D4S234E		-1.35184	-1.60928	-2.02185	-2.0573		-0.816067	-0.900853	-0.487345	-0.379151	-0.508443		-1.57854	-0.812829	-1.14466	-0.848307	-0.392449
CEBPD		-0.869212	-1.44741	-1.99826	-1.93343		NaN	-0.274576	-0.671095	-0.987447	-0.241585		NaN	-1.05193	-1.47282	-1.49165	-1.10118
OSBPL5		-1.29946	-1.51283	-1.5117	-1.56319		-1.04212	-0.43631	-0.707015	-0.540513	-0.230779		-1.07362	-1.26372	-1.03909	-1.13059	-1.30179
SDCCAG33		-1.09413	-1.32594	-1.34009	-1.40614		-0.639387	-0.378109	-0.0498822	-0.600019	-0.288699		-0.770595	-1.37664	-1.3601	-0.982814	-1.43217
CD244		-0.855167	-1.30174	-1.56922	-1.32097		-0.700095	-0.432705	-0.250746	-0.584041	-0.607828		-0.884597	-0.998608	-1.32168	-1.61408	-1.56626
FLJ14213		-1.42513	-1.4684	-1.91045	-1.74103		0.0179805	-0.540728	-1.27164	-0.453258	-0.241038		-0.69813	-0.702281	-0.730131	-0.845186	-0.395132
PP1665		-1.00885	-1.98586	-1.84164	-1.11058		-1.02802	-1.27698	-0.914253	-0.811472	-0.526141		-0.0353152	-0.73966	-0.685715	-0.592314	-0.33025
HLA-DRB3		-1.04411	-1.71544	-2.13461	-1.62514		-0.752172	-0.937012	-0.946927	-0.845653	-0.492845		-0.0677768	-0.89519	-0.893964	-1.11299	-0.751209
HLA-DRB5		-0.936875	-1.39705	-2.09438	-2.00693		-0.716228	-0.899593	-1.05999	-1.20864	-0.715112		0.122688	-0.527607	-0.679436	-1.00027	-0.605602
AF086442		-1.19667	-1.33107	-2.04157	-1.97593		-0.754154	-0.837607	-0.740451	-0.707155	-1.00938		-0.354322	-0.706061	-0.979131	-1.11679	-0.324499
IGJ		-1.1161	-1.6922	-1.5972	-1.65017		-0.551619	-0.799894	-0.483497	-0.522867	-0.332894		-0.675991	-1.15967	-1.05404	-0.937915	-0.622246
APOB48R		-1.05026	-1.70745	-1.48813	-1.45037		-0.884122	-0.788227	-0.499776	-0.40902	-0.29559		-0.71757	-0.667994	-0.631016	-0.407671	-0.45458
PTPN12		-0.710195	-1.30956	-1.15291	-1.09616		-0.485714	-0.55909	-0.747723	-1.07187	-0.592675		0.00440683	-0.574899	-0.447737	-0.652214	-0.296403
KIAA0924		-0.666919	-1.18419	-1.37023	-1.47886		-0.335934	-0.71085	-0.919704	-1.15827	-0.68335		-0.0525882	-0.630272	-0.577226	-0.630973	-0.407827
CRBN		-0.515441	-0.842634	-1.31885	-1.40654		-0.38592	-0.594493	-0.837245	-1.1175	-0.898241		0.181026	-0.657756	-0.460317	-0.670741	-0.420684
AF178574		-1.16624	-1.11681	-1.34144	-1.06264		-0.255986	-0.47333	-0.683149	-0.751464	-0.469712		-0.212938	-0.535986	-0.495365	-0.453491	-0.323444
EPHA1		-1.09001	-1.33143	-1.03726	-1.1022		-0.388497	-1.00305	-0.696875	-0.85881	-0.699508		-0.58024	-0.795712	-0.727127	-0.737815	-0.852985
BIN2		-0.961048	-1.46777	-1.2811	-1.08954		-0.461924	-0.688783	-0.779089	-0.716138	-0.700161		-0.501868	-0.764825	-0.857212	-0.858946	-0.75826
RGS18		-1.03457	-1.36813	-1.1827	-0.900581		-0.222273	-0.891525	-0.55038	-0.623603	-0.690416		-0.64545	-0.943172	-0.787189	-0.929613	-0.434378
MTL5		-1.28719	-1.20529	-1.97299	0.160663		-0.836994	-0.308412	-0.886071	-0.618907	-0.541592		-1.71805	-0.931059	-0.0839993	-0.451852	0.0783523
C20orf177		-1.1734	-0.605844	-0.176387	-0.910584		-1.55562	-0.263027	-0.0241043	0.312031	-0.423254		-1.81222	-0.332757	0.0242073	-0.233323	-0.530461
CSRP2BP		-1.373	-0.407065	-0.2932	-1.04477		-1.15309	-0.272667	-0.211028	-0.124903	-0.663472		-1.22445	-0.161519	-0.0870443	-0.146141	-1.18272
KIAA1018		-1.38288	-0.608509	-0.523376	-0.280195		-1.23802	-0.126757	-0.081109	-0.475958	-0.874181		-1.17886	-0.270962	-0.243639	-0.659216	-0.827407
KIAA0676		-1.52743	-0.149831	-0.292803	NaN		NaN	-0.615183	0.153637	-0.860663	-0.360341		NaN	-0.354091	-0.302451	-0.551667	-0.264856
HDHD2		-1.54839	-0.560535	-0.531294	0.130064		-1.62532	-0.431504	-0.403851	-0.259697	-0.0360313		-1.90604	-0.440784	-0.41746	-0.690486	-0.2992
PIM2		-0.719116	-0.272899	-0.343118	-0.227605		-1.62404	-0.279704	-0.226528	-0.417684	-0.49016		-1.61959	-0.78193	-1.11438	-1.31862	-1.288
ZNF25		-1.46485	-1.12893	-1.00525	-0.179107		-1.08171	-0.457963	-0.030906	-0.119098	-0.221502		-1.37736	-1.37951	-1.19046	-1.30155	-0.36942
S100A6		-1.23938	-1.13459	-1.22936	0.31688		-1.03672	-0.420491	-0.882583	-0.616227	0.115004		-1.07319	-0.835994	-0.934145	-1.18262	0.009653
SH2D3C		-1.20327	-1.30313	-1.05312	0.106482		-0.868376	-0.830147	-0.775397	-0.65573	0.102502		-0.919492	-0.47652	-0.505598	-0.435786	-0.316437
CGGBP1		-1.2172	-1.03346	-1.07983	-0.255266		-1.29679	-0.846515	-0.700113	-0.803102	-0.0210597		-1.0186	-0.516554	-0.441407	-0.785842	-0.174772
CHES1		-1.04616	-0.868299	-0.764768	-0.126677		-1.16206	-0.63221	-0.67052	-0.248705	-0.097908		-1.31737	-0.727296	-0.193803	-0.505582	-0.246473
FLJ36674		-0.901585	-0.949444	-0.691144	0.234109		-0.834962	-0.549536	-0.591551	-0.576955	-0.0966043		-1.44946	-0.637614	-0.588134	-0.727719	-0.0307043
UGP2		-1.08171	-0.891045	-0.426648	0.242101		-0.901462	-1.33217	-0.853943	-0.402095	-0.320713		-1.19905	-0.911706	-0.463261	-0.507833	-0.0984417
Cep192		-1.12292	-0.979406	-0.726864	0.137338		-0.685147	-0.97158	-0.795197	-0.271997	-0.162219		-1.20382	-0.812945	-0.62029	-0.540837	-0.18252
SPATA7		-0.710949	-0.855417	-0.557511	0.156031		-0.727196	-1.08615	-0.839829	-0.608611	-0.248193		-1.08395	-0.658839	-0.418047	-0.460232	0.204976
MTIF3		-0.869487	-0.705159	-0.407699	-0.0328845		-0.867095	-1.0348	-0.733046	-0.294661	-0.21105		-1.37718	-0.633614	-0.250411	-0.474977	-0.0770707
A_23_P9552		-0.750324	-1.81715	-0.468752	-0.201592		NaN	-0.76396	-0.755201	-0.376609	0.0160675		-1.39688	-0.324882	-0.792261	-0.340678	-0.866475
CENTB1		-1.09906	-2.20695	-0.890583	-0.265207		-1.06078	-0.870025	-0.553542	-0.283559	0.286568		-0.949967	-0.886719	-0.860455	-0.560013	-0.584689
PSTPIP1		-1.42367	-1.78703	-0.605919	-0.221068		-1.50663	-0.909425	-0.332605	-0.0442377	0.233905		-1.14701	-0.830173	-1.00141	-0.391029	-0.696184
RAC2		-1.42383	-1.7264	-0.938005	-0.0380687		-1.6575	-0.511441	-0.32424	-0.38745	0.14516		-1.4684	-0.48811	-0.840847	-0.390901	-0.363088
FLJ20850		-1.29994	-1.363	-0.693074	-0.738597		-1.98945	-0.59359	0.013092	-0.287821	-0.488095		-1.22334	-0.32078	-0.389883	-0.731929	-1.08248
SLC9A3R1		-1.50967	-1.25424	-0.867247	-0.731381		-1.49604	-0.926488	-0.730713	-0.273446	-0.33158		-1.16802	-0.755006	-1.16289	-0.56033	-0.829322
UNC13D		-1.28049	-1.46906	-0.538384	-0.535857		-1.54663	-0.542673	-0.157359	-0.120305	-0.000501		-1.84386	-0.719016	-0.537791	-0.592447	-0.616472
ABR		-1.40509	-0.932367	-0.589777	-0.225339		-1.52528	-0.732663	-0.435994	-0.242994	-0.38774		-1.65214	-0.907866	-0.698141	-0.421407	-0.953545
STAG3		-1.05879	-1.02054	-1.0316	-0.948624		-0.793095	-0.359782	-0.308509	-0.110814	-0.742251		-1.38533	-0.656872	-0.837464	-1.13121	-1.10857
SH2B		-0.750082	-1.14152	-1.12818	-1.1552		-0.993734	-0.490893	-0.440243	-0.483925	-0.551878		-0.784204	-0.549557	-0.895457	-0.985433	-1.17422
SGSH		-1.0302	-0.943121	-0.807396	-1.3441		-0.9381	-0.386776	-0.53611	-0.410199	-0.583481		-0.556014	-0.806015	-0.898306	-0.740172	-1.06553
SLC12A9		-0.798779	-0.620074	-0.989348	-0.990831		-0.825978	-0.307672	-0.315672	-0.315193	-0.379554		-0.555603	-0.425521	-0.497721	-0.758067	-0.997607
AL834533		-0.837723	-0.840724	-1.16331	-1.08659		-0.862693	-0.055547	-0.276052	-0.730938	-0.506546		-0.356094	-0.420523	-0.642833	-0.850169	-0.853483
VPS28		-0.617794	-0.424494	-1.01294	-0.6972		-0.916936	-0.134575	-0.250046	-0.567414	-0.838828		-0.558445	-0.0836633	-0.681282	-0.977702	-0.953589
DKFZP434C131		-0.824872	-0.380148	-0.684645	-0.9932		-0.74005	-0.219199	-0.0140917	-0.468861	-0.645139		-1.01438	-0.489092	-0.504247	-0.679701	-0.896697
SUMF1		-0.783633	-0.617668	-0.484628	-1.00547		-0.659035	-0.472176	-0.354126	-0.354151	-0.779273		-0.942286	-0.578737	-0.609499	-0.748826	-0.940401
LOC93622		-0.677278	-0.474799	-0.601872	-1.01218		-0.442139	-0.288574	-0.378126	-0.338691	-0.567579		-0.629838	-0.7572	-0.762182	-0.732933	-0.909701
WBP1		-0.582482	-1.2329	-1.18701	-0.715097		-0.899588	-0.385421	-0.462866	-0.509382	-0.174723		-0.0716003	-0.607462	-0.855858	-0.880682	-0.670098
FLNA		-1.1305	-1.64407	-1.25698	-0.524722		-1.0901	-0.527571	-0.637322	-0.842541	-0.164049		NaN	-0.709798	-0.86967	-1.25956	-0.589291
FLJ23825		-1.00704	-0.938793	-0.886919	-0.824338		-1.03872	-0.304051	-0.339189	-0.45847	-0.186605		-0.930752	-0.364585	-0.584511	-0.489782	-0.690436
PCBP4		-1.03843	-1.06449	-0.936707	-0.435869		-0.944461	-0.578785	-0.453758	-0.656568	-0.431529		-1.09168	-0.547383	-0.472951	-0.800547	-0.807022
PLSCR3		-0.984559	-1.09675	-0.89501	-0.862765		-1.37242	-0.559571	-0.522975	-0.613389	-0.344165		-0.399707	-0.307579	-0.39145	-0.383935	-0.320876
MVP		-1.09254	-1.05365	-1.33648	-0.831688		-1.21289	-0.325387	-0.511832	-0.884526	-0.187007		-0.497936	-0.29827	-0.514914	-0.708667	-0.504943
LCK		-1.15456	-1.55472	-0.687832	-0.711126		-0.749871	-0.342513	-0.149436	-0.155428	-0.035621		-0.805903	-0.685472	-0.609997	-0.587806	-1.04201
FLOT2		-1.30153	-1.28494	-0.830035	-0.750365		-0.777767	-0.0591283	0.00915333	0.0362723	0.0979253		-1.39505	-0.612178	-0.888707	-0.569899	-0.973394
TRIM14		-1.38349	-0.757189	-0.284009	-0.533288		-0.919777	-0.520511	-0.348314	-0.130553	-0.136445		-0.904607	-0.805751	-0.548381	-0.484512	-0.84952
AGPAT1		-0.841971	-0.847073	-0.17709	-0.6491		-0.990448	-0.426999	-0.091792	-0.165095	-0.212276		-0.797332	-0.366794	-0.589441	-0.478928	-0.624206
C21orf33		-0.929902	-0.73845	-0.286929	-0.293835		-1.11545	-0.796483	-0.265183	-0.442199	-0.0162717		-1.36976	-1.0985	-0.782242	-0.802334	-0.601752
UAP1L1		-1.19943	-1.19585	0.163044	-0.00937333		-0.781192	-0.479155	-0.050204	-0.0358617	0.451179		-0.993625	-1.061	-1.05272	-0.42429	-0.420004
NADSYN1		-1.46574	-1.05804	-0.558632	0.0937607		-1.24868	-0.189969	0.0171175	-0.0318398	0.814376		-1.02457	-1.01458	-1.07717	-0.338327	-0.0987462
LOC374920		-1.27804	-1.01516	-0.501074	0.303534		NaN	-0.906482	-0.331964	-0.280827	0.692832		-1.14028	-0.854397	-0.878664	-0.093113	0.0864175
PSD4		-1.14509	-1.09963	-0.447528	-0.276021		-0.977614	0.150425	0.225275	0.083995	0.317034		-1.07784	-0.314607	-0.33123	-0.194734	-0.561296
SCRN2		-1.32482	-0.92392	-0.41942	-0.364652		-0.917072	0.062635	0.263099	-0.415937	0.675301		-1.03893	-0.0435753	-0.167943	-0.217486	-0.14392
CEP2		-1.27777	-1.29928	-0.627746	-0.203843		-0.938177	-0.278929	-0.122562	0.0483707	0.469848		-0.832794	-0.211402	-0.11899	0.179305	0.173976
RAP140		-1.30143	-1.14218	-1.26698	-0.86079		-0.808667	-0.276819	-0.276793	-0.313769	0.01948		-0.633694	-0.151466	-0.328945	-0.0646233	-0.062382
MGC22793		-0.858916	-1.16619	-0.971021	-0.101328		-0.639508	-0.339744	-0.353387	-0.472725	0.211526		-0.637148	-0.296717	-0.114739	-0.481987	0.406627
HAGH		-1.00214	-1.01311	-0.549484	-0.25315		-0.964165	-0.401361	-0.516334	-0.424588	0.147121		-0.792035	-0.439449	-0.312295	-0.446258	0.158842
AD-017		-1.34047	-0.619319	-0.142626	0.189357		-0.57363	-0.400443	-0.182555	-0.677712	-0.142239		-0.625496	-0.131696	0.0463843	-0.101463	0.253893
VDP		-0.682719	-0.336115	0.184925	0.476086		-0.585636	-0.403193	-0.285613	-0.639481	-0.00645933		-0.614722	-0.430375	-0.426716	-0.35044	0.154978
THC1990950		-0.692175	-0.788482	-0.127368	-0.10649		-0.636497	-0.624266	-0.28322	-0.0503383	0.017223		-0.749143	-0.52672	-0.260553	-0.0766743	0.140234
PF20		-0.802782	-0.629837	-0.233538	-0.0991407		-0.55425	-0.519778	-0.460534	-0.125606	-0.071077		-0.444025	-0.178973	-0.418136	-0.207476	0.0990183
C18orf18		-0.591505	-0.846789	-0.392195	0.0964307		-0.533316	-0.39721	-0.238143	-0.292549	-0.13582		-0.87201	-0.435412	-0.188936	-0.555126	0.100648
QARS		-0.438055	-0.732102	-0.17899	0.317209		-0.540745	-0.376821	-0.327405	-0.263623	0.554646		-0.755216	-0.150001	-0.296765	-0.107942	0.188094
FLJ20643		-0.607064	-0.390066	-0.0231277	0.203321		-0.946528	-0.117356	-0.260917	-0.0574773	0.104843		-1.00041	-0.154935	-0.201396	-0.0737223	-0.0877443
FRG1		-0.373301	-0.491096	-0.162961	0.395152		-0.789561	-0.4192	-0.314037	-0.211926	0.123484		-0.888172	-0.33668	-0.16852	-0.405748	0.138993
MCEE		-1.16598	-0.786552	-0.133357	0.468263		-1.18565	-0.93355	-0.6093	-0.553841	-0.141792		-0.907547	-0.306859	-0.319004	-0.212223	0.508023
MGC33212		-1.04319	-0.992148	0.344064	0.67336		-0.951495	-0.627539	-0.3316	-0.130392	0.013445		-0.984071	-0.527854	-0.272368	0.0643553	0.38645
C6orf130		-0.866742	-0.702112	0.247761	0.304185		-0.790612	-0.243302	-0.048067	-0.274193	0.26324		-1.05404	-0.346118	-0.00582167	0.0283427	0.737399
PRPSAP1		-1.28408	-0.691187	-0.174763	0.320041		-0.96606	-0.765256	-0.389589	-0.083076	-0.486315		-1.0939	-0.336648	-0.194061	-0.157995	-0.608949
FBXL4		-1.26508	-0.597171	0.045128	-0.15473		-0.128448	-0.808055	-0.44663	0.181075	0.207198		-0.68647	-0.655454	-0.31647	-0.391756	-0.182424
DCK		-1.14507	-0.586041	-0.594021	-0.196615		-0.601459	-0.723447	-0.620515	0.0852767	-0.0541307		-0.763745	-0.34227	-0.528102	-0.197598	0.126209
SIRT3		-0.698117	-1.35711	-0.258385	0.507236		-0.342266	-0.489418	-0.347776	-0.263354	0.484008		-0.733965	-0.451026	-0.4257	-0.477639	-0.606664
FGD2		-0.913844	-0.999722	-0.310931	-0.0416933		-0.0493085	-0.250838	-0.174796	-0.461386	0.244316		-0.914508	-0.627982	-0.0959507	NaN	-0.256101
HEM1		-0.935421	-1.24261	-0.304721	0.270287		-0.283546	-0.566392	-0.231211	-0.120647	0.230904		-1.09739	-0.51839	-0.370316	-0.626815	-0.206108
SDCCAG8		-1.24088	-1.19988	-0.27467	0.237231		-0.378354	-0.502348	-0.144853	-0.486394	-0.152283		-1.02605	-0.687533	-0.530528	-0.752563	-0.410437
BCAS4		-1.21676	-1.10298	-0.00131367	0.386104		-0.12172	-0.0599257	0.000829	0.047389	-0.296344		-1.11464	-0.822516	-0.25806	-0.508349	-0.42298
SLC25A23		-1.25446	-1.23096	-0.215036	0.340973		-0.55449	-0.4849	0.235419	0.30636	0.347648		-1.50214	-0.847521	-0.260935	-0.348766	-0.413992
MGC10812		-1.02965	-1.09327	-0.537456	0.160506		-0.398732	-0.202076	0.365152	-0.004501	0.641499		-1.1778	-0.726984	-0.480624	-0.548792	-0.260061
INPPL1		-0.581427	-0.734666	-0.073209	0.211304		-0.799689	-0.155083	-0.140736	0.146691	-0.0406907		-1.22972	-0.478399	-0.548438	-0.635743	-0.476723
PON2		-1.14006	-0.97724	0.10437	0.385238		-0.577739	-0.926207	-0.77663	-0.331521	-0.106407		-1.3906	-1.17567	-1.04082	-0.432831	0.211793
CASP8AP2		-0.989775	-0.934702	0.0395983	0.115954		-0.827304	-0.845866	-0.50705	-0.0803497	0.0831967		-1.4143	-1.03761	-0.735403	-0.680684	0.266348
CXCL5		-0.974555	-0.715904	-0.541557	0.433208		-0.934357	-0.881554	-0.69861	-0.002003	0.181567		-1.40665	-0.808378	-0.826259	-0.599643	-0.195821
OSTF1		-0.714181	-1.07068	-0.341442	0.684537		-0.646355	-0.914598	-0.600633	-0.12742	0.300463		-1.12177	-0.843116	-0.558984	-0.708288	0.233075
ELF4		-1.02566	-1.13297	-0.597987	0.352119		-0.709522	-0.385198	-0.341642	-0.043292	-0.119274		-0.634857	-0.569671	-0.688011	-0.835976	0.0887945
PIK3C2B		-0.760276	-0.740692	-0.343634	0.528575		-0.748278	-0.517609	-0.773301	-0.402838	-0.282545		-1.16421	-0.641319	-1.01928	-0.830482	-0.510061
TCEA2		-0.823404	-0.89905	-0.585155	0.416138		-0.892566	-0.509293	-0.744359	-0.222458	0.0272617		-0.726204	-0.769252	-0.796274	-0.634066	-0.360768
MAN2B1		-0.415485	-0.766436	-0.524122	0.28186		-0.500995	-0.622652	-0.545396	-0.303416	-0.0351543		-0.986444	-0.653332	-0.568481	-0.0926935	-0.285717
OBFC1		-0.453112	-0.641897	-0.615545	0.378153		-0.525057	-0.703699	-0.589845	-0.425952	-0.0996493		-0.799211	-0.616839	-0.7086	-0.539988	-0.252278
FLJ12892		-0.391633	-0.596882	-0.0514703	0.378645		-0.890582	-0.793903	-0.548813	-0.227721	-0.28137		-1.04868	-0.820321	-0.479052	-0.189478	0.004712
GUSB		-0.6294	-0.817672	-0.268973	0.360931		-0.66753	-0.801678	-0.565048	-0.0197777	0.149543		-0.852925	-0.802842	-0.53746	0.0264087	0.241987
ZBED2		1.50644	4.29178	7.06773	7.39701		1.98795	5.82598	6.29167	6.68307	7.11709		3.22309	6.0821	6.60211	6.61206	6.70416
MT2A		-0.880442	-1.05282	0.755877	1.86356		-1.38605	2.75137	1.57418	0.08367	0.822546		-1.24341	2.78363	0.817333	-0.048571	-0.076973
MT2A		-0.688103	0.682953	1.52209	3.32337		-0.401302	2.5649	1.90694	1.42629	1.15185		-1.10407	2.52696	0.457427	0.122202	0.106583
HIST1H4I		-1.19324	-1.33121	1.35433	1.51529		-2.53159	-1.51526	-0.927399	0.62515	0.935307		NaN	-1.5397	-1.3594	0.04321	0.41954
HMGB2		-1.35481	-1.84703	1.71315	2.80095		-3.12239	-2.51056	-2.66064	0.966947	1.19203		-2.5265	-2.26503	-2.12387	0.535543	1.32877
LGALS1		-1.12262	-1.40029	-1.32824	2.38261		-0.450501	-0.724064	-1.30451	-1.17313	2.09626		-0.340856	-0.499937	-0.755778	-0.45827	2.63438
NCF2		-1.78003	-1.65304	-1.54672	0.119825		-1.02779	-1.07867	0.0823507	-1.30736	-0.234007		-0.769235	-0.73805	-0.398627	-0.351616	1.60619
MTSS1		-1.67573	-2.1053	-1.06932	1.47439		-0.287879	-1.17785	-0.467866	-0.786367	0.69822		-0.579125	-0.557145	0.00798233	-0.182951	1.92187
KCNMB4		-1.0854	-1.35107	-0.903173	1.23959		-0.878633	-1.2123	-0.60632	-0.558508	0.987223		-1.25671	-0.657944	-0.651448	-1.85526	0.287716
HARS2		-0.934208	0.221305	0.964186	1.3379		-0.747576	1.00427	1.28052	1.72372	1.54137		-1.77864	0.370803	0.502889	0.235174	0.310381
SERPINB6		-1.16178	-0.670762	-0.0130453	0.678623		-0.143827	0.662943	0.953856	1.06689	1.67613		-1.56108	-0.355244	-0.461039	-0.230907	-0.0280593
STX10		-0.703147	-0.779042	0.413322	0.348348		-0.246089	0.225962	0.802977	1.33187	1.57084		-0.609805	0.0700223	0.0546	0.550061	0.356152
MGC41816		-1.12133	-1.24132	0.845081	0.133888		0.172825	0.83776	1.21166	1.47611	1.57093		-0.885248	-0.257006	0.134051	0.50102	0.275242
NUDT2		-0.784441	-0.48099	0.58619	0.939203		-0.533608	1.01367	1.2817	1.66776	1.77913		-0.755808	0.0136353	-0.450777	0.237188	0.630451
MGC2494		-1.45081	-0.659015	0.529189	-0.474337		-0.987002	1.09316	1.78103	1.8118	1.16973		-1.32865	0.241924	0.130288	0.229525	-0.272447
DIPA		-0.573752	-0.380734	0.587587	-0.587623		-0.403644	0.83726	1.54455	1.69632	1.52656		0.167498	0.177843	0.593974	0.925907	0.478693
THADA		-1.02272	-0.0327913	0.485236	-0.484731		0.14147	1.01533	1.39764	1.4392	1.2346		-0.887183	0.162427	0.190266	0.660877	-0.245321
NDUFS2		-0.769542	0.117791	0.992463	NaN		0.011046	1.11768	0.715133	1.49619	1.49849		-0.877057	0.193941	0.274399	0.528906	0.0651925
MGC13045		-0.70067	-0.213073	0.353918	0.726302		-0.656956	0.592239	1.0491	1.09956	1.2542		-0.982825	0.170517	0.231416	0.188537	0.144413
NDUFV1		-0.8997	-0.523428	0.569203	0.19701		-0.794841	0.919085	0.970703	0.889847	1.02267		-0.845902	0.210228	0.531827	0.388704	0.266327
THRAP4		-0.609035	-0.164703	0.651623	0.0843073		-0.308994	0.906291	1.12868	1.14364	0.846147		-0.150747	0.316681	0.173596	0.70523	0.0609537
NDUFS7		-0.65591	-0.139637	0.508099	0.419305		-0.200186	1.28584	1.33783	0.905767	1.04384		-0.612053	0.43649	0.319456	0.278257	0.177027
GMPPA		-0.7119	-0.277132	0.566552	0.22826		-0.0962442	0.755908	0.976109	0.907992	0.912873		-0.602464	0.469898	0.498533	0.24118	0.321723
NM_020761		-0.422968	0.0392687	0.350787	-0.293193		-0.610494	1.02495	1.28753	1.32785	1.278		-0.737227	0.47439	0.330116	0.438305	-0.0905287
PSMB9		-0.952153	-0.0152257	-0.0470297	0.094125		-0.955725	0.757552	0.859072	1.07331	1.1674		-0.431115	0.47257	0.393256	0.232098	-0.180656
AUH		-1.23501	0.373616	1.12874	1.17032		-1.97385	0.146968	0.178115	0.814176	0.779288		-1.47908	0.373009	0.0246437	0.818582	1.02928
SQRDL		-1.43365	0.0485005	0.216157	1.27718		-1.71343	0.633332	0.883251	0.848861	1.1531		-2.04183	0.798076	1.14657	0.566858	0.967281
TACC3		-1.23148	-1.39303	1.02467	0.573226		-1.62858	-0.518456	0.125523	1.17538	1.22034		-0.0898665	-0.737617	0.339219	1.59571	0.900359
LRRC20		-1.42713	-1.39559	0.999852	0.494417		-0.820294	-0.482753	0.496164	1.5167	1.44066		-0.990803	-0.347165	0.674772	1.19674	1.30316
LRRC20		-1.75501	-2.05946	1.13277	0.369434		-0.960678	-0.707393	0.65445	1.62637	1.41952		-1.08116	-0.330678	0.786754	1.81256	1.43505
PLEKHF1		-0.917275	-1.60413	0.00358167	0.00167433		0.0077135	0.122573	0.878397	1.13739	1.70397		0.174162	-0.0354297	0.244309	1.19862	0.474854
FLJ23467		-1.48449	-1.2266	-0.350026	-0.71619		-0.785083	-0.134331	0.479595	0.591197	0.217206		-0.919953	0.997741	0.899452	1.09308	0.993503
DNMT1		-1.15897	-1.02591	0.066957	-0.4181		-0.393039	-0.020569	0.312329	0.911829	0.907649		0.075729	0.335913	1.02839	1.39581	0.92753
PLSCR1		-0.541816	-0.389929	-0.0236087	-0.150875		-0.331236	-0.131505	0.490718	0.732254	0.558466		-0.378308	0.704097	1.08871	1.04843	1.2138
NFKBIL1		-0.430591	-0.909432	0.251456	0.86243		-0.542102	-0.0963477	0.694808	0.834005	1.49189		-0.968055	-0.133427	0.22386	0.450404	0.830693
FLJ11323		-0.479988	-0.681467	0.372628	1.09024		-0.390412	-0.119028	0.439784	0.735671	0.860326		-0.384533	-0.515122	0.125665	0.415367	0.506424
HMGCL		-1.22515	-0.984029	-0.263115	0.583413		-0.647331	0.179871	0.255607	0.74176	1.08469		-0.9209	0.072107	0.175627	0.18498	0.524668
IRF5		-0.91609	-0.711002	-0.036674	0.493094		-0.614012	0.0506987	0.284848	0.629357	0.970327		-0.428704	0.0661667	0.261217	0.444186	1.22489
MRPS31		-0.574481	-0.399729	0.420028	0.489373		-0.647061	0.0240803	0.515029	0.583733	0.796417		-1.16623	0.0143827	0.559589	0.254769	1.14265
TBK1		-0.6074	-0.728457	0.232109	0.30633		-0.60221	-0.100154	0.498813	0.6287	0.971755		-0.873477	0.167737	0.462886	0.602133	1.1585
PLOD		-0.764614	-0.94755	0.519744	-0.016066		-0.566924	0.237786	0.616104	0.507826	1.00111		-0.588573	0.277591	0.490914	0.481319	0.591069
MGC32124		-0.830083	-1.02157	0.555868	0.286464		-0.671553	0.314738	0.534806	0.998501	0.925794		-0.786768	0.086252	0.0705367	0.330108	0.352946
FLJ12528		-1.30116	-0.782094	0.524627	0.383417		-0.8893	0.17216	0.622623	0.661095	0.864015		-0.821663	0.286714	0.435365	0.594357	0.84076
ACTB		-1.21692	-0.593207	0.555621	0.429596		-0.696461	0.208812	0.555141	1.02744	1.06053		-0.409692	0.070612	0.2578	0.27431	0.744568
A_23_P402036		-0.666213	-0.578008	0.084855	0.233241		-0.955556	0.0833113	0.487413	0.669084	0.846594		-0.938848	0.377737	0.588741	0.56751	0.588779
DHRS4		-0.971731	-0.572476	0.2191	0.105335		-0.759897	0.0129947	0.267907	0.723511	0.721848		-1.0033	-0.0986247	0.391762	0.765975	0.152609
STK39		-0.846204	-0.56479	0.330517	0.37302		-0.82555	-0.17646	0.251059	0.597543	0.715282		-0.705198	0.133927	0.181306	0.222157	0.319847
DCXR		-0.674486	-0.574678	0.323613	0.03857		-0.62622	-0.0900107	0.446119	0.738613	0.653383		-0.188366	0.0768307	0.140382	0.391442	0.323427
CDK5		-0.53428	-0.333842	0.226566	0.338748		-0.585164	0.006403	0.281622	0.454854	0.276078		-0.324015	0.2121	0.226578	0.468006	0.319936
MGC45386		-0.980682	-0.340711	0.693572	0.706465		-0.694284	0.043493	0.546261	0.43802	0.440073		-0.801146	0.381659	0.392068	0.293958	0.30046
ACN9		-0.824549	-0.098706	0.745938	0.415139		-0.64766	0.0118137	0.388942	0.852828	0.269348		-0.750025	0.0127513	0.391217	0.495959	0.296964
FAF1		-0.450031	-0.381347	0.565928	0.364362		-0.767574	-0.077462	0.294992	0.662567	0.445436		-0.925473	-0.09099	0.0987777	0.452352	0.314101
MRPL48		-0.711837	-0.248815	0.243657	0.219526		-0.688554	0.220165	0.372226	0.524709	0.175362		-0.965408	0.111365	0.696736	0.456923	0.287713
MAPBPIP		-0.772496	-0.126514	0.433415	0.800115		-1.30195	0.00514033	0.205472	0.378232	0.438931		-1.25839	0.546271	0.57605	0.576288	0.829414
TBCE		-0.492673	-0.163896	0.574352	0.796394		NaN	-0.277305	0.0392423	0.524283	0.624052		-0.812169	0.348825	0.367987	0.726318	0.727135
ELP4		-0.526527	-0.217465	0.217566	0.449346		-0.956776	-0.099887	0.175733	0.497625	0.457049		-0.647401	0.288838	0.640873	0.400268	0.737121
EBPL		-0.564803	-0.276814	0.118901	0.326071		-1.23031	-0.257678	0.072737	0.177436	0.894429		-0.883782	0.030156	0.268492	0.199188	0.60236
RTN4IP1		-1.03601	-0.417711	0.772762	1.14844		-1.21036	-0.141492	-0.00740967	0.661109	0.535676		-0.970881	0.32357	0.003345	0.532648	0.981857
KUB3		-0.583083	-0.744307	0.27747	1.09703		-1.10292	-0.397985	-0.249707	0.516214	0.491173		-1.40364	-0.156448	0.0754827	0.541334	0.770412
HADHSC		-0.801513	-0.343427	0.812075	1.05282		-0.980424	-0.400384	-0.0509123	0.592313	0.657356		-1.24328	0.0166547	0.215523	0.785721	0.796384
CGI-26		-0.904285	-0.650051	0.563095	0.811403		-0.979642	-0.599889	-0.291947	0.531961	0.744533		-1.25615	-0.0385127	0.364965	0.51614	0.911137
NDUFS4		-0.860612	-0.54471	0.491425	0.804085		-0.49238	-0.261771	0.0530633	0.236023	0.138477		-0.952674	-0.024549	0.186515	0.312936	0.420233
C14orf106		-0.913752	-0.899661	0.649172	0.76419		-0.604828	-0.107633	0.344204	0.76079	0.598831		-1.08117	-0.260838	0.200732	0.309046	0.442263
COPG2		-0.622845	-0.201093	0.588432	1.02822		-0.591451	-0.210462	0.0624937	0.280876	0.77601		-0.997833	-0.266735	-0.123952	0.112211	0.777254
FDXR		-0.577251	-0.534578	0.29216	1.04994		-0.401856	-0.528292	-0.283442	0.192134	0.783103		-0.670777	-0.106114	-0.115087	0.190482	0.750309
SCPEP1		-0.445937	-0.619028	0.263374	1.14638		-0.542919	-0.81687	-0.00205833	0.182153	0.854581		-0.930549	-0.469901	-0.203652	-0.064921	0.762216
CRYZ		-1.54265	-1.06054	0.0385027	0.369691		-1.22848	-0.148375	0.161836	0.231085	0.918363		-0.453699	0.471908	0.448246	0.825502	0.661201
HSD17B4		-1.23739	-0.776839	0.426583	0.150509		-1.01238	-0.0825303	0.392924	0.830633	0.978989		-0.563041	0.672536	0.853655	0.994264	1.07191
FAIM		-1.12324	-0.454596	0.528379	-0.231269		-0.870714	-0.126169	0.426322	1.01454	0.604493		-0.956844	0.364708	0.377137	0.846985	0.869147
ABCB10		-1.46419	-0.416379	0.500731	0.274624		-1.04133	-0.674415	-0.231163	0.39658	0.382733		-0.704537	-0.178862	0.413655	1.13975	1.11588
ACTN3		-1.4702	-0.955503	0.229086	-0.695618		-0.200544	-0.40267	0.102529	0.322533	0.668456		-0.747872	-0.221355	0.566861	0.982747	0.594429
IPP		-1.31959	-0.860492	-0.220783	-0.535228		-0.426486	-0.342249	0.223076	0.435066	0.34179		-0.766215	0.088037	0.37873	0.238733	0.213687
GBA		-0.841369	-0.687952	0.145444	-0.714285		-0.829237	-0.0178408	0.17607	0.351035	0.354022		-0.5828	-0.0710773	0.205575	0.31896	0.550382
USP13		-1.39857	-0.8598	0.517887	-0.709253		-0.731906	0.0526237	0.355833	0.886777	0.844461		-1.97201	-0.005194	0.311628	0.661892	0.752731
PRKCB1		-1.28001	-1.29642	0.026989	-0.03037		-1.25489	-0.0773057	0.518173	0.78354	0.508667		-1.01508	-0.154007	0.356023	0.88611	0.187397
HMGB1		-1.25975	-0.931472	0.942876	0.164706		-0.901493	-0.291694	0.258344	1.19846	0.922012		-1.39328	-0.385734	0.349628	0.888062	0.566056
TPD52		-0.973409	-0.626718	0.538302	0.456033		-0.801519	-0.562715	0.148518	0.908185	0.825796		-1.17354	-0.589359	0.336217	0.504094	0.765973
HSPC138		-1.03566	-0.315809	0.651145	0.585257		-1.2146	-0.355868	0.136408	0.820139	0.656933		-1.33893	-0.222997	0.485915	0.56069	0.806038
NUCKS		-0.924626	-0.769434	0.411253	0.379582		-1.27148	-0.256928	0.313167	0.9175	0.785725		-1.32475	-0.432023	0.429621	0.731023	0.105289
RNF135		-0.716982	-1.01994	0.0824543	0.445841		-0.876244	-0.3634	0.164059	0.716977	0.554013		-1.56533	-0.277011	0.313907	0.372418	0.133116
COMMD4		-1.36908	-0.910717	0.932212	0.250274		-0.794181	0.717363	1.08685	1.54522	1.10463		-0.938383	-0.056569	0.857105	1.13197	0.495936
COX15		-1.13697	-0.913108	0.423764	0.0493037		-0.809906	0.690583	1.08241	0.804135	1.22331		-0.492547	-0.0149927	0.585615	0.723742	1.06431
PRDX2		-1.16905	-0.809686	0.42372	0.447773		-1.58743	0.573185	0.656754	1.02302	1.472		-1.68845	0.256528	0.407258	0.96594	1.41332
ECHS1		-1.02404	-0.204632	0.804542	0.554589		-1.18254	0.304934	0.633236	0.753767	1.1946		-1.37092	0.154724	0.309359	0.417024	0.708527
LOC93343		-1.02007	-0.396512	0.532007	1.08338		-0.910015	0.499042	0.623211	0.903619	1.39249		-1.38917	0.0236173	0.161107	0.153428	0.685218
FAHD2A		-1.18836	-0.883856	0.580673	1.31738		-0.470386	0.259795	0.613526	1.06886	1.50124		-0.789679	0.012965	0.11668	0.393633	0.735332
LOC90522		-1.3731	-0.299638	0.628064	1.30291		-0.748159	0.318452	0.823297	1.18468	1.27394		-1.18741	0.379887	0.295888	0.513556	0.8296
DKFZp434N062		-0.95794	-0.714976	0.558768	1.21592		-1.20008	-0.426152	0.261291	0.761248	1.51806		-0.881776	0.264089	0.347923	0.78076	1.23307
RNPEP		-1.75497	-0.866916	0.676639	0.948762		-0.594738	-0.0720657	0.522688	0.765443	1.55368		-0.960334	0.151952	0.376524	0.994507	0.902218
KIAA1797		-1.38688	-0.880906	0.499078	0.878543		-1.10266	-0.0458337	0.276164	1.08969	1.30204		-1.61352	0.266721	0.460077	1.00616	0.954349
ETFB		-1.13468	-0.834808	0.678457	1.16723		-1.49182	-0.425661	0.471594	1.13356	1.62708		-1.54807	-0.39313	-0.0776517	0.351392	1.10952
KIF22		-1.1991	-0.92054	0.521759	1.05459		-1.30823	-0.271513	0.386986	1.11726	1.28667		-1.41466	-0.436134	-0.0754733	0.537124	0.655458
FAPP2		-1.71992	-1.70389	-1.26692	-1.24061		-1.14642	-0.505589	-0.304685	-0.0856237	-0.0426992		-1.45833	0.132364	0.313215	0.117971	0.880942
ANXA6		-2.38651	-2.80198	-0.945962	-0.808637		-1.80228	-0.814964	-0.117418	-0.166243	0.606621		-1.24236	-0.291633	0.122186	0.508448	0.947646
LOC51161		-1.9031	-1.38036	-0.563215	0.149858		-2.5878	-0.990431	-0.530562	-0.418981	0.391454		-2.60357	-0.689705	-0.455283	-0.531584	-0.265175
GAA		-1.80305	-1.46284	-0.330866	-0.124267		-1.92315	-0.410193	-0.609045	-0.140836	0.952316		-1.78184	-1.02614	-0.479755	0.0985997	0.49875
APG4C		-1.7351	-1.27943	0.131785	0.422935		-2.2574	-0.809493	-0.360451	-0.297834	0.191031		-2.40383	-0.568537	-0.0783127	0.138098	0.735166
KIAA0586		-1.16607	-1.50646	-0.0884593	0.51663		NaN	-0.339233	-0.531882	-0.519009	-0.53034		-1.56649	0.340547	0.665029	-0.28095	0.398587
STX8		-1.51935	-1.31872	-0.39968	0.0484167		-1.57814	-0.719659	-0.405617	-0.264066	-0.0329397		-1.17111	0.11449	0.373329	0.54391	0.303308
BZRP		-1.48924	-0.702964	-0.239742	0.674768		-1.56621	-0.324693	-0.137597	0.277097	1.07811		-1.50954	-0.0653117	0.261423	0.317088	0.933104
MGC45400		-1.34921	-1.219	-0.188633	0.0746033		-1.26543	-0.965079	-0.183446	0.26238	0.782116		-1.39532	-0.019158	0.235012	0.510202	0.940795
ATPIF1		-0.91517	-1.20476	0.107132	0.836754		-1.19179	-0.886764	-0.302161	0.373243	0.679229		-1.59243	-0.497675	0.154808	0.209935	0.69184
CHRNB1		-0.926058	-1.12465	-0.25492	0.791667		-0.755966	-0.912762	-0.194795	-0.312138	0.867496		-1.22016	-0.389194	-0.363806	0.012567	0.857697
ACTN1		-1.10635	-0.83715	0.10355	-0.298833		-1.22327	-0.420709	-0.0760523	0.074939	0.640067		-1.59082	-0.358239	-0.182917	-0.028884	-0.166669
DHRS4		-1.30168	-0.819214	0.0558707	-0.214226		-1.32884	-0.369579	-0.026043	0.636437	0.381822		-1.87786	-0.479443	-0.0990853	0.201715	-0.00102267
TMEM29		-1.25451	-0.561911	0.432426	0.559445		-1.39612	-0.604022	-0.19419	0.124831	0.664647		-1.64656	-0.772593	-0.300585	-0.0678533	0.222808
HSPC268		-1.25479	-0.923803	0.21538	0.26535		-1.33434	-0.926562	0.0521813	0.176673	0.126095		-1.78542	-0.532761	0.048944	0.12598	0.321541
SCP2		-1.43845	-0.689288	0.261681	0.714972		-1.35613	-0.73455	-0.142165	0.513956	0.126003		-1.65242	-0.329996	0.048829	0.053478	0.286549
ARPC1B		-1.37443	-1.40566	-0.148881	-0.011454		-1.5218	-0.442152	0.108967	0.715877	1.08498		-1.37386	-0.70058	-0.13022	0.106302	0.300699
LIMS2		-1.43784	-1.45356	-0.0854863	-0.053712		-1.38109	-0.914312	-0.101901	0.367811	0.440844		-1.7517	-0.728483	-0.0946687	0.188276	0.440138
AKR7A2		-1.36834	-1.19682	0.011297	0.388646		-1.52711	-0.87585	-0.382131	0.143752	0.699491		-1.81147	-0.755279	-0.413391	-0.141622	0.198766
FSBP		-0.41744	-1.80014	0.0256837	0.160962		NaN	-0.663007	-0.690754	0.247206	0.250708		-1.12482	-0.0555365	-0.297749	0.682244	0.49688
LIMS1		-0.697114	-1.26247	0.0890323	0.801908		-0.558457	-1.23936	-0.664877	-0.365958	-0.110163		0.110409	0.216405	0.141973	0.762907	0.8763
CASP6		-1.03506	-1.16122	0.0636063	0.35553		-0.983221	-0.943699	-0.577071	-0.095104	0.559383		-0.61722	-0.513852	-0.0581093	0.592164	1.34664
CASP6		-1.03672	-1.15562	0.049664	0.591474		-1.17471	-0.869799	-0.468945	-0.0586993	0.254633		-0.144818	-0.021902	-0.322759	0.2911	0.814937
NM_013386		-1.22228	-0.887976	-0.23733	-0.209708		-0.81011	-1.47237	-0.890661	0.310255	0.443762		-0.804106	-0.654638	0.1917	0.371811	0.604036
NUP210		-1.74555	-1.39744	-0.188567	-0.781374		-0.638161	0.346011	0.494659	1.12948	0.731402		-1.14234	-0.761371	-0.229974	0.312323	-0.190579
CORO1B		-1.47543	-1.99001	-0.00337567	-0.155208		-1.611	0.151353	0.959013	1.32424	1.36539		-1.19793	-0.15233	0.00518333	0.299697	-0.0790873
PRKCB1		-1.53548	-1.78378	-0.003451	0.549651		-1.59165	-0.504866	0.10062	0.536307	0.432026		-1.76402	-1.18721	-0.357291	-0.0892323	-0.52879
EHBP1L1		-1.44347	-1.9484	-0.0671773	-0.513877		-1.2282	-0.743252	-0.081251	0.530274	1.28424		-1.27089	-1.48909	-0.666412	-0.151323	-0.477478
AOAH		-1.30439	-1.65495	-0.676419	-0.770104		-0.619076	-0.795183	-0.046567	0.845448	1.24852		-1.7782	-0.969678	-0.636807	-0.315996	-0.414845
ALMS1		-1.13923	-0.379681	-0.17609	-1.61309		-1.46368	-0.0213643	0.217572	0.201019	-0.005619		-0.699339	0.353046	0.0640183	0.321938	0.438812
TEX264		-1.38289	-1.28339	-0.265306	-0.79241		-0.753976	-0.110683	0.271319	0.616582	0.402511		-0.696632	-0.252299	-0.0405023	0.0660617	-0.265421
CORO1A		-1.43316	-1.47852	-0.808325	-1.08329		-1.2477	0.349558	0.301606	0.32289	0.677425		-0.582981	-0.114846	-0.063278	0.242387	-0.207978
ADCK5		-1.31735	-0.833775	-0.0805367	-0.954798		-1.2792	0.0301243	0.549699	0.174906	0.35955		-0.644566	0.0348627	0.386799	0.23433	-0.179566
CYB561D2		-1.20777	-0.578574	-0.297881	-1.12097		-0.987492	0.268219	0.363073	0.295391	0.311786		-1.19723	-0.0183137	-0.207541	-0.103246	-0.254808
MGC10204		-0.917455	-0.929246	-0.0205477	-1.15623		-1.13219	0.0513987	0.108831	0.0591857	0.317046		-0.76854	-0.247123	-0.093686	-0.122396	-0.447136
PRMT7		-1.21216	-0.443894	0.125919	-0.508024		-1.3501	0.1546	0.713112	0.818621	0.456069		-1.71111	-0.285787	-0.32196	0.00113967	-0.199114
PARN		-1.31501	-0.63003	0.57537	-0.123942		-0.969554	0.695893	0.736184	0.543518	0.68426		-1.17629	0.242741	0.303859	0.616532	-0.201238
AMACR		-1.12914	-0.807603	0.691344	-0.581898		NaN	0.689511	0.451295	0.423611	0.988012		-1.237	0.257904	0.088427	0.367171	0.368427
MUM1		-0.913969	-0.336893	0.283369	-0.227497		-0.657645	0.42598	0.840692	0.718089	0.692021		-1.38566	-0.276158	0.401795	-0.382368	-0.0374843
MUM1		-0.85984	-0.216446	0.509703	-0.54495		-0.949074	0.574368	0.952973	1.25193	1.05252		-1.12825	0.0176853	0.3509	-0.02704	-0.155313
CSRP1		-0.682151	-0.541136	0.530729	0.091148		-0.507293	0.271251	0.968567	0.545434	0.48546		-1.01488	0.054427	0.425107	0.281947	-0.434555
FLJ21919		-0.649587	-0.651543	0.219674	-0.316155		-0.496512	0.366293	0.771219	0.363561	0.447677		-0.644726	0.089727	0.256482	-0.05246	-0.262161
UBTF		-0.600531	-0.418335	0.293858	-0.406765		-0.182683	0.179224	0.487154	0.64727	0.343815		-0.591748	-0.0431637	-0.036094	0.285743	-0.258781
C9orf86		-0.949007	-0.13003	0.176379	-0.462693		-0.521385	0.691427	0.624946	0.741669	0.639427		-0.535132	0.216551	0.122009	0.207254	0.0122677
ITPK1		-1.03485	-0.0871817	0.128996	-0.334061		-0.735666	0.634658	0.699708	0.600258	0.485036		-0.538902	0.14878	0.425794	0.247618	0.0115403
ZNF19		-0.87077	-0.579409	0.196661	0.067572		-0.071527	0.363687	0.583217	0.746391	0.857844		-0.367359	-0.030528	0.0698993	0.127895	0.188955
ERCC2		-1.03234	-0.380159	0.241083	-0.144988		-0.291591	0.508856	0.523086	0.618559	0.69044		-0.550558	0.016624	-0.0623347	0.204368	-0.134916
C7orf27		-0.930157	-0.427715	0.31931	-0.590108		-0.375198	0.483385	0.34829	0.969165	0.901786		-0.382484	-0.08016	0.0133437	0.509932	-0.0577443
FLJ10233		-1.52135	-0.239433	-0.274584	-0.143486		-1.88978	0.124463	-0.022779	0.291452	0.0596243		-1.18974	-0.005705	0.249846	-0.0422767	0.083416
COMMD10		-1.51166	-0.271687	-0.10535	0.293039		-0.815276	-0.0398757	0.157857	0.377573	0.112222		-0.83305	0.0382113	0.224368	0.469923	-0.405353
C6orf210		-1.01996	-0.430405	0.412826	-0.108732		-1.24454	0.00881367	0.242959	0.110889	0.170331		-1.07167	0.281449	0.480946	0.475463	0.220215
PPA2		-0.936088	-0.261723	0.242426	0.236425		-1.32404	0.11411	0.177443	0.371798	0.118572		-0.927585	0.520822	0.653275	0.579837	0.10815
PSME1		-1.06614	-0.153171	-0.344279	0.0206823		-1.16923	0.22683	0.481775	0.201689	0.145023		-1.25139	0.435549	0.45816	0.208868	0.0857363
EPS8L2		-1.29139	-0.61163	-0.310998	0.845264		-0.826688	-0.345637	0.346072	-0.106174	0.490297		-1.51925	-0.268317	-0.196743	-0.676015	-0.45344
EPS8L2		-1.5974	-0.93188	-0.243234	0.688876		-1.18078	0.150416	0.864581	0.13276	0.756488		-1.49112	-0.167137	0.105328	-0.655615	-0.319291
ECH1		-1.17326	-0.966832	-0.594261	0.645841		-1.18012	0.0319687	0.04221	0.034492	0.772705		-1.1069	0.012205	-0.19018	-0.25689	0.0291083
ANXA11		-1.07289	-0.667111	-0.0889587	0.187697		-0.564168	0.0268107	0.738134	0.322682	0.613904		-1.10209	-0.60053	-0.252091	-0.300663	0.463801
TMLHE		-1.5097	-0.822489	-0.0779077	0.407327		-0.708703	-0.217637	-0.00723833	-0.041452	0.454712		-1.02571	-0.338012	-0.136932	-0.088327	0.1758
FLJ10853		-1.14211	-0.425761	-0.0781377	-0.029686		-0.710119	-0.208447	-0.040099	0.412175	0.470845		-1.14514	-0.338033	-0.0468483	-0.11756	-0.179853
AGL		-0.907435	-0.455601	-0.100454	-0.01386		-0.592827	-0.114619	0.261765	0.00692383	0.598048		-1.27561	-0.0540452	-0.228466	-0.286734	-0.0168622
ZNHIT1		-0.760726	-0.738953	-0.121416	0.179321		-0.905704	-0.178508	0.44322	0.137158	0.347601		-1.09012	-0.166	-0.073192	-0.359124	-0.000813
XYLT2		-1.44005	-0.389168	-0.327209	0.0203497		-0.580915	0.10737	0.293204	0.316333	0.312703		-0.767206	-0.276626	0.337036	-0.126056	0.160534
KENAE		-0.612986	-0.260572	0.323688	-0.0299147		-0.913598	-0.180213	0.258962	0.402851	0.832129		-0.938161	-0.150796	-0.105339	-0.146767	0.0954697
RCN2		-0.862622	-0.155458	0.498235	0.538696		-0.762327	-0.0739903	0.35406	0.380355	0.429024		-1.11808	-0.380622	-0.149886	-0.402939	0.0433853
THC1941800		-0.480383	-0.612136	0.297849	0.93571		-0.362532	0.294291	0.400393	0.569803	0.562563		-1.01585	-0.165371	-0.420984	-0.153151	-0.0083245
MAGED1		-0.611526	-0.227093	0.314677	1.0098		-0.509736	0.0897387	0.259373	0.590408	0.713429		-1.13629	-0.319945	-0.404982	-0.0657093	0.0558413
MGC11134		-0.361476	-0.360371	-0.0758057	0.668048		-0.482859	-0.0287947	0.178409	0.171646	0.28965		-0.981291	-0.285789	-0.174745	-0.275849	-0.069138
NRD1		-0.63076	-0.345194	0.315737	0.611115		-0.653364	0.146913	0.446491	0.300154	0.544126		-1.09911	0.00127467	0.0703223	-0.14166	0.336415
MAGED1		-0.71042	-0.239182	0.284437	0.761153		-0.567924	0.209247	0.131923	0.511482	0.567411		-0.798837	-0.078633	0.290868	0.120466	0.394472
PEX14		-0.618872	-0.196396	-0.0260823	0.388205		-0.448974	0.413775	0.424344	0.644367	0.430541		-0.852418	-0.121745	-0.00363367	-0.12861	0.291131
WDR11		-1.10687	-0.121741	0.0485427	0.469525		-0.336844	0.432016	0.364098	0.306259	-0.161224		-1.3072	0.0778013	-0.120935	-0.166783	-0.426889
NET1		0.307114	-0.795587	0.80104	0.889737		0.269875	-1.6291	-0.65727	0.85036	1.46291		0.076918	-1.01802	-0.569603	1.06945	1.4782
NET1		0.280774	-0.8879	1.0397	0.793906		0.105212	-1.32597	-0.74624	1.05923	1.67642		-0.215108	-0.812534	0.205938	1.19563	1.68406
MPP1		-0.263406	-1.25372	0.127674	1.92101		-0.222519	-1.6127	-0.699016	0.454723	1.10338		-0.913575	-1.20361	-0.669226	0.163506	1.11712
HIST1H4L		-1.57673	-1.93789	1.14344	1.24175		-1.00937	-1.22859	-1.1638	0.975593	1.48955		-0.401276	-0.630333	-0.655742	1.83215	1.64427
HIST1H4B		-1.14018	-1.50087	1.62356	1.94746		-1.23459	-1.55352	-0.76304	0.974806	1.55422		-1.63079	-1.1024	-0.690271	1.43674	1.57255
HIST1H4C		-1.45358	-1.82061	1.71013	1.9307		-1.46226	-1.91182	-1.25817	0.710103	2.05979		-0.813064	-0.868073	-0.0248578	1.86077	1.95209
FKSG14		-0.92885	-1.26416	2.22529	2.16203		-1.27588	-1.12916	0.027586	1.08739	1.40497		-1.24996	-0.538003	0.636978	1.47478	1.78216
DUT		-1.34544	-1.15593	1.96078	1.7945		-1.9617	-0.926427	0.493002	2.17085	2.19543		-1.76452	-0.728323	0.594459	1.97473	2.03201
CHEK2		-0.552329	-1.15943	0.851215	2.1082		-1.20056	-0.641036	0.245179	1.48219	1.82723		-2.24313	-0.619412	-0.286637	0.429467	0.742645
ARL3		-0.895192	-0.348114	1.07706	1.68417		-0.830462	-0.586378	-0.0858403	0.675505	1.1688		-1.21273	-0.350468	0.161387	0.867165	2.23858
ACYP1		-1.39092	-1.21685	0.362638	0.814274		-0.984957	-1.48045	-0.479324	0.666061	1.10185		-1.26445	-0.82809	0.155757	0.960471	1.67097
MGC14151		-1.1666	-1.43551	0.547045	0.898243		-1.70793	-0.972668	0.0515017	1.09939	1.49721		-2.33052	-1.14473	-0.373935	0.663743	0.997148
IDH2		-1.53717	-1.4591	0.192189	0.876192		-1.63517	-0.824566	-0.46981	0.870561	1.25276		-1.70759	-0.513529	-0.33759	0.420344	0.679862
TNFSF4		-0.237638	-0.0651587	1.77274	0.248484		0.370619	-0.17016	-0.512988	0.642195	1.47708		0.368856	0.255338	0.715605	1.66563	2.99372
SYTL3		0.768213	0.177435	1.10002	2.21509		-0.332138	-0.479724	-0.425907	0.933768	1.87254		0.135971	-0.561879	-0.538256	0.455328	1.56736
DDIT4		0.361116	-0.264209	0.898142	2.64818		0.206225	0.365632	0.302929	0.367337	2.18464		0.463263	0.251418	0.349528	0.439628	2.25801
MGC4083		0.749768	0.553363	1.46236	3.08664		0.574684	0.167827	-0.084051	1.01914	2.52135		0.422407	0.253691	0.024422	1.5363	2.20992
PTTG3		0.370828	-0.332605	1.60432	2.40738		1.2529	0.424412	0.470607	1.45293	1.93675		0.741765	0.29858	0.371246	1.804	2.09525
FKSG42		0.555273	0.194815	2.18541	2.74295		0.130736	0.180846	0.516553	1.28656	1.54353		-0.0458685	0.00629667	0.202871	1.27843	1.43097
ANP32E		0.53408	0.522538	1.69955	2.27422		0.545686	0.0567773	0.409869	1.28025	1.23177		0.135018	0.258712	0.39301	1.29546	1.30215
FBXO5		0.283378	0.198177	1.62742	1.94792		0.365794	-0.00868033	0.0462547	1.60198	1.67449		0.33322	0.0717463	-0.00275	1.2648	1.56604
TPX2		-0.173145	-0.302852	1.44199	1.82707		0.304235	-0.003725	0.323518	1.86195	1.65751		-0.182211	-0.40447	-0.150518	1.10191	1.58147
GSTO1		0.179699	0.0102165	1.09578	1.87381		0.34173	0.0717867	0.411617	1.41745	1.90099		0.0534363	0.101655	0.583243	1.1459	1.94436
PTTG1		0.509804	-0.194953	1.30741	2.17375		1.02997	0.143047	0.418769	1.17674	1.99856		0.145614	0.294621	0.645303	1.2758	2.03423
PTTG2		0.26648	-0.0410627	1.23491	2.45883		0.802946	-0.0347697	0.381714	1.3017	1.74835		-0.0402098	0.0617757	0.114478	0.999771	1.5806
TIMD4		-0.433051	-0.276095	1.99313	2.82992		0.275904	-0.238525	-0.041908	1.26847	2.66792		-0.283588	-0.374055	0.530114	0.735552	2.34237
PTPRK		-0.398019	0.868823	1.61714	0.710025		0.089686	1.08279	0.930265	1.42634	0.732059		-0.419035	0.82913	0.992323	1.01613	0.458451
GTF2H3		-0.316146	0.603117	1.74168	0.700785		-0.277622	1.37352	0.941502	1.23798	0.345325		0.199594	0.962639	0.79333	0.617922	0.544009
MGC15668		-0.227098	0.514514	2.14023	0.704237		0.143518	0.328479	0.803136	1.46374	1.07377		-0.110637	0.277745	0.958948	1.25701	0.327801
FLJ10036		0.0986423	0.508051	1.8358	0.857146		-0.3178	0.479588	1.02925	1.05484	0.908		0.343044	0.673153	0.979889	1.15218	0.811736
RAM2		-0.0981647	0.579202	1.49922	1.06875		-0.432503	0.454321	0.770498	1.07319	0.760344		0.0314558	0.590945	0.733493	1.01274	0.665486
SUV39H1		-0.1591	-0.310521	1.59559	1.31443		-0.296685	0.293164	0.62372	1.1749	1.17885		-0.240941	0.278838	0.451939	0.999004	0.177801
GNG10		-0.473743	0.420883	1.06388	1.30348		-0.0584803	0.491313	0.694497	1.22626	1.38959		0.0194185	0.3955	0.686283	1.04083	0.262635
LSM5		0.0643227	0.289744	1.13289	1.24882		0.175194	0.535104	0.982722	1.12736	1.36262		-0.365131	0.342758	0.491247	0.755665	0.594058
NUP107		0.00698133	0.628733	1.13801	1.12474		0.120036	0.288716	0.540009	1.15386	1.07376		-0.227445	0.3217	0.64007	0.780837	0.790459
C18orf10		-0.127769	-0.12614	1.11396	1.32745		0.131071	0.244065	0.610166	0.896436	1.24404		-0.0550593	0.540674	0.620647	0.534398	0.645867
GALNT2		-0.088189	0.404048	1.27458	0.960517		-0.185862	1.08192	1.38483	1.51987	1.20587		-0.433755	0.50494	0.697494	0.840814	0.56894
UBE2V2		-0.314242	0.476587	1.23441	1.13757		-0.549205	0.938675	1.01116	1.39785	1.46008		-0.652224	0.202476	0.4581	0.781966	0.746569
TMPO		-0.0792303	0.355977	1.25869	1.00696		-0.416743	0.495568	0.625532	1.42564	0.91603		-0.538382	0.175193	0.570432	0.766518	0.587151
BRMS1L		0.517987	0.805793	1.82337	0.566449		-0.182411	0.297857	0.255556	0.835034	0.531266		-0.396036	0.219543	0.314573	0.703865	0.793199
TIMM17A		0.89205	1.15262	1.46643	0.421331		0.596779	0.424527	0.559855	1.12263	0.429104		-0.0419172	0.063023	0.497004	0.743496	0.496388
TUBA3		1.21511	1.17623	1.41284	0.943346		0.455522	0.525942	0.473584	1.04037	0.886993		-0.0131313	-0.014289	0.37899	0.638359	-0.0590253
CERK		0.684129	0.12023	1.39496	0.629682		0.855589	0.147696	0.898734	1.15831	0.594652		0.0518972	-0.269542	0.169248	0.451587	0.330953
ORC2L		0.375661	0.58991	1.04507	0.843437		0.389075	0.438028	0.58301	0.913098	0.676032		0.146762	0.132526	0.187868	0.0978593	0.267356
PB1		0.69082	0.663542	1.1015	0.345177		0.615674	0.537723	0.494063	0.914177	0.657285		0.043634	0.0613557	0.172004	0.249862	0.247237
PVRL2		0.384639	0.372744	1.18256	0.785501		0.857945	0.309633	0.513447	0.876374	0.390427		0.28024	0.00671267	0.090709	0.379962	0.0410303
SOX1		NaN	NaN	NaN	NaN		NaN	0.460267	0.560152	2.40241	0.386966		NaN	0.210484	-0.000414	0.648173	0.354926
TCF3		0.150891	0.502463	0.802878	1.15159		0.56197	0.828254	1.03264	1.11561	0.995759		-0.114791	-0.229088	0.16485	0.21339	0.323552
MRPS26		-0.0518243	0.535313	0.749183	0.477704		-0.0436792	0.695447	0.968285	1.05558	0.792347		-0.104111	0.402843	0.699362	0.469813	0.287818
RPL8		0.218203	0.530415	0.677979	0.783217		-0.00827417	0.848659	0.913023	0.869704	0.754857		-0.085044	0.179381	0.248954	0.206928	0.0404893
KIAA0100		-0.098125	0.345385	0.868613	0.0703167		0.519896	0.853473	0.848133	1.2685	1.07492		-0.160841	0.218612	0.225434	0.543103	0.0352407
PRLH		0.226863	0.190438	1.09996	0.715341		0.435428	0.532282	1.01887	1.15787	1.03205		-0.178821	0.0587573	0.15332	0.564163	0.251702
HNRPL		-0.0113487	0.180928	1.00954	0.594326		-0.0751758	0.711775	1.16971	1.18585	1.19006		9.85e-05	0.0487927	0.0553097	0.564859	0.290332
PGM3		0.257314	0.095552	1.12305	0.560979		0.61177	0.380999	0.515678	1.09963	1.31063		-0.005559	-0.273432	0.264518	0.605952	1.11539
CT120		0.243576	0.409142	1.22289	0.821473		0.59495	0.457473	0.678749	1.27226	1.22661		0.448257	0.219511	0.381439	0.746061	0.620849
SLD5		-0.0881053	0.0695797	1.48461	0.878056		0.661632	0.48868	0.834569	1.17931	1.09636		-0.225495	0.219509	0.735822	0.786421	0.611242
ASL		-0.609585	-0.437597	0.767745	0.38126		0.106632	0.311154	0.54972	1.21451	1.43325		-0.009177	0.268762	0.527332	0.957579	0.735486
MRE11A		-0.221229	-0.388547	0.840036	0.779579		0.286311	0.487349	0.409298	1.07493	1.23219		-0.195336	0.154793	0.501725	0.567528	0.599501
PDCD1		-0.0592967	-0.390602	0.819139	0.502035		0.340273	0.510605	0.539735	1.13907	1.23486		0.322239	-0.0394653	0.103484	0.235724	0.3315
TUBG2		0.138061	0.277001	1.38662	1.33265		0.699977	0.408415	0.458859	0.863852	0.711487		-0.447202	-0.137794	-0.0654963	0.481426	0.0587783
THUMPD3		-0.386195	0.398902	1.35735	1.48863		0.317294	0.918339	0.629661	0.902103	0.779497		-0.0626505	0.20238	0.354591	0.276498	0.488786
IL1R2		0.031811	0.636124	1.26266	1.95855		0.207331	0.0571133	0.415564	0.972914	0.856624		-0.201461	-0.0934463	0.588396	0.400929	0.419008
MGC45866		0.193924	-0.100842	1.57415	1.72829		0.34336	0.391032	0.13869	0.881053	1.00174		0.11473	-0.00257467	0.330727	1.10345	0.613852
FLJ22624		-0.379231	0.179992	1.34854	1.94588		0.0247678	0.0518247	0.193401	1.20652	0.929308		-0.464442	-0.196593	0.0804657	0.682782	0.751465
CDC25C		0.0312893	-0.0539473	0.86322	1.8375		0.401409	0.104464	-0.035667	0.985223	1.22216		-0.0983448	-0.131542	0.0953917	0.66606	0.905296
FLJ12735		-0.410764	0.342997	1.4546	1.34185		0.161435	0.3185	0.650636	0.796995	0.450453		0.216257	0.054451	1.14244	0.811512	0.481082
DNAJD1		-0.667248	0.0392077	1.05924	1.081		0.164179	0.0914263	0.435888	0.989757	0.536072		-0.15917	0.313857	0.571148	0.591045	0.251776
MK-STYX		-0.268775	0.444748	1.16168	1.21979		0.281141	-0.314693	0.224905	0.630772	0.249193		0.227116	0.196876	0.328881	0.617291	0.377575
DNM1L		0.415634	0.696789	1.2154	1.09588		-0.0558177	0.653722	0.59155	0.288629	0.576187		0.106327	0.359323	0.126087	0.46772	0.464237
MGC21416		0.0877957	0.382314	0.55799	0.858463		-0.0668465	0.631851	0.417578	0.603473	0.191071		0.40128	0.302178	0.142498	0.412285	0.496711
DARS		0.219541	0.6456	0.78723	0.912965		0.256306	0.467155	0.20245	0.521775	0.56751		-0.086068	0.13228	0.250394	0.232576	0.332808
DKFZp566O084		0.312313	0.7191	0.79918	0.806146		0.0636975	0.267346	0.440431	0.437272	0.40209		0.0672687	0.386645	0.239811	0.395431	0.449759
MT1A		0.105005	0.342862	0.447003	1.12835		-0.0153963	0.41844	0.627591	0.410025	0.538161		-0.0772747	0.421683	0.33095	0.196024	0.299157
CKN1		-0.338161	0.265572	1.12012	0.915187		-0.115392	0.560007	0.354799	0.38158	0.776959		0.131268	-0.0358897	-0.0364007	0.301964	0.577734
AHCYL1		-0.058502	0.28671	0.535529	1.05977		0.078415	0.282291	0.465987	0.263369	0.944188		-0.570864	-0.153194	-0.0256063	0.144201	0.461607
SSR3		0.0718163	0.407437	0.648774	1.20362		0.0900012	0.115793	0.3064	0.368193	0.856402		-0.426423	0.147559	0.140105	0.42159	1.02696
MGC11271		0.274148	-0.050296	1.02114	0.759273		0.0978248	0.0815867	0.511432	0.904805	0.454292		0.0284047	0.0686647	0.536861	0.66763	0.230412
THUMPD2		0.0637417	0.529024	1.12379	0.59818		0.130761	0.496989	0.346665	0.625105	0.788797		0.142555	0.331453	0.406012	0.678585	0.773333
FLJ20364		-0.10584	0.160279	1.05487	0.834103		0.24369	0.143886	0.218797	0.685955	0.560974		0.0585443	0.221475	0.397352	0.628278	0.784862
HMGB3		0.106429	0.133242	0.811045	0.721354		0.110425	0.23628	0.324386	0.764384	0.604803		0.0279787	0.092614	0.338577	0.649649	0.801935
INSM1		0.130511	0.122396	1.23833	0.709297		0.109555	0.0525613	0.361614	0.794959	0.905279		0.0541847	0.228461	0.180837	0.351461	0.581888
TRIP13		0.19768	-0.0327843	1.26471	0.636018		0.0613862	-0.166593	0.279187	1.01062	0.63515		0.24616	0.219453	0.303561	0.778908	0.886487
C20orf72		0.105728	-0.208391	0.744406	0.505018		0.307567	0.118031	0.45813	0.863668	0.800331		0.143972	0.0590897	0.1172	0.642288	0.804759
MGC35361		0.119144	0.359208	1.08161	0.883024		-0.0225173	0.042552	0.130829	0.462341	0.589645		-0.364621	0.258705	0.191492	0.55103	0.366151
KIF4A		0.268852	0.236507	0.892424	0.974058		-0.064944	-0.198943	-0.162436	0.719156	0.58599		-0.110876	0.0905467	-0.266438	0.557072	0.556105
BUB1B		0.23646	-0.0661043	1.18615	1.28166		0.21754	-0.013011	0.15653	0.705531	0.560577		-0.0175697	0.0952393	-0.101797	0.842326	0.706746
ENST00000300233		-0.0438483	-0.113506	0.717072	1.04317		0.2243	0.0450383	-0.031104	0.787767	0.481693		-0.322	-0.0849423	-0.094505	0.299213	0.258211
RIBC2		-0.204947	-0.283845	0.991421	1.07318		-0.0220387	-0.111517	0.151386	0.845796	0.534404		-0.058287	-0.238191	0.307629	0.270333	0.123744
THC1834167		0.129709	-0.156324	0.555249	1.20181		0.227551	-0.0388233	0.176748	0.850995	0.952762		-0.250175	-0.0542673	-0.041752	0.428396	0.627164
DNMT3B		0.256078	-0.271588	0.80216	1.50628		0.364373	-0.186335	0.287293	0.680195	0.780841		0.0292868	-0.168344	0.033285	0.531928	0.648883
DIAPH3		-0.142298	-0.126131	0.997703	1.19016		0.363344	-0.0495633	-0.0308317	0.865664	0.871202		-0.08569	0.094143	0.232368	0.573042	0.598532
PLK1		-0.102743	-0.066869	0.556344	0.753599		0.146671	-0.0499647	-0.120448	0.554351	0.50088		0.0699452	0.179365	0.24217	0.735374	0.415193
SAE1		-0.0807325	-0.117727	0.742377	0.941873		-0.274815	0.0393363	0.0235683	0.755945	0.69098		0.0729738	0.173113	0.324835	0.715675	0.595305
FLJ40629		0.0203077	0.035662	0.379614	1.26772		-0.096606	-0.066003	0.0387147	0.588733	0.764562		0.302038	0.208838	0.198373	0.604609	0.541463
CTDSPL		0.549963	0.307276	1.05489	1.25934		0.137299	-0.180037	0.327868	0.882659	0.717852		0.246127	0.503082	0.729609	0.514365	0.764229
KIAA1549		0.482563	0.490817	0.837938	1.01417		-0.123503	-0.0762577	0.254589	0.464166	1.00208		0.093026	0.176518	0.443115	0.525701	0.713065
KDELC1		0.117871	0.136276	1.1431	1.55882		0.201631	-0.111501	0.287673	0.488689	0.49841		-0.388079	0.198289	0.541028	0.635965	0.855864
CCNE1		0.156877	0.502252	1.45702	1.44195		-0.194708	0.185729	0.402755	0.992078	0.967735		-0.172893	0.384996	0.589701	1.14069	0.933269
FAM29A		0.334772	0.547614	1.2696	1.50893		0.13018	0.132524	0.269184	0.76577	0.896896		-0.0464978	0.182215	0.430324	0.724168	0.98812
TTC7B		0.08467	0.205249	0.895016	1.06606		-0.576032	0.344959	0.466086	0.799556	1.17197		-0.33949	0.210647	0.804091	0.945682	1.64018
UCHL1		0.316113	0.122255	0.77292	0.839238		-0.194906	0.391833	0.751181	1.12281	0.836895		-0.29446	0.665167	1.22724	1.48904	1.7616
NKIRAS1		0.415779	0.395004	1.31302	0.559505		0.171895	0.393909	1.14291	0.623097	0.496578		-0.164944	0.578702	0.963407	1.30492	1.25171
A_23_P33494		0.437364	0.298719	0.90219	1.05707		0.51582	0.177442	0.668669	1.07684	0.964015		0.145611	0.319939	0.612511	0.874007	0.861906
NUP155		0.531954	0.536339	1.14755	0.758473		0.264501	0.305837	0.463325	0.983744	0.842804		0.378217	0.233578	0.514089	0.761965	1.06481
SNRPA1		0.558799	0.631368	1.14787	1.133		0.233688	0.280116	0.541146	0.912	0.903914		0.0133775	0.491977	0.864053	0.788724	1.22538
VDAC2		0.483408	0.641288	1.20916	1.45597		0.61379	0.310069	0.43202	0.966991	0.987879		0.115947	0.347656	0.735224	0.93443	1.12298
BCL2L12		0.279243	0.257212	1.1377	1.10924		0.346311	0.668434	0.817615	1.11148	1.34567		0.0988382	0.484738	0.805972	0.951012	1.11872
BCAP29		0.209121	0.559429	1.10338	1.16404		0.346563	0.33536	0.766536	1.32198	1.39179		0.0215787	0.184906	0.765978	0.961955	0.960525
A_23_P120644		0.298128	0.77644	1.20921	0.933325		0.236834	0.160226	0.570374	1.27148	1.22476		0.0959827	0.404739	0.720459	1.14429	1.27006
DNAJC9		0.21748	0.22547	1.15819	0.530923		-0.191632	-0.0119027	0.457044	1.0139	0.682981		-0.0845998	0.138709	0.677147	1.12371	1.08135
HIG1		0.270247	0.673187	1.16189	0.688657		0.187404	0.0259187	0.311444	0.953653	0.853674		0.11426	0.511047	1.07928	1.25497	1.31363
BC032300		0.276814	0.332679	1.00975	0.737608		0.366018	0.10531	0.442771	1.01373	0.831582		0.371015	0.664162	0.979515	1.21362	1.19291
NDUFA8		-0.30682	-0.0301483	0.858542	0.889859		0.197697	0.24486	0.934628	1.21379	1.39634		-0.227122	0.204717	0.694898	1.42932	1.14575
C11orf17		-0.410451	-0.319079	0.987239	0.56038		-0.207459	0.285631	0.678761	1.27316	1.26226		-0.286822	0.378684	0.628109	1.26696	1.20083
WDR34		-0.221057	-0.155985	1.56318	0.866739		-0.129195	-0.0848073	0.436627	1.57849	1.04696		-0.146395	0.366871	0.727648	1.47566	0.971266
CL640		-0.078106	0.0549273	1.24162	0.783775		-0.0128527	0.322844	0.665241	1.51688	1.23108		0.00649167	0.315263	0.567938	0.999748	1.31126
C9orf76		-0.163317	0.0253053	1.19543	0.629568		-0.227962	0.079419	0.643395	1.36588	1.05314		0.191812	0.465528	0.651009	1.22443	1.14256
MSH2		-0.784319	-0.214344	0.975947	0.332809		0.0599095	0.083551	0.661792	1.20906	1.13465		0.104393	0.506844	1.07681	1.56634	1.48942
RAD51C		-0.45401	-0.279789	1.03325	0.388208		0.198593	0.324503	0.448841	1.40998	0.713024		0.046388	0.251421	0.665801	1.24304	1.11281
NM_025108		-0.215696	-0.244498	1.25015	0.646954		-0.55667	0.415994	0.880112	1.38977	0.905372		0.29703	0.629861	1.19014	1.3305	0.850606
RAD50		-0.481984	-0.144609	0.913924	0.799209		0.0410618	0.520567	0.786655	0.81801	0.915546		-0.0472208	0.864565	0.913575	1.09552	1.11821
SHFM1		-0.658659	-0.0921737	0.768049	0.984099		-0.0139145	0.491401	0.928153	1.14008	1.05718		-0.0498272	0.629972	1.08052	0.987491	0.945398
ANAPC11		-0.482813	0.326049	0.652383	1.09772		-0.19312	0.384964	1.00014	1.01137	1.19662		0.300217	0.915394	0.816382	0.525807	0.901903
THC1845306		-0.318262	0.171142	0.654017	1.32371		-0.207514	0.3233	0.731769	0.931327	1.27101		-0.0397313	0.696827	1.0437	0.889624	1.36471
MGC13186		-0.740543	0.360218	0.849739	1.51523		-0.504752	0.591523	0.814159	1.10914	1.49151		0.137216	0.758511	0.744518	0.99375	1.27023
PIR		0.0460167	-0.167852	0.971267	1.18574		-0.214033	0.827204	0.899282	1.05755	1.34303		0.403442	0.914486	0.681289	0.798275	1.60112
MRPL22		0.18113	0.529702	0.842809	0.903052		0.334689	0.444823	0.601124	1.10147	1.30249		0.11909	0.895905	1.04138	1.19305	1.44802
ENST00000169551		0.296156	0.630318	1.14876	0.869268		0.472232	0.432555	0.757526	1.195	1.42266		0.138611	0.783468	0.948381	1.30994	1.50399
LSM3		-0.134951	0.121066	1.01439	1.07719		0.3501	0.215441	0.720593	1.06388	1.48313		-0.00322183	0.832907	0.86775	1.17569	1.45466
CMAS		-0.315199	0.262192	1.00513	1.22009		-0.114363	0.398781	0.502357	1.32329	1.56063		-0.0403305	0.746711	0.909885	1.32958	1.74423
NUP43		0.0607497	0.613767	1.17692	1.19051		0.318981	0.703156	1.02692	0.978444	1.02588		-0.137087	1.24932	0.91706	1.1336	1.24092
BC008967		0.025463	0.55696	0.962206	1.33161		0.0349483	0.517003	1.3281	1.20871	1.15952		-0.432262	0.959728	1.13458	0.924911	1.33535
HSPC133		-0.253281	0.41456	0.939383	0.863266		0.360849	0.696579	1.14622	1.1002	1.11146		-0.149271	0.832576	1.28457	0.998543	1.36928
NDUFB6		-0.170704	0.512074	1.19591	0.985258		0.068481	0.759515	1.0674	0.988715	1.30876		-0.213923	0.744831	1.02089	0.797266	1.24755
RPLP0		0.048717	0.65927	1.25462	1.32575		0.139967	1.0217	1.30315	1.36372	1.48176		-0.0885503	1.05438	1.05622	1.19729	1.2809
ANAPC1		-0.154967	0.475099	1.16237	1.18752		0.344161	1.11341	1.38038	1.1391	1.48513		0.0655535	0.664624	0.867912	0.875193	1.13194
VARS2L		-0.23118	0.684491	1.1696	0.789229		0.18751	1.21923	1.44988	1.51937	1.3311		-0.0652603	0.836326	0.896836	1.03987	0.949105
NDUFA9		-0.235426	0.492326	1.03284	0.932705		-0.302773	0.960447	1.34672	1.2426	1.24521		0.050762	0.819524	0.951703	1.23219	1.10435
MRPS27		-0.44432	0.350446	0.994221	0.81628		-0.095041	1.02123	1.30053	1.51386	1.18296		0.0424495	0.744481	0.589978	0.958579	0.94957
GPI		-0.243502	0.601734	0.698855	0.869391		0.0744222	0.907933	1.22183	1.27148	1.4832		-0.225677	0.642329	1.0146	0.887734	1.02929
C14orf112		-0.0614137	0.574888	0.842933	0.801528		0.23688	0.699435	1.28798	1.44729	1.32413		-0.111221	0.603034	0.955077	0.705985	0.919779
ch-TOG		-0.407587	0.424731	0.9807	1.22684		0.0353563	0.647731	0.896647	1.44779	1.27713		0.107286	0.649231	0.619454	1.26229	1.10442
NM_024678		0.043997	0.491553	1.26245	0.976164		-0.278247	0.586337	0.908205	1.37323	1.18277		-0.105482	0.646013	0.718865	0.917262	0.991936
MRPL30		-0.222103	0.239764	1.2548	0.976094		-0.317009	0.735119	0.825313	1.14031	1.21108		-0.225925	0.915572	1.13356	1.20538	1.07687
FLJ12436		-0.32535	0.024305	1.21083	0.701001		-0.289986	0.444097	0.807701	1.15228	1.26721		-0.246588	0.684285	0.87948	1.34203	1.34735
REA		-0.301353	0.397564	1.05819	0.501837		-0.52456	0.790921	1.17948	1.1129	1.16384		0.188643	0.932601	1.01164	1.21566	1.37991
AK023583		-0.0912153	0.521775	1.20104	0.557235		-0.283203	0.504434	0.959697	1.08625	0.994379		0.061644	0.814141	0.854935	1.15765	1.27244
CPSF3		-0.461055	0.160227	0.973375	0.532253		0.192613	0.701571	1.04038	1.14204	1.23315		-0.327674	0.857073	0.895892	1.11695	1.4924
QP-C		-0.291044	0.380087	1.2512	0.674629		0.157819	0.802353	1.04507	1.54248	1.54339		-0.307081	0.684597	0.931902	1.34521	1.7814
XPO1		-0.135964	0.423686	0.858655	0.33625		0.254148	0.775282	1.1073	1.16343	1.57179		0.0470453	0.566009	0.839693	0.954477	1.49261
GDI2		-0.033314	0.517153	0.8633	0.666412		0.354419	0.673761	0.917584	0.932529	1.21877		0.206913	0.547192	1.12503	1.06083	1.25366
PSMB4		0.126073	0.51821	0.820783	0.588873		0.159144	0.675085	0.990646	1.25841	1.1376		-0.111833	0.805433	0.891792	0.852589	1.27339
CIP29		-0.610602	4.93e-05	0.64119	0.796373		-0.530846	0.200589	-0.084539	0.608237	1.16475		-0.232184	0.492509	0.763392	1.23113	1.21847
FN5		-0.424795	-0.020059	0.714561	1.08881		-0.298724	0.0388643	0.242705	0.509245	0.795297		0.651728	0.214184	0.407127	0.822849	1.64516
SNX10		-0.616021	0.22006	0.779468	1.22615		-0.322446	0.0986	0.09634	0.418728	0.968033		0.0644102	0.50826	0.448695	0.925766	1.48075
LOC134492		-0.21498	0.241187	0.66385	0.942743		0.140891	0.24703	0.306893	0.637665	0.974141		0.153429	0.407424	0.870797	1.00705	1.40827
HK1		-0.486764	-0.204889	0.41292	0.911297		-0.0925813	0.387263	0.359702	0.828956	1.22335		0.371803	0.333993	0.647339	0.875773	1.26369
INPP1		-0.648008	-0.225083	0.559519	1.16956		0.019256	0.200088	0.510407	0.710238	1.39993		-0.23146	0.372396	0.608396	1.15368	1.71953
SIP1		-0.510319	-0.0267347	0.643176	1.09561		0.0171248	0.196133	0.411613	0.883321	1.11837		-0.0987437	0.407502	0.511339	0.810721	1.49076
TBCA		-0.64054	0.31472	0.597413	0.233319		-0.310557	0.626457	0.586047	0.485759	1.0378		0.119623	0.695836	0.700059	0.704522	1.59235
BLVRA		-0.85866	0.466782	0.482314	0.411841		-0.541273	0.302792	0.478579	0.527874	1.03083		-0.0735688	0.676545	1.23896	1.23798	1.60804
ADK		-0.479412	1.38301	0.905559	0.966587		-0.312686	0.468714	0.329807	0.661494	0.704128		-0.373343	0.951844	0.551629	0.974705	0.910541
RDH11		-0.164684	0.64035	0.203957	0.837316		-0.0365863	0.522478	0.633626	0.547316	1.07018		-0.446395	0.935003	0.50355	0.569191	1.25372
UQCRC1		-0.0464003	0.376198	0.867034	1.15381		-0.0561528	0.578161	0.630427	0.835921	1.12907		-0.235786	0.659862	0.61017	0.761642	0.876043
LOC55974		0.18162	0.369626	0.657283	0.980751		-0.278518	0.426573	0.637131	0.641139	1.06059		-0.214324	0.596913	0.370521	0.400043	0.974071
TRIP10		0.174038	0.64669	1.17149	1.05781		-0.189493	0.308505	0.596507	0.629408	0.888652		-0.106798	0.396734	0.580312	0.949768	0.81937
ESPL1		0.075418	0.40088	0.874207	1.07528		-0.190281	0.435875	0.721052	0.817049	0.704949		-0.0730222	0.472167	0.833336	0.786759	0.679035
SLC27A5		-0.317313	0.413203	0.628428	0.892411		-0.342127	0.290351	0.676401	0.877392	0.86146		-0.392561	0.660217	0.220161	0.534769	0.900403
MRPS9		-0.144873	0.556986	0.821273	0.779323		-0.22547	0.48382	0.783521	0.744133	0.905816		-0.389706	0.250374	0.377781	0.7128	0.627515
POLR2J2		-0.137557	0.267322	0.575508	0.572953		-0.300274	0.16594	0.510996	0.70152	0.822627		-0.470743	0.152656	0.507596	0.581936	0.627182
GNPAT		-0.320906	0.324907	0.677702	0.851026		-0.101704	0.246513	0.360443	0.656322	0.832465		-0.232634	0.232994	0.505437	0.72461	0.896576
NM_018480		0.0100127	0.804403	0.522222	0.81165		0.197823	0.750697	0.766349	0.521944	1.14236		0.0554073	0.990112	1.27728	0.57782	1.53863
IDH3G		-0.830369	-0.482213	-0.0562617	0.291158		0.0987802	1.1729	1.13668	0.850514	1.30031		0.223525	0.604821	0.670926	0.592169	0.809351
QSCN6		-0.734659	-0.256114	0.346715	0.513022		-0.300662	0.941182	0.676741	0.574432	1.48559		-0.276159	0.614474	0.53355	0.64391	1.15958
ACBD6		-0.983349	0.575627	0.652189	0.713767		-0.796458	1.00167	1.11418	1.02406	0.80992		-0.592226	0.769271	0.808247	0.815536	0.461281
PHPT1		-0.459149	0.644013	0.523859	0.544572		-0.495105	1.02134	0.992896	0.653798	0.808711		-0.702364	0.706957	0.764687	0.385869	0.435902
SND1		-0.530651	0.304064	0.192555	0.541276		-0.870139	0.979432	0.787381	0.764747	0.768957		-0.740502	0.512191	0.485066	0.411559	0.0961637
DHRSX		-1.00819	0.247848	0.542864	0.348147		-0.890469	0.407558	0.842645	0.877412	0.795661		-0.88299	0.895382	1.02951	1.07304	1.00131
DCPS		-1.26444	-0.270227	0.46966	0.615579		-1.03326	0.58403	1.02169	0.888206	0.87446		-1.00326	0.638918	0.4849	0.659102	0.749454
COASY		-0.674883	-0.159986	0.713967	0.784464		-0.566381	0.698659	0.924167	0.815183	1.06126		-0.882729	0.744141	0.68345	0.523551	0.871645
SMUG1		-0.717026	-0.144521	0.588468	0.660619		-0.595785	0.378437	0.58678	0.829193	0.785155		-0.982531	0.757855	0.682887	0.503705	0.670574
MGC10911		-0.515555	0.32499	0.979243	0.0669703		-0.397982	1.30886	1.3283	1.44295	1.02206		-0.529866	0.894628	1.02087	0.96429	0.792674
DXS9879E		-0.308661	0.310958	0.786348	0.168041		-0.670346	0.910867	1.1685	1.49464	1.09657		-0.506554	0.79793	0.935926	0.879644	0.546521
MGC2477		0.0679817	0.524272	0.945438	0.214553		0.0716805	0.885582	1.26683	1.24894	1.01286		-0.287546	0.884744	1.06823	0.832172	0.755283
PEMT		-0.548	0.433128	0.655201	0.006941		-0.295533	1.14626	1.10552	1.19672	1.04284		0.159756	1.02846	0.965187	0.87471	0.724817
SEPHS2		-0.333562	0.192555	0.84331	0.173374		-0.167599	1.13847	1.15171	1.19991	1.46505		-0.0299487	0.863285	0.878412	0.884126	0.84505
CAD		-0.355037	0.623482	0.779849	0.0717727		0.0909247	1.01483	1.05169	1.21871	0.898405		-0.0612137	0.691313	0.904925	1.04513	0.564145
ICT1		-0.478358	0.376616	0.709939	0.275037		-0.303867	0.740582	0.950818	1.22706	0.989002		-0.202216	0.857154	0.934366	1.01686	0.531092
SNRPA		-0.433188	-0.086391	0.758736	0.655224		-0.669202	1.35339	1.07396	0.857058	0.896573		-0.34876	0.799994	0.74244	0.936225	0.601236
FIBP		-0.798421	-0.240727	0.833224	0.340811		-0.678961	0.660109	0.98457	1.14302	1.1278		-0.536319	0.766256	0.655513	0.791283	0.685911
NDUFS8		-0.729532	-0.120428	0.494105	-0.115796		-0.644672	0.970993	1.05315	1.31917	1.05136		-0.419232	0.962268	0.764904	0.530337	0.686505
PAFAH1B3		-1.04629	0.202539	0.923011	0.511865		-0.700339	1.14564	1.54794	1.38388	1.49634		-0.338111	0.988758	1.06484	0.988423	0.902262
DOC-1R		-0.85712	-0.223037	0.573829	0.618714		-0.229194	1.04147	1.65289	1.21408	1.47061		-0.487855	0.823788	0.800697	0.570225	0.271123
SLC25A12		-1.13589	-0.238739	0.449728	0.187985		-0.763	0.57184	0.993628	1.41313	1.33421		-0.472604	0.727813	1.19298	1.09285	1.11381
COMT		-0.90311	-0.0567647	0.458957	0.078184		-0.574374	0.947976	0.802772	1.08304	1.09907		0.19811	0.985637	1.12017	1.31913	1.29327
LYPLAL1		-0.890792	-0.496866	0.648911	0.566749		-0.299716	0.430856	1.16006	0.99287	1.55457		-0.519486	0.761427	1.05953	1.03144	1.8729
MPG		-0.897197	-0.358063	0.44122	0.842884		-0.702005	0.777567	0.852761	0.928754	1.60621		-0.272429	0.893517	1.07774	1.0933	1.21124
ATP5A1		-0.845626	-0.11995	0.680026	0.815278		-0.378791	0.54463	0.799894	1.08476	1.24716		-0.255795	0.725055	1.17786	1.13643	1.69744
FHOD1		-0.437799	-0.173041	0.568422	0.670458		-0.329653	0.450299	0.853737	0.873715	1.22018		-0.302728	0.72622	1.0653	1.37041	1.22394
LOC134145		-1.0537	0.0161987	1.3971	0.231833		-0.374696	0.330955	1.07145	1.31727	0.929055		-0.413154	0.65883	1.1699	1.27609	1.37352
FLJ21820		-1.35009	-0.274954	1.25559	0.53701		-0.658979	0.530789	1.21778	1.24508	1.43577		-0.39828	0.538892	0.82763	1.17652	0.93378
MTX2		-0.747363	0.343961	1.2548	1.1642		-0.505491	0.436011	0.893477	1.01756	0.934635		-0.80472	0.538031	1.13234	0.820379	1.39826
FLJ20071		-0.567777	0.374445	0.816779	1.18786		-0.585721	0.640036	0.977145	1.41996	1.06202		-0.88535	0.60668	0.86444	0.886054	1.31958
PDCD8		-0.635425	0.138769	0.94678	1.03864		-0.169191	0.566538	1.11648	1.42474	1.46335		-0.743972	0.411738	1.07767	1.04413	1.29803
NDUFA7		-0.793273	-0.0243567	0.887101	0.931771		-0.645263	0.513056	1.23656	1.27267	1.28616		-0.947626	0.593986	1.0501	1.0468	1.04059
MAD2L2		-0.622669	-0.11845	0.777916	0.809985		-0.733971	0.50312	0.714957	0.925916	1.21564		0.0406655	0.186984	0.622516	1.0658	0.907884
ACTG1		-0.995032	-0.089976	1.12384	1.02081		-0.868587	0.170142	0.827366	1.14915	1.33501		-0.219649	-0.0667323	0.600858	1.04822	1.11261
PRDX5		-0.418531	0.0767223	0.398292	0.665583		-0.786394	0.297061	1.01108	0.909161	1.62306		-0.497431	0.503428	0.816647	0.594046	0.952443
MDS018		-0.585148	-0.02047	1.18887	0.416683		-0.583586	0.504145	0.696601	1.32326	1.63417		-0.244152	0.552063	0.433159	0.575769	0.900856
BAT4		-0.120435	0.000243	0.736926	0.699101		-0.121134	0.566905	1.18053	1.42858	1.3572		-0.707372	0.135567	0.713562	0.885233	1.06126
ACOX3		-0.588152	0.209831	0.814293	0.826183		-0.0609678	0.598531	1.17032	0.932749	1.58742		-0.124664	0.495129	0.516729	0.865758	0.977913
WBSCR16		-0.0255963	0.158312	0.77301	0.290619		-0.377767	0.577237	0.929994	1.14275	1.22964		-0.308224	0.267173	0.400452	0.637311	0.639575
PSMD4		-0.260287	0.420497	0.767694	0.801267		0.0117407	0.890317	1.14563	1.23187	0.961465		-0.17084	0.622924	0.576397	0.760597	0.776077
AP2S1		-0.171231	0.270156	0.665289	0.601314		-0.080314	0.597354	1.07417	1.12532	1.25137		-0.149656	0.553755	0.43112	0.607333	0.662825
WBSCR16		-0.202644	0.021778	0.715171	0.340593		-0.227649	0.264123	0.644507	1.02416	1.11377		-0.468492	0.414635	0.721971	0.968954	0.900206
CLPP		-0.30639	-0.004644	0.646095	0.583562		-0.605739	0.445425	0.673866	0.861097	0.967008		-0.424639	0.684329	0.740235	0.745157	0.785296
BC011869		-0.249892	0.0215643	0.563337	0.546303		-0.403622	0.250952	0.427308	0.880178	1.02246		-0.356119	0.399458	0.535573	0.708583	0.813904
NCR1		-0.659671	-0.148352	0.663306	0.318066		-0.253528	0.528408	0.709063	1.50586	0.906611		-0.483183	0.57235	0.558482	1.06952	0.902283
NM_145080		-0.678501	-0.0988977	0.864905	0.735413		-0.327647	0.407063	0.844419	1.27461	0.972968		-0.559992	0.39189	0.748434	1.00019	1.01381
MGC10198		-0.767476	0.197731	0.643606	-0.581253		-0.002333	0.796671	1.27495	1.32328	0.990149		-0.0636542	1.01235	1.11574	1.0855	1.04472
ACAD9		-0.911629	-0.137606	0.543103	-0.291655		-0.05429	0.570594	0.874092	0.947783	0.843468		-0.363618	0.545123	0.954835	0.867	0.770127
SLC25A11		-0.655146	-0.023508	0.706719	-0.120523		-0.474321	0.383695	0.763381	0.632328	0.743548		-0.222594	0.704594	0.75389	0.923996	0.577751
MPV17		-0.433519	0.0303143	0.425034	-0.0196277		-0.211858	0.644674	0.812425	0.894466	0.871794		-0.0663858	0.656241	0.787684	0.770078	0.543785
SARS2		-0.677467	-0.357622	0.488256	-0.13083		-0.287999	0.738639	0.694852	1.12642	0.884933		0.385084	0.844503	0.796934	1.04459	0.671467
ZNF553		-0.707077	0.262956	0.461701	-0.227028		-0.841521	1.02252	1.07094	0.506927	0.371858		-0.048032	1.11736	0.905965	0.867728	0.173403
CHCHD6		-0.628337	0.205559	0.34149	0.124931		-0.360763	0.897165	0.794695	0.865706	0.424708		-0.0737023	0.733627	0.641226	0.508132	0.676618
ASCC3		-1.01421	0.532936	0.475652	-0.0262817		-0.638804	0.959347	0.928549	0.953779	0.67499		-0.249426	1.16212	0.836681	0.874206	0.848144
FLJ34077		-0.743972	0.634413	0.594478	-0.0697137		-0.171973	0.844134	0.403765	0.322781	-0.0557893		-0.143552	0.905809	0.489102	0.686974	0.652948
MAP4		-0.525166	0.623574	0.388749	-0.0802693		-0.105135	0.758617	0.681258	0.423341	0.642368		0.343205	1.05424	0.628362	1.00876	0.645312
FLJ13220		-0.0317853	0.295171	1.26981	0.0408003		-1.16944	0.795055	0.876849	0.672696	0.512168		0.16335	0.803361	0.575773	0.906688	0.72314
RAB9P40		-0.699345	0.322715	0.902191	-0.239159		-0.701511	0.34461	0.592198	0.554527	0.274043		-0.191811	0.64232	0.73851	1.07193	0.697819
CHCHD3		-0.447917	0.30526	0.874964	0.0467257		-0.552091	0.755918	0.520959	0.801491	0.438058		-0.430431	0.539436	0.737592	0.84769	0.667568
NAP1L1		0.144042	0.25981	0.560102	0.141015		-0.324643	0.900285	0.728996	0.977397	0.526072		0.194494	1.01223	1.50448	1.05797	0.840558
NIT2		-0.284513	0.407531	1.00704	0.794762		-0.652009	0.722964	0.664728	1.03417	0.722508		-0.385941	0.649512	1.185	1.24395	0.848188
TMEM4		-0.46948	0.482796	0.7586	-0.00222433		-0.475708	0.793158	0.885005	0.972138	0.773104		-0.104253	0.850564	1.31048	1.21122	1.16808
NDUFAF1		-0.427167	0.251362	0.678585	0.337798		-0.454337	0.760106	0.985215	0.680959	0.926341		-0.356308	1.10355	1.03112	0.796821	1.03025
GNA11		-0.407998	0.203284	0.687068	-0.23957		0.386102	0.0621723	1.31563	0.894888	0.531948		-0.0297573	0.0406313	0.651799	0.784601	0.536905
CDC25A		NaN	-0.246636	1.39016	-0.187319		0.71725	0.164066	0.926601	0.706723	0.513365		0.76831	0.293624	0.749878	1.07042	0.555558
NDUFS5		-0.012389	0.06561	0.754596	0.477099		0.353347	0.554442	0.660663	0.618042	0.3925		0.180733	0.710155	0.773338	0.503682	1.07487
AIFM2		-0.172196	-0.242938	1.04726	0.289158		-0.189911	0.601612	0.761967	0.712164	0.741354		0.187083	0.663297	0.843855	0.910238	0.829399
NDUFS3		-0.100987	0.138505	0.767081	0.411927		-0.0145692	0.673649	0.727944	0.841716	0.826539		-0.0981725	0.594508	0.878234	0.768384	1.15657
FLVCR		-0.00884267	0.543592	1.09522	0.230936		-0.0553105	0.333762	0.648275	1.11254	0.48372		0.179702	0.250242	0.631324	0.944781	0.627649
RIPK5		0.244493	0.484538	0.979889	0.311089		0.138585	0.393782	0.792502	0.90466	0.690192		0.0417557	0.327044	0.413829	0.741923	0.707317
EXOSC9		0.107685	0.314115	0.878789	0.467376		0.557958	0.472427	0.676041	0.876027	0.867326		-0.147274	0.479529	0.699056	0.945826	1.18916
PAXIP1L		0.086305	0.448624	0.877526	0.215432		0.403023	0.262002	0.670517	0.961239	0.902782		0.277655	0.300822	0.5225	0.96779	0.980019
CDC23		-0.00369733	0.164414	0.879379	0.723006		0.540699	0.498652	0.664578	1.27155	0.859765		-0.326976	0.263117	0.399177	0.551732	0.739915
LOC58489		-0.10442	0.138742	0.521017	0.330849		0.486852	0.227193	0.645236	1.04224	0.723901		-0.0258495	0.225765	0.604268	0.730751	0.632863
A_23_P136392		0.339373	0.224513	0.916823	0.399073		0.0602432	0.587706	1.12045	1.41788	1.21252		0.0765998	0.577597	0.447133	1.11484	0.622315
USP39		0.0657297	0.316137	0.840519	0.746835		0.229083	0.66198	0.913165	0.985951	0.726706		0.0534732	0.42986	0.646267	0.652262	0.828455
IMPDH2		0.118986	0.488717	0.948156	0.831203		0.172989	0.733742	0.863897	0.858115	1.09169		0.261356	0.65619	0.602305	0.919133	0.494019
CLTA		0.176639	0.251612	0.864879	0.534069		0.420202	0.590469	0.904152	1.0158	1.10782		0.0874493	0.445302	0.553156	0.817586	0.422188
MEA		0.214997	0.480367	1.06939	0.759473		0.296385	0.571488	0.929859	1.343	0.992999		0.0173003	0.630428	0.86847	0.991572	0.690484
DDX1		0.0236827	0.593975	1.08274	-0.145536		0.338548	0.600794	0.395038	0.918399	0.55011		0.591644	0.651147	0.892153	0.962282	0.654379
FLJ12439		0.27724	0.498804	0.651121	0.0862387		0.40687	0.46433	0.454128	1.03163	0.427507		0.53467	0.253869	0.731251	0.806322	0.546841
ASB10		0.098713	0.47203	0.765864	0.251676		0.604905	0.639573	0.580149	0.964962	0.767979		0.322419	0.465777	0.441023	0.665396	0.360047
LYRIC		0.327708	0.570009	1.1228	0.356712		0.502834	0.203504	0.420319	0.660581	0.30079		0.464756	0.384435	0.570849	0.839418	0.910076
RPP14		0.520409	0.831347	0.814648	-0.079474		0.309907	0.355157	0.341783	0.55649	0.279225		0.268799	0.0445833	0.339847	0.814886	0.46374
CUL1		0.189168	0.514471	0.798958	-0.0178763		0.414404	0.318506	0.377009	0.705517	0.362639		0.197462	0.237281	0.315883	0.543526	0.175685
TRAPPC3		0.263867	0.540834	0.754184	0.014951		0.389847	0.481689	0.468652	0.818401	0.174154		0.334085	0.355035	0.0106063	0.448885	0.335414
DLEU2		0.18288	0.378983	0.983836	0.14723		0.465981	-0.0524067	0.240997	0.723174	0.209494		0.370919	0.016725	0.212341	0.651668	0.564163
MRPL11		-0.15848	0.501345	0.982648	0.539513		-0.0984022	0.344746	0.531349	0.681978	0.524123		0.390708	0.967113	0.504415	0.893657	0.433701
HT008		-0.0378007	0.673395	1.00293	0.148022		0.00258883	0.383156	0.538984	0.638415	0.268208		0.0590723	0.771129	0.804544	0.773243	0.550424
FLJ11126		0.168743	0.665179	0.986231	-0.242349		0.15644	0.715016	0.715009	0.869379	0.361688		0.201796	0.530792	0.754916	0.687149	0.349836
CSTF3		-0.24349	0.638192	0.734131	-0.2226		0.081029	0.936812	0.559248	0.480385	0.251004		0.274284	0.567284	0.59665	0.730426	0.514566
FLJ12517		0.030877	0.421663	0.624708	-0.130534		0.0645907	0.833897	1.02149	0.821858	0.391584		0.524179	0.859481	0.618543	0.997065	0.249818
PRPF31		-0.354068	0.492092	0.748027	-0.179549		-0.087304	0.94769	1.14999	0.884416	0.797085		0.241973	0.939002	0.72311	0.649928	0.25996
AF318364		-0.0677243	0.610058	0.563819	-0.0887243		-0.496938	0.610385	0.979933	0.748721	0.625963		0.279799	0.778788	0.724901	0.669978	0.433157
MGC5242		0.0121177	-0.00607167	0.806396	-0.250204		0.584902	0.479784	0.795525	1.20523	0.680449		0.0829722	0.401964	0.590175	0.783308	0.505376
TARDBP		-0.012564	0.167144	0.783855	0.0811983		0.929461	0.635489	0.917005	0.965975	0.905358		0.536113	0.298264	0.826769	0.846986	0.683563
SEC23IP		-0.197242	0.371069	0.642864	-0.406791		0.661487	1.02128	1.10213	1.04768	0.85275		0.353229	0.809987	0.92378	0.77868	0.840606
GRSF1		-0.452003	0.21561	0.764289	0.0918493		0.751922	0.921516	1.02667	0.989224	0.714725		0.306343	0.697322	0.910303	0.945794	1.05392
USP1		0.272065	0.248793	1.09424	0.025781		0.628279	0.329495	0.773324	1.4508	1.09421		0.250073	0.34555	0.87971	1.43449	1.09042
A_23_P253774		-0.516552	0.24197	0.814005	0.1874		0.0102177	0.604326	1.06134	1.24027	1.02982		0.503544	0.776079	0.932646	1.28454	0.767577
DNAJA3		-0.0486117	0.14281	0.596466	-0.117548		0.280868	0.867864	0.993511	1.32888	1.15962		0.531914	0.675896	1.03553	1.14989	0.948696
ENST00000219837		-0.143527	0.458896	0.979056	0.0923473		0.420666	0.733226	0.929656	1.06771	1.05631		0.342873	0.74491	0.772005	0.913075	1.099
RPL26L1		0.0872107	0.519667	1.17907	0.293457		0.243832	0.740359	0.746067	0.932268	0.785137		0.084681	0.656357	0.997694	1.17111	1.14366
UCHL5		-0.326931	0.505118	1.39815	0.333807		0.0816408	0.497541	0.761058	1.30137	0.856248		0.14031	0.595267	0.861812	1.318	0.862854
MYOHD1		-0.195585	0.605756	1.58498	0.242481		0.116484	0.584358	0.761539	1.08805	0.983498		0.11978	0.521657	0.828424	1.46858	1.07132
AF125100		-0.1198	0.640848	0.624213	0.414594		0.120466	0.459071	0.628573	1.30337	0.793183		0.328325	0.631457	1.13813	1.52239	1.1337
MTBP		-1.05988	0.132745	1.25277	0.572579		0.166	0.521188	1.07402	1.14367	0.345358		0.280718	0.680554	0.959024	0.594037	0.876075
MNAT1		-0.969093	0.155611	1.10043	1.27383		-0.779474	0.425285	0.602246	1.1354	0.292355		-0.123499	0.775342	0.522946	0.446983	0.213975
ARL2		-0.837262	0.156632	0.937619	0.664266		-0.0102408	0.682169	0.863954	0.732592	0.154224		0.00309617	0.846553	0.428489	0.327714	0.0567322
ARD1		-0.436598	0.192876	0.868449	0.222545		-0.83974	0.662125	0.939418	1.23106	0.817475		-0.169108	0.595727	0.559402	0.460106	0.474652
C6orf83		-0.409319	0.14554	0.958037	0.832564		-0.466826	0.505258	0.819328	1.06286	0.778086		0.0952678	0.305258	0.44104	0.573993	0.293766
MNAT1		-0.692018	0.17731	0.857241	0.964128		-0.527939	0.0519557	0.465258	0.563582	0.14778		-0.422458	0.589979	0.644931	0.684234	0.560849
NIF3L1		-0.524297	0.124368	0.542333	0.65318		-0.484064	0.264946	0.488412	0.722384	0.266911		-0.562953	0.536131	0.701089	0.710618	0.447028
COQ3		-0.512468	0.170554	1.17354	0.626545		-0.557797	0.428046	0.617037	0.784065	0.312997		-0.14089	0.481556	0.887301	0.900976	0.330708
R3HDM		-1.12852	-0.050602	0.732534	0.546748		-0.863909	0.338151	0.639294	0.587236	0.349617		-0.916747	0.735135	0.649303	0.703376	0.65926
MGC16471		-0.989928	0.228134	0.467309	0.241438		-0.912678	0.482901	0.606801	0.755072	0.395269		-0.82265	0.79859	0.491908	0.560252	0.337365
DHRSX		-0.627129	0.425166	0.397828	0.257663		-0.857994	0.30803	0.400447	0.736637	0.629929		-0.930295	0.627898	0.477212	0.657669	0.43215
COMMD1		-0.743417	0.390076	0.456404	0.388614		-0.829767	0.404706	0.488422	0.661542	0.191429		-0.840099	0.603747	0.899842	0.619813	0.219291
AF208342		-0.356264	0.0342613	0.662668	0.738922		-1.1356	0.373974	0.562394	0.564695	0.486957		-0.614465	0.383012	0.489154	0.49025	0.22142
STAMBP		-0.298971	-0.218234	0.749622	1.38957		-0.229641	0.488218	0.30419	0.590572	0.847988		0.470398	0.656012	0.30094	0.925532	0.71982
COMMD3		-0.81803	-0.407404	0.525504	1.24106		-0.145183	0.195579	0.539343	0.498372	0.679129		0.115135	0.492547	0.758941	0.595258	0.471713
RANGNRF		-0.593598	-0.180333	0.701995	0.738559		-0.171571	0.424885	0.786447	0.550789	0.716032		-0.263344	0.508272	0.592686	0.535393	0.571945
TTC7A		-0.47615	-0.237768	0.824328	0.675767		-0.30031	0.569113	0.596739	0.893213	0.795374		-0.0763083	0.47747	0.772183	0.803787	0.568147
LANCL1		-0.481247	0.09816	0.773705	0.589982		0.116044	0.253863	0.647196	0.473248	0.450458		0.179548	0.345704	0.734881	0.575841	0.494074
FLJ20171		-0.416	0.122121	0.636303	0.567931		0.370124	0.18233	0.540223	0.635572	0.750368		0.176576	0.374383	0.5469	0.72736	0.780907
ALG8		-0.405635	0.132589	0.646383	0.466296		-0.0564343	0.311627	0.407994	0.657056	0.493202		-0.105787	0.514555	0.588777	0.563866	0.583924
C15orf22		-0.433696	-0.0778367	0.551273	0.409497		-0.146044	0.537319	0.487793	0.515962	0.357086		0.0596075	0.462488	0.467261	0.585192	0.291256
AKR1B10		-0.58677	0.198633	0.552367	0.629948		-0.286935	0.253187	0.460224	0.433375	0.636696		-0.295726	0.468433	0.574061	0.552161	0.78018
DCTN2		-0.367671	-0.126496	0.462232	0.64104		-0.297947	0.282586	0.355309	0.477371	0.585603		-0.040437	0.288759	0.548817	0.521301	0.738027
PMS2L5		-0.500696	0.293031	0.456705	0.973691		-0.181435	0.382765	0.516368	0.736041	0.755734		0.508251	0.890874	0.606841	0.720329	0.613174
A_23_P31348		-0.518613	0.258771	0.610087	1.12788		-0.171199	0.422769	0.623851	0.657868	0.732207		-0.00824533	0.663581	0.551613	0.553411	0.412725
PMS1		-1.13584	-0.303494	0.726674	-0.209663		-0.586121	0.34373	0.170227	0.347819	0.581757		-0.824225	0.347819	0.477766	0.217443	0.493812
C10orf86		-0.732272	0.177588	0.373163	-0.0247437		-0.545372	-0.024495	0.119779	0.222003	0.049464		-0.718007	0.423993	0.431618	0.367209	0.311654
ATP5I		-0.684868	-0.0221167	0.340915	-0.08279		0.01318	0.184616	0.322873	0.690264	0.65132		-1.01137	0.342504	0.566113	0.409187	0.731659
LOC90736		-0.704973	-0.292892	0.39617	-0.427143		-0.272205	0.420109	0.751947	0.0984668	0.356954		-0.444387	0.395204	0.879856	0.666899	0.958965
MRS2L		-0.836597	-0.21909	0.559725	0.0400603		-0.612335	0.340789	0.35186	0.622616	0.292827		0.026114	0.474238	0.460704	0.346645	0.647115
MRPL40		-1.07648	-0.62768	0.447949	-0.017632		-0.693134	0.252865	0.429397	0.496335	0.575362		0.055873	0.321798	0.787572	0.688794	0.552685
LTA4H		-0.599079	0.303335	-0.0415335	0.581112		-0.324007	0.817381	0.427375	0.213463	0.672822		-0.499605	0.541497	0.283333	0.583356	0.707889
GLB1		-1.08547	-0.204212	0.378085	0.581286		-0.0638107	0.458905	0.477102	0.724458	0.672916		-0.450809	0.465942	0.614236	0.471811	0.603482
NR1H3		-0.611939	-0.101644	0.434814	0.814057		-0.190641	0.490527	0.71305	0.723036	0.86457		-0.572593	0.331203	0.177685	0.390689	0.680984
SDCCAG10		-0.970991	0.0348663	0.48542	0.564367		-0.490997	0.620448	0.791826	0.655264	0.643681		-0.814708	0.313131	0.414136	0.260547	0.50284
ERP70		-0.97239	-0.149663	0.561671	0.0391033		-0.309922	0.397139	0.677865	1.13687	0.997491		-0.311479	0.320915	0.435809	0.519262	0.661236
CUEDC2		-0.878838	-0.44143	0.208132	0.22059		-0.324408	0.43555	0.670183	0.90031	0.882609		-0.422428	0.598053	0.463961	0.618481	0.736779
BC042539		-0.511367	-0.133014	0.474612	0.771755		0.13688	0.429808	0.877234	0.589152	0.456344		-0.623509	0.395093	0.39805	0.0827173	0.188465
GYS1		-0.772407	-0.670795	0.218465	0.636181		-0.492657	0.419106	0.475126	0.647507	0.796506		-0.371375	0.243055	0.234826	0.305529	0.418735
MRPL10		-0.507279	-0.395498	0.0811043	0.426155		-0.208926	0.296179	0.568038	0.684118	0.807964		-0.427784	-0.036253	0.315279	0.375288	0.553565
HMG20B		-0.315582	-0.110841	0.141839	0.862518		-0.0252657	0.502793	0.693547	0.531747	0.994626		-0.329746	0.205939	0.055751	0.0470973	0.0949477
GCHFR		-0.449332	-0.41048	0.24455	0.83844		-0.03078	0.184467	0.621072	0.690045	0.991431		-0.226463	0.115255	0.053474	0.248567	0.442128
MGC4825		-0.37614	-0.0215297	0.664181	0.0511263		-0.185646	0.157631	0.378726	0.532365	0.326016		-0.32371	0.167279	0.46973	0.607824	0.842675
MGC19780		-0.415717	-0.209791	0.489017	-0.156027		-0.252596	-0.182054	-0.020076	0.0725227	0.235041		-0.225523	0.227262	0.508107	0.963573	0.896921
LIAS		-0.668875	-0.436778	0.800432	-0.00674033		-0.513116	0.0777803	0.048266	0.205252	0.140646		-0.353021	0.306691	0.543377	0.875954	0.925774
DKFZP434B168		-0.0431043	0.0589207	0.664777	0.170706		-0.41034	0.0554053	0.187258	0.282573	0.160008		-0.0766962	0.112976	0.454066	0.487685	0.251056
PHF19		0.0523887	-0.133821	0.694144	0.371455		-0.240495	-0.162315	0.0141407	0.764655	0.476265		0.143173	0.015082	0.0671107	0.737213	0.452501
SLC30A9		-0.333925	-0.113822	0.500572	0.464969		-0.364476	-0.228938	-0.167079	0.299362	0.320222		-0.149866	0.079525	0.21851	0.492323	0.328807
DKFZp434P055		-0.102869	-0.065061	0.587483	0.45979		-0.0424888	-0.414802	0.014251	0.35333	0.237394		-0.19179	-0.0752563	0.3198	0.758942	0.544951
KIAA1279		0.0106847	-0.0945413	0.983729	0.631767		-0.346618	-0.113281	0.102019	0.430743	0.524866		0.107213	0.201334	0.684472	0.871846	0.751386
AK022912		-0.0735577	0.0179757	0.819835	0.578171		0.103331	-0.206494	0.177362	0.562928	0.296909		0.022612	0.201787	0.400287	0.878466	0.747962
RTCD1		-0.368639	-0.159999	0.642517	0.408268		-0.10477	0.136705	0.247343	0.480088	0.640247		0.485445	0.0765182	0.474854	0.684499	0.907757
NM_024632		-0.171623	-0.241477	0.162052	0.166425		-0.124938	-0.091562	0.376859	0.584359	0.80001		0.00898017	0.21557	0.39963	0.574785	0.878622
FKBP3		-0.388122	-0.176601	0.37271	0.378877		-0.248442	-0.359756	-0.00390233	0.450115	1.31744		0.125513	0.354968	0.377832	0.757013	1.27422
HSD17B1		-0.977007	-0.350571	0.685824	0.368414		-0.221323	-0.0462413	0.526434	0.662766	0.602103		-0.603697	-0.0511567	0.43722	0.634303	0.524177
C6.1A		-0.854305	-0.182902	0.688262	-0.115031		-0.219436	-0.303675	0.137713	0.774811	0.458129		-0.651622	0.0699383	0.371461	0.877518	0.539164
ARV1		-0.808729	-0.338477	0.678533	0.211021		-0.139905	-0.132843	0.58543	1.18271	0.952981		-0.598876	0.232815	0.35773	1.07251	0.911909
C3orf1		-0.70679	-0.372411	0.946029	0.178218		-0.903385	-0.102904	0.55556	0.853499	0.983335		-0.969063	0.068457	0.37166	0.569423	0.603283
SIVA		-0.26465	-0.380176	0.946684	0.281187		-0.799587	-0.139474	0.262064	1.10205	0.920556		-0.404936	0.134857	0.30855	0.935621	0.416451
PPP1R7		-1.04086	-0.271142	0.300597	0.877531		-0.709256	0.0745557	0.366042	0.801852	0.979387		-0.4933	0.456909	0.520299	0.742384	1.09117
DXS1283E		-0.697637	-0.439721	0.577582	0.414253		-0.603179	0.189433	0.469012	0.535509	0.79778		-0.563868	0.589197	0.700355	0.703617	0.880224
ORC3L		-0.60208	-0.361319	0.513585	0.187229		-0.564573	0.144469	0.500459	0.601049	0.723504		-0.342481	0.260877	0.294296	0.610216	0.968122
FLJ20534		-0.840365	-0.228144	0.566915	0.513272		-0.591243	0.301841	0.63612	0.931898	0.933867		-0.716144	0.546855	0.850785	0.828659	1.28845
MRPL34		-0.603566	-0.0796443	0.470057	0.292107		-0.643908	0.186612	0.693727	0.888899	0.950632		-0.567437	0.317531	0.687014	0.783249	0.87875
NDUFA4		-0.354934	-0.155866	0.507143	0.701678		-0.427715	0.185759	0.260317	0.703402	0.721451		-0.678258	0.450134	0.563099	0.537399	0.839568
XRCC4		-0.536735	-0.0854703	0.760703	0.760073		-0.310163	0.0629887	0.39052	0.70827	0.775696		-0.661304	0.208675	0.426643	0.477016	0.763105
TATDN1		-0.475304	0.175819	0.657474	0.976397		-0.508766	0.0224673	0.453474	0.639934	0.739894		-0.77137	0.118278	0.548062	0.73423	1.07382
ZCCHC9		-0.523977	0.0521673	0.72501	0.77549		-0.0911818	0.0387023	0.238293	0.495058	0.50772		-0.0673712	0.474652	0.614232	0.884684	1.14205
REC14		-0.439298	0.182943	0.850959	0.55193		-0.211978	0.0986457	0.236196	0.677977	0.402137		-0.208222	0.429702	0.452311	0.728718	0.897804
CCDC5		-0.595529	-0.236855	0.7887	0.639013		-0.403942	-0.0615627	0.353572	0.691848	0.580214		-0.402108	0.512266	0.5813	0.911862	1.15611
NM_006530		-0.360568	-0.074597	0.819917	0.482508		-0.265205	-0.012792	0.411904	0.889482	0.712107		-0.54003	0.158263	0.552999	1.0557	1.24518
RAB38		0.221472	0.543725	1.31402	1.18973		-0.419596	-0.262478	-0.444991	0.632978	0.388885		-0.40232	0.561771	0.759603	1.50116	0.968114
PKP4		-0.112126	0.526406	0.978509	1.00898		-0.493802	-0.432054	0.140329	0.649273	0.680116		-0.149658	0.0930487	0.577526	0.871781	0.517228
PIR51		0.117404	0.33655	0.678974	1.31582		-0.477319	0.0278792	-0.0466113	0.955988	0.338165		0.175531	0.0896117	0.463562	0.908515	0.820011
MASTL		0.133839	0.137939	1.02472	1.72059		-0.631112	-0.235701	-0.548956	0.715485	0.439029		0.348981	0.149167	0.784423	0.918364	0.840252
A_23_P51966		0.0817273	0.354978	1.37217	1.77111		-0.430177	0.222764	0.368024	0.934494	0.837971		-0.0431363	0.617629	1.16838	1.29106	1.0399
A_23_P321220		0.0800423	-0.0702733	1.60865	1.42997		-0.486927	-0.133148	0.652764	0.933969	0.601106		-0.998815	0.241025	1.37506	1.66809	0.845766
CKAP2		0.150152	-0.334706	1.06562	1.37062		-0.722239	-0.629884	-0.357097	1.35002	1.28459		-0.64339	-0.241717	-0.123012	0.974188	1.12329
OSM		-0.242284	-0.34551	1.14475	1.68263		-0.448615	0.0682997	0.129181	0.934835	1.23473		-0.341366	-0.077579	0.091979	1.16988	1.1335
PLK4		0.015862	0.152726	1.28177	1.71562		-0.456311	-0.137448	0.317548	1.37616	1.18859		-0.456151	-0.199393	0.389606	0.895298	1.25024
SGOL2		-0.245163	-0.125894	1.30278	1.25124		0.0850795	0.0196457	0.359382	1.38294	1.51255		-0.0633317	0.070941	0.389952	0.975005	1.35281
UBE2C		-0.232219	-0.0443133	1.31511	1.51937		0.265655	0.144009	0.142192	1.42763	1.31681		0.290428	0.234791	0.269696	1.50626	1.31258
MTB		-0.155055	-0.411954	1.32108	1.37076		0.0861797	-0.580713	-0.0418573	1.42676	1.11109		-0.125134	0.0957247	0.0640087	1.40199	1.32095
PRC1		0.0180253	-0.0566213	1.27682	1.52347		-0.222685	-0.354177	-0.288157	1.46471	1.14757		-0.302899	-0.295111	-0.00560467	1.09623	1.10135
CENPA		-0.0330673	0.0454837	1.35748	1.7266		0.004121	-0.0758623	-0.0862933	1.20121	1.09836		0.0274583	0.12328	0.050435	1.11894	1.25883
AURKB		0.0342183	-0.589104	1.72912	2.09257		0.0930913	-0.532011	-0.747955	1.11102	1.05003		-0.0763415	0.00109083	0.109683	1.44004	0.995757
DKFZp762E1312		0.218312	-0.100088	1.24793	2.1225		-0.142642	-0.63402	-0.491962	1.64862	1.46115		0.16026	-0.437062	0.00314333	1.127	1.40105
KIF2C		-0.08649	-0.299851	1.22083	2.13978		-0.148295	-0.49199	-0.320212	1.0071	1.26315		-0.323705	-0.512526	-0.248051	0.802675	0.932448
C20orf129		0.00302067	-0.53073	1.74124	1.63641		-0.166509	0.0302633	0.015378	1.35096	1.32006		-0.838226	-0.261794	-0.583051	0.678326	0.691172
ALDH7A1		0.0121973	-0.225137	0.971932	1.38406		-0.493285	-0.488086	-0.100092	0.631449	1.41526		-1.31417	-0.491991	0.262388	0.232355	0.665458
HIRIP5		-0.463082	-0.777121	0.875863	0.908882		-0.751782	-0.902337	0.18622	0.770793	0.848134		-1.39023	-0.420723	0.248893	0.533563	1.14928
FUT8		-0.912436	-0.54234	1.1473	1.1962		-0.459465	-0.40547	0.0149077	0.643885	1.10839		-1.12256	-0.430242	0.0114347	0.492266	0.987313
ACAA2		-0.847268	-0.702183	1.09479	2.06532		-0.72081	-0.360111	0.464495	1.32157	1.24901		-0.916091	-0.317743	-0.0500193	0.760568	1.30105
PARP2		-0.85043	-0.571718	1.14817	1.60135		-0.650649	-0.509712	0.0240393	1.36728	1.3367		-1.00148	-0.495227	0.0985027	0.882457	1.17889
PXMP2		-0.936808	-0.349664	1.15363	1.38849		-0.739072	-0.437821	0.523699	1.507	1.10486		-1.08045	-0.258875	0.696772	0.930321	0.416687
LIG1		-1.16802	-1.06101	1.18154	1.0708		-0.812782	-0.155758	0.432063	1.00288	1.0025		-1.38356	-0.278069	0.262548	1.03008	0.477941
FLJ11848		-0.96941	-0.598102	0.815598	1.32558		-0.75955	-0.170594	0.512792	1.10143	1.10894		-1.33251	-0.405247	0.158373	0.529203	0.748575
CARHSP1		-0.634616	-0.866098	0.965655	1.56803		0.161971	-0.621055	-0.048942	0.84346	0.969218		-0.919315	-0.810181	-0.381883	0.820402	0.520202
NUDT6		-1.18688	-1.07646	1.05714	1.62997		0.0263613	-0.484611	0.167937	0.751341	1.11727		-0.837402	-0.467112	0.0385253	0.765186	0.805593
NY-SAR-41		-0.407969	-1.22094	1.4011	1.7104		-0.0037415	-0.19407	0.434577	1.29869	1.54878		-0.700566	-0.464023	-0.00307933	0.035643	0.722804
C6orf57		-0.952634	-0.899221	0.922443	1.83793		-0.095706	-0.328407	0.650477	1.1404	1.77297		-0.524846	-0.454347	0.179908	0.4742	1.03421
ITGB1BP1		-0.410223	0.318803	1.21496	0.559677		-0.091053	-0.135896	0.514843	1.23378	1.21101		-0.390441	-0.292285	0.6044	0.887141	1.02689
HMGN2		-0.181268	-0.391547	1.1097	0.353493		-0.453723	-0.292254	0.144407	1.2979	1.23419		-0.478293	-0.148075	0.210339	1.20724	1.20945
OXCT1		-0.514267	0.006749	1.27717	0.860883		-0.0939447	0.165595	0.299158	1.28737	1.02265		-1.19023	-0.214106	0.245343	0.512147	0.602807
C15orf21		-0.749988	-0.04458	1.57454	0.618343		-0.258211	0.359349	0.764238	1.4071	1.48836		-1.0651	-0.323493	0.12761	1.02102	0.464217
EBP		-0.171212	0.070059	1.03223	1.59126		-0.307479	0.33196	0.905688	1.41038	1.81852		-0.820507	-0.00855483	0.058798	0.817419	1.25303
NCKIPSD		-0.661539	0.091096	0.910328	1.54468		-0.256746	0.338617	0.57279	1.48877	1.74886		-0.40784	0.261932	0.37147	0.767802	1.06932
ME3		-0.491275	-0.337964	1.147	1.64672		-0.027821	0.89633	1.04741	1.64562	1.60804		-0.899999	-0.126142	-0.135444	0.321119	1.24119
FLJ10637		0.343719	0.391444	1.39842	1.47664		0.244688	0.387959	0.906885	1.23318	1.21255		-0.707955	0.140017	0.092862	0.315917	1.66605
RECQL		0.0729647	-0.023444	0.895532	1.25773		0.489227	-0.331681	0.235884	1.08601	1.65897		-0.402421	-0.125751	0.166261	0.593732	1.3771
WRB		0.15588	0.0524713	0.87206	0.909612		0.0311403	-0.10164	0.25122	1.05885	1.2614		-0.241361	0.0102313	0.192979	0.611748	1.181
NSBP1		0.363616	-0.0812883	1.11285	1.27586		0.294696	0.0103253	0.467282	0.920951	1.33391		-0.354813	0.0228853	0.524919	0.887609	1.59481
CBX5		0.184684	0.355129	1.65876	1.74931		0.191928	-0.193065	0.405208	1.22977	1.55584		-0.689415	-0.170701	0.114995	0.696052	1.11416
NM_018670		0.586122	-0.1462	1.43145	1.49129		0.069543	-0.248454	0.535681	1.07983	1.59292		-1.08618	-0.076057	0.507032	0.86204	1.21313
DDB2		-0.209924	0.548989	1.25409	1.83295		0.34179	0.850829	0.686876	1.13319	1.44278		-0.822993	0.338448	0.354935	0.615358	0.777056
UBE1DC1		0.0011675	0.907995	1.52243	1.79365		0.102169	0.537738	0.833483	1.06409	1.47506		-0.499362	0.410788	0.412538	0.477481	1.14042
RDX		-0.0483147	0.615232	1.05594	1.72841		0.334407	0.431574	0.569544	0.944852	1.13346		-0.19957	0.230417	1.02201	0.782851	1.2179
TNFRSF8		-0.163756	0.639258	1.29371	1.69774		0.401223	0.712709	0.892954	0.94944	1.11596		-0.134199	0.297171	0.793888	0.720617	0.838863
CBS		0.160017	0.163551	0.778587	1.89004		0.053831	0.534598	0.40155	0.924701	1.56498		-0.00840867	0.419997	0.62944	0.907132	1.04552
MGC29649		0.201166	0.289684	0.875043	1.54436		0.436402	0.436814	0.751702	0.812816	1.24185		0.218269	0.628288	0.563812	0.684739	1.44154
RFC1		0.276016	0.205834	0.923437	1.30112		0.250636	0.529787	0.390552	0.765837	1.01725		0.0453645	0.575524	0.49343	0.845227	1.06322
GBE1		0.065693	0.385742	0.802488	1.79479		-0.0250958	0.4238	0.505017	0.996047	1.72625		-0.0633385	0.463063	0.913208	0.836022	2.05094
CD9		-0.260714	-0.408351	0.771469	1.89027		0.273898	0.136435	0.689446	0.508238	1.61256		0.315795	0.376326	0.806696	0.874407	1.40289
C6orf182		-0.595676	-0.7224	1.02063	1.97266		0.0256727	0.05448	0.354884	0.849196	1.38976		0.033027	-0.122709	0.481201	1.0353	1.36777
E2IG5		-0.364292	-0.0169507	0.509001	2.06095		-0.191021	0.14881	0.406105	0.501089	1.2495		-0.291811	0.652363	0.807166	0.68686	1.25165
LDHB		-0.392405	0.352649	1.08205	1.13106		0.109507	0.101595	0.623611	1.01347	0.829782		-0.410034	0.438521	0.682714	0.944384	1.08862
PIGF		-0.676654	0.0219837	1.02491	1.20666		-0.0736332	0.1661	0.476586	0.858956	1.00933		-0.532255	0.483567	0.584068	0.820423	1.17702
ESD		-0.219304	0.196209	0.862579	1.07504		-0.0895055	0.0165433	0.610288	0.727522	1.32115		-0.286386	0.202651	0.564064	0.734356	1.10028
COX8A		-0.198333	-0.310921	0.598615	1.23958		-0.355152	0.213173	0.395873	0.809724	1.31724		-0.415552	0.715566	0.65523	0.748717	1.16736
DCI		-0.863862	-0.045879	0.573099	1.34201		-0.51162	0.503036	0.646356	0.660828	1.27583		-0.698511	0.426372	0.514895	0.570252	1.07311
MADP-1		-0.584701	-0.316023	0.802672	1.2684		-0.523077	-0.132275	0.579989	0.917056	1.24424		-0.843311	0.150794	0.391081	0.517824	1.24943
IDH1		-0.269324	0.187864	0.643394	1.31268		-0.272587	-0.101207	0.629804	0.924031	1.36044		-0.788103	0.019467	0.321975	0.737721	1.33041
MMD		-0.0333253	0.178657	0.68479	1.64627		-0.305312	-0.11059	0.621263	1.09044	1.18519		-0.931896	0.264097	0.481808	0.593024	1.21519
SP100		-0.686636	-0.51447	1.38525	0.616786		-0.119643	0.0592933	0.508367	1.31878	1.33838		1.04519	0.374858	0.272905	1.43889	1.44664
HMGB1		-0.641474	-0.394234	1.55786	0.536472		-0.0554988	-0.0504397	0.558322	1.71688	1.45061		0.26689	-0.293056	0.407094	1.26786	0.91114
GALK1		-0.616743	-0.854986	0.865127	0.795771		-0.193512	0.157307	0.714825	0.965348	1.66143		0.331209	0.263707	0.617375	1.02003	0.85734
GPX1		-0.607596	-0.614798	1.43601	1.13086		-1.28981	-0.0105003	1.08372	1.50541	1.25448		-1.05503	0.785385	0.807253	1.45086	1.13759
HRSP12		-1.24715	-0.595895	0.953944	0.902744		-1.09809	0.0737837	0.628505	1.15874	1.10893		-0.832483	0.584137	0.913187	1.21179	1.7126
CGI-90		-1.13365	-0.72282	1.25817	1.17931		-1.29175	-0.13389	0.665864	1.33004	1.39129		-1.25415	-0.108163	0.470927	1.18046	1.19686
FANCE		-1.11092	-0.553575	1.0665	0.575488		-0.75481	0.27212	0.993545	1.23919	1.17455		-1.24163	0.038262	0.735958	1.20913	1.18387
SHMT1		-0.811928	-0.377511	1.30952	1.01906		-0.739843	0.394802	0.909191	1.12347	1.09304		-1.40465	0.217201	0.458295	1.22447	0.97404
C20orf172		-0.431669	-0.359027	1.30219	1.49198		-0.977011	-0.225473	0.498825	0.991462	1.05858		-1.26157	0.233575	0.62819	1.01322	1.1897
PRIM1		-0.633481	-0.512645	1.38072	1.39039		-0.536325	-0.146741	0.481553	1.12784	0.753852		-0.731418	0.0332077	0.519061	1.05835	1.01128
FANCG		-0.416357	-0.550758	1.54475	1.35819		-0.400338	-0.00687233	0.332465	0.805034	0.706924		-0.113498	-0.0633055	0.672104	1.25051	0.954643
C1orf41		-0.688581	-0.0800877	1.17542	1.30544		-0.165247	0.230114	0.843172	1.32435	1.48341		-0.512097	0.368152	0.95133	1.2392	1.30994
C6orf139		-0.613366	-0.216175	1.24913	1.14495		-0.38103	0.215112	0.676014	1.34516	1.11528		-0.441088	0.375638	0.89446	1.38539	1.63125
CDC7		-0.411424	-0.438646	1.15747	1.40514		-0.000703	0.0802607	0.721957	1.29418	1.06241		-0.269217	0.198682	0.679706	1.08982	1.29741
MICAL2		-0.977288	-0.690835	1.0772	1.51281		-0.525551	0.128568	0.637398	1.26062	1.57481		-0.549902	0.211191	0.535187	1.29675	1.24372
ITGB3BP		-0.780746	-0.310832	1.36809	1.51339		-0.528334	0.107545	0.512432	1.33314	1.26461		-0.617022	0.227841	0.722235	1.39341	1.25159
CRI1		-0.751005	-0.603135	0.528617	0.655345		-0.348905	-0.306692	0.306237	0.677509	1.80886		-0.44294	0.49152	0.605494	1.17473	1.07803
MRPS33		-0.653187	-0.427483	0.877656	0.389151		-0.573532	-0.232327	0.286432	1.18106	1.09772		-0.419409	0.654756	0.875371	1.0562	1.15164
FLJ38991		-0.486499	-0.532786	0.759452	0.641357		-0.56074	0.177988	0.705608	1.2809	1.51319		-0.807366	0.320271	0.532883	0.739729	0.961999
C6orf96		-0.722996	-0.185109	0.98303	0.932458		-0.517368	0.099039	0.55919	1.15975	1.31677		-0.913091	0.313691	0.762241	0.959162	1.26358
FLJ22875		-0.549866	-0.129355	1.16772	1.0012		-0.554984	-0.26041	0.45391	1.34154	1.45937		-0.930618	0.470014	0.772629	1.37815	1.46094
KIAA1764		-0.730538	-0.618579	0.931512	0.976862		-0.170876	0.0953883	0.737488	1.18435	1.91382		-0.473787	0.212923	0.502913	0.823658	1.29373
CKLF		-0.970462	-0.525458	0.82838	0.924404		-0.486564	-0.18266	0.705381	1.2251	1.93484		-0.929139	0.13781	0.697262	1.13913	1.60104
BARD1		-0.927458	-0.902591	0.780056	1.29205		-0.388713	-0.36912	0.735848	1.21177	1.64513		0.158502	0.284393	0.886671	1.5743	1.7826
EAF2		-0.718762	-1.29291	0.968133	1.43777		-0.22769	-0.0579303	0.169898	1.09494	1.46195		-0.618405	-0.08353	0.512503	1.07274	1.91871
EPLIN		-0.472327	-0.618834	0.845077	0.694362		0.3848	-0.128316	0.030775	0.898823	1.47835		-0.106332	0.506149	0.290874	1.17917	1.56569
PCDH12		-0.16403	-0.498391	0.825716	-0.078424		0.0849805	-0.358514	0.402988	1.26536	1.78327		-0.00752133	0.548295	0.680282	1.6999	2.11931
CBR3		-0.0422593	-0.315668	0.404343	1.25189		-0.129818	-0.203578	0.115151	1.23429	2.03192		-0.445211	0.385259	0.53228	1.33615	2.2094
DSCR1		-0.294194	0.122096	0.468409	0.693738		0.506582	0.372059	0.672617	1.25709	1.51687		-0.153579	0.250581	0.365172	1.02583	2.29745
FLJ20477		0.129371	-0.148726	0.662881	1.07882		0.687945	0.020448	0.592265	1.38154	1.86344		0.0958178	0.079356	0.840668	1.28441	2.16025
MTND6		0.008125	-0.338152	0.4667	0.833638		0.357847	0.391391	0.644235	1.14701	1.71541		0.0426282	0.434491	0.511425	1.39739	1.8617
LAMB3		-0.180706	-0.696564	-0.086038	3.00099		-0.347065	-0.341238	0.124172	0.239861	1.19185		-0.206729	0.133257	0.158201	0.0858333	1.10901
ANXA3		0.0639717	0.138398	0.380735	2.79913		-0.353566	-0.081693	0.126356	-0.0406653	0.43536		-0.488781	0.29195	0.630839	0.562644	0.945205
ADFP		0.155427	-0.0983767	0.172345	2.1048		-0.124357	-0.558509	-0.302863	-0.00511033	0.331859		0.0389732	-0.083866	0.491286	0.52536	1.01661
MPST		-0.816059	-0.697806	0.352002	1.55806		-0.32402	-0.126947	0.060711	0.49377	1.29852		-0.524604	-0.0163357	-0.263096	0.347265	1.11632
MGST2		-0.642525	-1.08045	0.318794	1.53195		0.27803	-0.0772603	-0.079347	0.730548	1.48761		-0.32629	-0.368423	-0.260387	0.462472	1.08075
PACAP		-0.43766	-0.824448	-0.460119	0.940999		0.0715673	-0.311774	-0.0570443	0.150155	1.51457		-0.362843	-0.242599	-0.110545	0.125053	1.25943
RHOC		-0.408998	-0.611851	-0.530875	1.43231		-0.186508	-0.0704327	0.119667	0.698198	1.4581		0.126717	0.254548	0.0143107	-0.0585253	1.02353
WIPI49		-0.713436	-0.679758	-0.22817	1.72606		-0.132135	-0.056606	0.0519327	0.661364	1.57904		-0.332648	-0.0666303	0.338872	0.348505	1.48395
ATP8B4		0.281692	-0.211799	-0.17472	1.43081		0.263275	0.5439	0.291399	0.640719	0.556605		-0.750754	0.146146	-0.399574	-0.100669	0.99533
LAK		-0.0333493	0.031165	0.196071	1.70245		-0.266552	0.0585043	0.115947	0.564619	0.345987		-1.12727	0.189577	0.162837	0.153798	0.460724
A_23_P136603		0.213439	-0.348757	0.0646653	2.05057		0.431634	0.163353	-0.053091	0.930659	1.17325		-1.53521	0.34974	0.540385	0.572967	1.17429
SHCBP1		-0.410083	-0.19538	3.17049	2.55376		-0.32424	0.0067	0.454737	0.740438	1.56849		NaN	-1.13656	NaN	-0.260509	0.164652
ADRBK2		-0.108637	0.588927	1.17171	2.64129		0.68703	0.646579	0.749658	0.632038	0.548968		-0.212369	0.225786	0.640216	0.528737	0.814423
MGC47816		-0.238734	-0.155052	0.412128	2.87494		-0.000806	0.370314	0.457677	0.555622	1.0667		0.467551	-0.378104	-0.108056	-0.0852817	0.363185
CTLA4		0.0718013	-0.12295	0.944343	2.06421		0.719256	0.187028	0.529465	0.427508	0.862278		0.301305	-0.190008	0.284349	0.118715	0.401023
IL1RN		0.414353	-0.014341	0.681217	3.0182		0.904752	0.716004	0.900571	1.04946	1.37546		-0.395012	0.102265	0.225206	-0.143224	0.463095
APOBEC3D		0.228013	0.355616	0.922341	2.06946		0.168296	1.21847	1.10644	0.52455	1.32709		-0.488759	-0.09285	-0.0613273	-0.302161	-0.027495
GCAT		0.0256047	0.436349	1.89121	2.43055		-0.322881	0.655189	0.838577	0.411747	0.561256		-1.06796	-0.000228	0.371688	-0.0400465	0.215737
MT1G		-0.806369	-0.212714	0.602211	2.32489		-0.51612	1.13389	0.408884	0.104768	-0.236774		-0.0703227	0.709119	0.216255	-0.177246	0.143941
MT1K		-0.809498	-0.217511	1.70598	2.33087		-0.570728	0.612156	0.527274	0.214878	0.0296327		-0.904454	0.257641	-0.249893	-0.499739	-0.321243
MT1X		-1.023	-0.028157	1.21842	2.98647		-0.861391	1.39966	0.886638	0.306871	0.0426023		-1.23299	0.934117	0.101195	-0.449462	-0.546326
MT1J		-0.834813	0.0399173	1.22967	3.12903		-0.942264	1.33216	0.73064	0.376355	-0.119902		-0.934497	0.754057	-0.0051125	-0.584689	-0.65728
MT1G		-0.847228	0.324974	1.19282	2.95515		-0.770953	1.36294	1.14058	0.685162	0.55265		-1.11449	0.772322	-0.0533027	-0.327361	-0.010828
MT1E		-1.01871	0.281156	1.38094	3.05732		-0.847482	1.29761	0.9282	0.751142	0.120554		-1.42765	0.715142	0.105059	-0.535867	-0.329872
INSIG2		0.0834943	-0.139698	0.620466	2.79543		-0.64499	-1.17799	-0.807196	0.0789613	1.37999		-1.11867	-1.19576	-1.28616	-0.881126	0.11658
FLJ11588		-0.190829	-0.654959	0.053018	2.79818		0.003283	-0.965063	-0.775771	-0.722603	0.527544		-0.893813	-1.51567	-1.53182	-1.49228	-0.268981
RAD52B		-0.905725	-1.07942	0.331048	3.04247		0.067216	0.0625078	-0.440962	0.0249525	0.340633		-1.15111	-0.420784	-0.396043	-0.29975	-0.0812493
KAT3		-0.201396	-0.188243	0.974664	1.91384		-0.410078	0.232605	-0.385297	0.517195	0.559047		-1.18677	-0.971766	-1.16882	-1.14791	-0.572326
BTNL8		0.520312	0.15811	0.38918	1.72328		NaN	-0.194753	-0.053924	-0.0377495	0.403401		-0.671784	-0.720039	-1.09427	-1.28114	-0.019464
MT3		-0.121831	-0.191595	-0.00384867	2.57907		-0.150894	-0.387405	-0.476829	-0.379082	0.604649		-0.492249	-0.308106	-0.31447	-0.219275	-0.001823
PTPN3		0.618444	-0.001067	0.200867	2.60821		0.343929	-0.24932	0.0419683	0.525971	0.202898		-0.726156	-0.703267	-0.511292	-0.438402	0.597369
STAG3		0.480887	0.173584	0.212971	2.22727		0.479904	-0.292747	-0.111144	0.079146	0.194048		-0.257785	-0.37287	-0.338067	-0.355284	-0.29134
HAVCR2		0.0962343	-0.179702	0.660919	1.88025		-0.0845712	-0.381526	-0.376637	-0.0715673	0.976078		-0.59423	-0.562921	-0.510915	-0.0745887	1.01907
ITPKA		-0.034762	0.005769	0.240746	1.82823		-0.379073	-0.093502	0.016145	0.266276	0.753298		-0.0380097	-0.0894	-0.085853	0.029823	0.210834
MCFP		0.052711	0.355533	0.778566	1.88449		-0.0040615	-0.33725	-0.258377	0.583208	0.663302		-0.417361	-0.604871	-0.505334	0.00302467	0.088269
DDA3		-0.245226	-0.252933	0.978434	2.24671		0.0165127	0.116428	-0.180347	0.61477	0.785474		-0.401983	-0.197985	-0.328125	0.203108	0.228287
THEDC1		0.242292	0.466819	0.387962	1.61403		0.412749	-0.408948	0.0797847	-0.0433042	-0.2128		-0.580885	-0.0544852	0.0350732	-0.752645	0.156124
KLHL2		-0.038316	0.652127	0.816247	1.54972		-0.0737915	0.111477	0.159511	-0.254522	0.327063		-0.353869	-0.053033	-0.00857967	-0.485808	0.39853
MCTP2		0.238973	-0.115629	0.619554	1.75133		-0.697694	-0.867301	-0.649493	-0.541673	-0.160023		-0.100052	-0.453195	0.092118	-0.148919	0.351118
ENPP6		0.371041	0.534026	0.378775	1.55396		-0.238555	-0.198201	-0.498061	-0.537302	-0.271454		-0.002818	-0.270994	0.0827147	-0.379383	-0.00462233
2008-09-10		0.312707	-0.0941067	0.0891067	1.26834		0.580525	-0.663834	-0.480979	-0.488302	0.210674		-0.338249	-0.346226	0.421329	0.0744637	-0.233782
ITGAE		-0.218941	-0.3264	0.119787	0.827063		-0.521618	-0.543543	-0.508166	-0.0645512	0.0387593		0.181037	-0.341842	0.102323	-0.0825733	0.204507
ACAS2		-0.236869	-0.257875	0.0399073	0.976924		-0.611383	-0.23434	-0.275532	-0.409626	0.422609		-0.437154	-0.103217	-0.066315	0.164656	-0.0613933
C6orf129		-0.405274	-0.256341	0.178043	0.799616		-0.357308	-0.407511	-0.205366	-0.281296	-0.031544		-0.87776	-0.390702	-0.18527	0.010507	-0.145889
MGC4767		-0.406483	-0.347674	0.37482	0.519777		-0.310844	-0.0703777	-0.187494	-0.387137	-0.247253		-0.397303	-0.069281	0.00232733	-0.0416383	-0.054888
GSTZ1		-0.299695	-0.327899	0.0946153	0.826821		-0.203662	-0.391328	-0.278848	-0.064913	-0.196144		-0.329833	0.040529	-0.278465	0.150614	-0.0162937
MGC16025		0.0478423	-0.0623587	0.0602773	0.921697		-0.0234332	-0.149856	-0.0223403	-0.400024	-0.209217		-0.411544	-0.0705693	-0.164388	-0.320113	-0.088917
HCMOGT-1		-0.0461567	-0.0601907	-0.035811	0.886673		-0.0556602	-0.240144	-0.424898	0.0682617	-0.060673		-0.216155	-0.179403	-0.206571	-0.208225	0.0795877
HCMOGT-1		-0.0820073	-0.113204	-0.0938517	0.737854		-0.067306	-0.197886	-0.234334	-0.180621	-0.060794		-0.270071	-0.226882	-0.300088	-0.156694	0.109406
IL1RAP		-0.23573	-0.236465	-0.00140533	0.834891		-0.00655217	-0.364325	-0.481657	-0.352773	0.263547		-0.362911	-0.0569367	-0.456946	-0.113074	-0.27436
A_23_P392897		-0.240699	-0.355227	-0.403638	0.325007		-0.182578	-0.556697	-0.502328	-0.306555	-0.119098		-0.281572	-0.157971	-0.450561	-0.299937	0.110897
ENST00000331370		-0.347231	-0.174932	-0.096233	0.391647		-0.313395	-0.329032	-0.188361	-0.221898	-0.0956753		-0.259968	-0.230659	-0.299461	-0.270223	-0.0620873
ZNF505		0.0413143	0.123971	0.572077	1.03037		-0.198576	-0.513636	-0.153775	-0.274518	-0.0572013		0.0737383	0.263715	0.129816	0.158628	0.321657
NUDT10		0.456609	0.427818	0.510016	1.02433		0.181931	-0.240102	-0.285775	-0.25707	-0.0725813		0.209366	0.133705	0.327711	0.194933	0.306419
CYB5R2		0.261894	0.0893123	0.0756487	0.908681		-0.126272	-0.279337	-0.285324	-0.214183	0.270041		-0.0402345	0.195565	-0.162129	-0.0593417	0.280311
SPAG4		0.303961	0.0272493	0.173243	0.789007		0.150036	-0.204067	0.0310573	-0.246674	0.331		0.340347	0.083383	0.0669297	0.0824953	0.309977
NQO1		0.0185523	-0.0365333	0.71529	1.03437		-0.187861	-0.157737	-0.117463	0.14817	0.242131		-0.34306	-0.156119	-0.145951	-0.0695377	0.0176293
MCFP		-0.054694	0.135522	0.172852	0.958625		-0.435385	-0.0171873	-0.203825	-0.0210927	0.0248853		-0.125945	-0.0511393	-0.191309	0.145915	-0.084857
DIRAS2		0.311823	-0.218782	0.17711	0.77295		-0.392578	0.0428083	-0.077754	0.0522983	0.263966		-0.192517	0.0491157	-0.191145	0.10857	0.032804
CACNB3		0.131803	-0.016926	-0.022113	0.766497		0.309539	0.000482	-0.197132	0.015818	0.322665		-0.339646	-0.130706	-0.201578	-0.237346	-0.36107
DDX50		0.0563447	-0.051384	-0.113793	0.752568		0.482382	-0.212799	-0.091604	0.0362327	0.131774		-0.0446868	-0.0585883	0.0708543	-0.267358	0.149542
NM_016336		0.222835	-0.570376	0.714914	0.609278		-0.132649	-0.745124	-0.556705	0.0534687	0.113033		-0.288758	-0.525649	-0.457255	-0.0923743	0.178516
ASB3		0.381122	-0.228085	0.204333	0.771838		-0.0180717	-0.743988	-0.641458	-0.186222	0.13974		-0.291262	-0.37573	-0.396682	-0.0582613	0.585725
USP48		-0.0292073	-0.186839	0.127531	1.36029		0.0725198	-0.664063	-0.675395	-0.173657	0.0594393		-0.163414	-0.964777	-0.759406	-0.382071	-0.004429
MT1B		-0.790158	-0.432195	0.320681	1.89358		-0.579356	0.524305	-0.027662	-0.483016	-0.327123		-0.118158	-0.35812	-0.206245	-0.752641	-0.737304
MT1X		-0.317854	-0.184508	-0.105992	1.52501		-0.67625	-0.0371933	-0.314063	-0.897212	-0.566969		-0.945384	-0.230315	-0.591504	-1.16978	-0.707767
MT1H		-0.0744	-0.0883647	0.190095	1.64858		-0.491149	0.214645	0.0195677	-0.553591	0.014703		-0.791604	-0.081531	-0.386708	-0.30759	-0.122933
EPS8L2		-0.707012	-0.32167	0.208961	1.48992		-0.741653	-0.383096	0.425833	-0.288686	0.402385		-0.804606	0.00774267	-0.0435647	-0.75049	-0.057912
FLJ10858		-0.277235	-0.449977	1.15159	1.91769		NaN	-0.935945	-2.20009	-0.877694	-0.940611		-0.34418	0.581087	0.768952	-0.289636	-0.141811
BRDG1		-0.313754	-0.344125	-0.054542	1.80323		-0.148312	-0.830196	-0.501963	-0.595272	-0.60493		-0.80788	0.414436	1.17858	0.586673	0.645703
AF15Q14		-0.570457	0.182942	2.22523	1.91885		NaN	-0.999165	-1.19785	-0.474721	-0.521787		NaN	-0.123652	-0.976104	-0.10861	-0.337081
ENST00000333605		1.04477	1.51367	0.648394	0.668045		NaN	0.049893	-0.382018	NaN	-0.120281		-0.971142	-0.996765	-1.20192	-1.50147	-0.377352
ADAMTS8		0.786929	0.691199	0.131018	0.436157		-0.240187	-0.260751	0.233178	0.071607	0.228322		-0.632525	-0.817216	-0.669207	-0.58297	-0.514845
LOC64744		0.926734	0.246745	-0.472268	0.966378		0.83935	0.025664	-0.048976	-0.336778	-0.338898		-0.302378	-0.726165	-0.723756	-1	-0.952634
SIMP		0.650141	0.426475	0.514608	0.901949		0.831195	-0.276522	-0.235312	0.212288	-0.035245		-0.048432	-0.749565	-0.390337	-0.476664	-0.176434
LOC144438		1.19194	0.524214	0.284474	0.892008		0.828994	-0.232428	-0.32196	0.0230557	0.0559477		0.0554747	-0.343169	-0.338045	-0.452368	-0.284348
ZNF253		0.785145	0.282256	0.0164203	1.16696		0.648919	-0.398232	-0.244472	-0.122749	0.191851		-0.305908	-0.5167	-0.623958	-0.603371	-0.0967383
HSPA5		0.407358	0.96113	1.65274	0.00132267		-0.709349	-0.418335	0.000431	-0.00253533	-0.864571		NaN	-0.377467	-0.310536	-0.328289	-0.48055
TOE1		0.452013	0.460318	1.23681	-0.35124		-0.555277	-0.300563	-0.140407	0.158894	-0.183517		-0.849461	-0.644346	-0.438451	0.00345433	-0.417724
SFRS7		0.839964	1.26348	1.00905	0.23585		-0.530527	-0.370186	-0.63825	-0.600356	-0.750347		-1.33315	-0.534085	-0.437596	-0.574043	-0.682772
DKFZP434K1172		0.821352	0.40282	0.565574	0.312315		-0.170957	0.0770387	-0.251491	-0.402195	-0.0540023		-0.524265	0.401313	0.304418	-0.958214	-0.380729
ZNF543		0.780384	1.17391	0.452792	0.282386		0.0838885	0.0886702	-0.210921	-0.342586	-0.229013		-0.119247	-0.201842	0.143531	-0.50268	-0.554273
VCX		0.734597	0.855176	0.473986	0.617297		-0.518084	-0.6931	-0.283447	-0.333132	-0.284994		-0.237502	-0.0651513	-0.271859	-0.522116	-0.555016
FBS1		0.501355	0.438563	-0.564428	-0.290842		-0.642958	0.187127	0.0816097	-0.432938	-0.506837		-0.141677	0.0690203	-0.21614	-0.690959	-0.979156
PPP1R15B		0.966413	0.516063	-0.103562	-0.345219		-0.0413608	0.167047	-0.43586	-0.562353	-0.560066		0.118925	0.0518983	-0.351644	-0.428224	-0.37651
SAS		0.535563	0.332963	-0.191141	-0.198109		0.00924217	0.0723613	-0.125486	-0.419723	-0.290741		0.208845	-0.037514	-0.23571	-0.559242	-0.409008
UBAP1		0.600552	0.225984	-0.151061	-0.276002		0.520102	-0.160859	-0.116	-0.394769	-0.021703		0.213222	0.0152013	-0.446192	-0.409088	-0.512048
F2		0.65083	0.250103	-0.514826	-0.685702		-0.501359	0.187917	-0.500577	-0.222414	-0.529619		-0.127487	0.051607	0.0191097	0.0185822	-0.509222
IL1B		0.791444	0.548554	-0.321395	-0.697058		0.119657	-0.190526	-0.341605	-0.391573	-0.633343		-0.080327	0.04494	0.0178463	0.00208533	-0.239063
CRSP6		0.494877	0.295601	0.216682	-0.175203		0.263714	-0.235467	-0.474796	-0.481941	-0.824116		-0.161657	-0.44743	-0.21934	-0.566222	-0.485455
DKFZp686L20145		0.433824	0.296729	-0.183171	-0.215411		0.562789	-0.199195	-0.226883	-0.465275	-0.704749		0.0485912	-0.469293	-0.432541	-0.668816	-0.480588
ZNF281		0.301148	0.383799	-0.1819	-0.220888		0.353556	-0.180283	-0.210618	-0.380362	-0.366984		-0.179351	-0.402076	-0.592015	-0.647825	-0.420929
GCC1		0.527295	0.334109	-0.237013	-0.107778		0.310615	-0.170137	-0.31208	-0.431327	-0.581968		-0.269817	-0.430554	-0.489115	-0.805598	-0.660152
KIAA0922		1.06358	0.544431	-0.0909257	-0.180916		0.553614	-0.611583	-0.197083	-0.358462	-0.952269		-0.386562	-0.309013	-0.382263	-0.507598	-0.563126
PEX12		0.631438	0.472267	-0.157136	0.153691		-0.0331695	0.0311097	-0.0656317	-0.24134	-0.287402		-0.453468	-0.0683177	-0.439986	-0.595186	-0.575162
ZNF336		0.486612	0.784853	0.389378	-0.21146		0.158025	-0.229575	-0.388633	-0.002164	-0.317176		-0.355354	-0.453124	-0.539841	-0.642085	-0.720219
SCG3		1.10697	0.284168	0.109252	-0.000665		-0.578026	-0.0594953	-0.229503	-0.238536	-1.08313		-0.767297	-0.0636795	-0.0371635	-0.602637	-0.188972
SYAP1		1.34538	-0.642151	0.932872	1.29542		-1.16867	-0.314965	-0.142557	-0.272213	-0.460832		-0.141339	-0.33149	-0.791051	-0.296229	-0.36912
MICL		NaN	-0.495335	1.22193	-0.433527		-1.29113	-0.521211	-1.05159	-1.11803	-1.36223		-0.12449	0.221911	-0.139736	0.0496935	-0.446866
BRIP1		-0.067279	0.253351	1.58261	0.254406		-0.309538	-0.939996	-0.416683	-0.480509	-0.833565		NaN	-0.338845	0.505007	0.285029	0.303928
DNAJB7		NaN	-0.407485	0.934978	NaN		-0.10147	-0.797865	-0.75453	-0.505591	-0.639295		0.026949	-0.117894	0.361108	0.183672	-0.727039
USP46		-0.572721	0.158034	0.140817	-0.478721		-1.1205	-0.554986	-0.583671	-0.139032	-0.682468		-0.03466	-0.0498973	0.340761	0.204073	0.195469
NMNAT1		-0.473748	0.460444	0.692317	0.503648		-1.02269	-0.475558	-0.175334	-0.33118	-0.219122		-0.314443	0.054803	0.473087	0.107538	-0.0649835
PTPN11		-0.390783	0.142576	1.14934	-0.609637		-1.00352	0.200113	0.35068	-0.28016	-0.770532		-0.197851	0.615453	0.468191	-0.257393	0.172053
NEK3		-1.24593	-0.52323	0.286008	1.1244		-0.955626	-0.368016	-0.565	-1.22871	-0.694308		-0.764383	-0.454051	-0.53444	0.017899	0.0716825
MGC42105		-1.01503	-0.418478	0.312716	1.32631		NaN	-0.29877	0.261851	-0.61089	-0.561607		-0.530307	-0.516041	-1.17867	-0.440242	1.30673
ADCY3		-0.691459	-0.0794173	0.987767	0.451601		-0.929462	-0.447438	0.266509	0.727562	0.684992		-0.941957	-0.637284	0.10614	0.514293	-0.0912963
A_23_P6514		-0.552513	-0.352099	1.00116	0.159581		-0.912536	0.122293	-0.0777803	0.618361	0.477171		-0.985538	-0.269953	-0.14952	0.433643	0.355984
FBXO4		-0.600918	0.00734233	1.23716	1.18883		-1.14623	-0.0965907	0.178328	1.03048	0.557304		-0.784281	0.150094	0.309823	0.533695	0.0249647
ENST00000310564		-0.810925	-0.0254447	0.869613	1.18187		-0.897639	0.075323	0.304343	0.756099	0.638003		-0.601405	-0.235479	-0.407614	0.18042	0.368096
MTIF2		-0.588071	0.0591913	1.40412	0.896282		-1.0281	-0.069282	0.717406	0.798058	0.571579		-1.42547	0.052641	0.316144	0.491563	0.766388
DNCL1		-0.256029	-0.407217	1.33437	0.411205		-0.820333	-0.464701	0.299331	0.347836	0.00959867		-0.902327	-0.10508	0.729634	0.67901	-0.170322
PTS		0.34082	0.567563	1.6607	0.743889		-0.606508	-0.358296	-0.159729	0.651843	0.165797		-1.13855	-0.521396	-0.188961	0.223625	0.439896
LOC91431		-0.248242	-0.364816	1.19433	2.05439		-1.48282	-0.171429	0.179309	0.299995	0.12891		-0.889228	-0.506833	0.360856	0.182527	0.465051
ING1L		-0.0367937	-0.106907	0.586082	1.6629		-1.04524	-1.02781	-0.275499	0.185254	0.662747		-1.24574	-0.683618	-0.467796	0.09531	0.673256
A_23_P14432		-0.240115	-0.532991	1.5174	1.95235		-0.715866	-0.593958	-0.31922	0.509469	0.872865		NaN	-0.889667	-0.909414	0.034496	0.308819
SLC25A29		-0.961563	-0.677618	-0.200391	0.382634		-0.00225333	-0.559196	-0.0148583	-0.48167	0.693549		0.547658	-0.016484	0.0573487	0.245308	0.765423
PECR		-0.527408	-0.799342	-0.153547	0.198257		-0.703042	-0.502699	-0.646779	-0.188079	0.127868		-0.0208385	0.305103	-0.226113	0.10611	0.247684
CTSH		-0.621896	-0.742547	-0.666361	0.577643		-0.722299	-0.868858	-0.744754	-0.707523	0.0769457		-0.16951	-0.337401	-0.418199	-0.437957	0.231125
Cep70		-0.352029	-0.667216	-0.22503	0.580721		-0.604827	-0.59635	-0.764351	-0.541803	0.0720523		-0.196755	-0.309855	-0.44775	-0.0614853	0.331749
RHOC		-0.242764	-0.47982	-0.69516	0.730567		-0.629554	-0.267567	-0.578295	-0.312471	0.567157		-0.00768233	-0.325613	-0.154086	0.189094	0.262804
HADHA		-0.359079	-0.663282	-0.372208	0.187673		-0.528263	-0.171074	0.0196913	0.111408	0.717612		-0.232754	-0.0816617	0.0174833	0.0999543	0.0370147
PMM1		-0.480995	-0.715071	-0.509904	0.287549		-0.296856	-0.00862667	-0.340526	-0.128519	0.35428		0.251149	0.0263807	-0.145474	0.150014	0.219433
LGTN		-0.375939	-0.696878	0.135502	0.654512		-0.151229	-0.73432	-0.474051	-0.0680467	0.496449		0.172842	-0.446969	-0.440042	0.369086	0.547177
MSH3		-0.743441	-0.879857	0.252557	0.620514		-0.688659	-0.664876	-0.23809	-0.176061	0.17874		-0.164915	-0.766686	-0.222262	0.330002	0.391897
NEDD8		-0.799059	-0.221989	0.046186	-0.0554787		-0.511821	0.0470703	0.22582	0.273649	0.319139		-0.321674	-0.138349	0.0729967	0.128551	0.601345
THOC3		-0.653692	-0.550378	-0.0973323	0.276616		-0.375943	0.278349	0.0372793	0.052996	0.27811		-0.260411	0.101772	0.112349	0.492749	0.695941
NAG		-1.04039	-0.532985	-0.134625	0.004271		-0.625382	0.268669	0.426476	0.083045	0.11258		-0.343328	0.308723	0.410523	0.402109	0.234137
C3orf10		-0.752352	-0.595698	-0.402544	0.225436		-0.271671	0.056941	0.306037	0.415526	0.382176		-0.245917	0.269128	0.391116	0.183326	0.451546
ATP5G2		-0.80857	-0.533015	-0.156054	0.0382225		-0.593738	0.287516	0.467995	0.483025	0.680149		-0.470345	0.547086	0.32216	0.263655	0.461338
RPA1		-1.19394	-0.562494	-0.0827737	-0.050687		-0.935719	-0.118197	-0.283535	0.0819543	0.148433		-0.0705975	0.375116	0.107995	0.833924	0.557231
KIAA0776		-0.735505	-0.814964	-0.425556	0.0085205		-0.700932	-0.208252	-0.307497	0.222438	0.396679		0.0171272	0.386411	0.293059	0.365193	1.03865
LOC93349		-0.523017	-0.600159	-0.165885	0.139243		-0.302652	0.109377	0.090312	-0.006909	0.070052		-0.272577	-0.202847	-0.282424	-0.236449	-0.613043
TNFSF12-TNFSF13		-0.391532	-0.690359	0.020597	-0.051047		-0.226642	-0.039979	-0.0352707	0.18768	-0.223179		0.126674	-0.22802	0.134921	-0.154282	-0.126745
LOC92799		-0.83768	-0.317929	-0.243301	0.283996		-0.353686	0.343568	0.191644	0.398673	0.254478		-0.132239	-0.0345967	-0.195997	-0.605202	-0.140653
SERF2		-0.323796	-0.25078	-0.13182	0.474811		-0.294163	0.0238673	0.330151	0.241667	0.476145		-0.271644	-0.0433323	0.23512	-0.177722	0.344264
ACADS		-0.695715	-0.273564	-0.053777	0.13882		-0.0968195	0.248454	0.183235	0.068653	0.304574		-0.377545	-0.0321507	0.210849	0.008292	-0.0520683
GALM		-0.689331	-0.749431	0.26661	0.542804		-0.676855	-0.220443	0.226325	0.289371	0.242625		-0.200699	0.00452267	-0.225722	0.286601	-0.277727
ACADVL		-0.651839	-0.677566	0.031395	0.903316		-0.750087	0.087347	-0.0193147	0.034154	0.638738		0.0691087	-0.10551	0.046175	-0.122367	0.123334
DCTN3		-0.761556	-0.887963	-0.0145067	0.809365		-0.398487	-0.163296	0.00313717	0.0213162	0.21293		-0.487974	-0.0449307	-0.448894	0.0130145	0.192466
STX10		-0.6765	-0.717784	0.0600957	0.386049		-0.442503	-0.0562193	0.00698033	-0.01889	0.602036		-0.475821	-0.0415547	-0.133653	-0.01603	0.409408
ZADH2		-1.21637	-1.02712	-0.294036	0.168719		-0.852996	-0.514015	-0.0555433	0.0965393	0.344453		-0.0026145	-0.21299	-0.25585	-0.198623	0.364804
DELGEF		-0.709258	-0.910534	-0.453936	0.186553		-0.915033	-0.345729	-0.108326	0.041302	0.263726		-0.587024	-0.332874	-0.33594	-0.322394	-0.21617
NCR3		-0.786887	-1.47191	-0.425831	0.223911		-0.808594	-0.590929	-0.206324	-0.0561693	0.112201		-0.403958	-0.621692	-0.329179	0.0649557	-0.0192647
CDK5RAP2		-1.08453	-0.846551	-0.225907	0.128369		-0.703565	-0.233403	-0.210942	0.445623	0.55521		-0.288195	-0.0924713	-0.16804	0.384437	0.272114
MGMT		-0.729179	-0.683208	-0.077804	0.16238		-0.587013	-0.333573	0.0403127	0.409009	0.499146		-0.555298	-0.135702	0.18706	0.227118	0.291159
HINT2		-0.915347	-0.785766	0.23311	0.222673		-0.659827	-0.251688	-0.0620867	0.354514	0.162226		-0.671706	-0.0248347	-0.176905	0.192373	0.220515
GMPR2		-0.862062	-0.945136	-0.0740043	0.330696		-1.26715	-0.256425	-0.065409	0.461073	0.54209		-0.613107	-0.0882835	0.11513	0.518952	0.453123
BX640636		-0.943962	-0.798807	-0.0979713	-0.285563		-0.421886	-0.122613	0.125373	0.118468	0.11885		-0.808267	-0.431725	-0.007708	0.108884	0.236545
LASP1		-0.611085	-0.972655	-0.197169	0.0593895		-0.470204	-0.531928	0.171902	0.195785	0.211975		-0.706664	-0.391652	-0.071451	0.06282	0.107068
SCAP2		-0.70173	-0.798777	-0.085597	0.168517		0.0258178	-0.299558	0.219301	0.246591	0.405538		-0.479386	-0.0580303	0.298399	0.213125	0.562352
MUT		-0.643334	-0.672826	-0.171912	0.158191		-0.227308	-0.197559	-0.112267	0.256306	0.491738		-0.537464	-0.188098	0.00388067	0.108169	0.730861
ETAA16		-0.917428	-0.824571	0.0540143	0.281371		-0.247407	-0.354326	0.0913647	0.357076	0.827975		-0.970453	-0.364258	0.049366	0.139773	0.716171
MARVELD1		-0.379712	-0.545356	0.724201	0.131271		-0.386316	-0.672425	-0.288139	0.0373018	-0.0636473		-0.637309	-0.0700187	-0.151774	0.748273	0.258548
TMEM14A		-0.56799	-0.754923	0.682596	-0.0890513		-0.706814	-0.624283	-0.113849	0.661672	0.25456		-0.823713	-0.293732	0.346223	0.608003	0.694153
NSF		-0.351603	-0.140244	0.049223	0.215249		-0.727019	-0.25815	-0.384878	-0.213841	-0.011689		-0.510973	-0.214535	0.109963	-0.00931867	0.711993
NDUFB5		-0.423593	-0.503231	0.233655	0.633778		-0.819586	-0.857699	-0.419495	0.110721	0.257385		-0.882661	-0.289913	0.370546	0.152521	0.717627
MGC13183		-0.364959	-0.382323	0.364832	0.414753		-0.648181	-0.499861	-0.187612	0.296789	0.517785		-0.666339	-0.348372	-0.321538	0.247674	0.504797
TMEM14C		-0.797162	-0.198843	0.404688	0.449042		-0.899098	-0.745857	-0.475126	0.228723	0.748979		-1.31371	-0.401171	-0.135346	0.247481	0.549683
AK098014		-0.695298	-0.490083	0.179348	0.0245777		-0.940927	-0.81576	-0.207754	-0.207644	0.416308		-0.940167	-0.453878	-0.0611567	0.220741	0.252591
MTND2		-0.18063	-0.498806	0.0685473	-0.0373963		-0.148024	-0.159207	-0.0586637	0.239982	0.802376		-0.489168	-0.318744	-0.154083	0.069753	1.21151
SNX14		-0.95683	-0.789231	-0.0741227	0.660694		-0.436459	-0.584452	-0.39156	0.221022	0.936343		-0.553596	0.160584	0.0983857	0.061619	0.885486
SPC18		-0.444989	-0.426584	0.085666	0.901514		-0.447676	-0.38829	0.037297	0.32806	0.890476		-0.573982	-0.231272	0.20152	0.372828	1.1295
VPS29		-0.691771	-0.337974	0.439682	0.562601		-0.363167	-0.569622	-0.194153	0.283411	0.717722		-0.725937	-0.189252	0.224207	0.638497	1.11772
AB012109		-0.563759	-0.1435	0.17999	0.465066		-0.114306	-0.428735	-0.270532	0.184278	0.375128		-0.462743	0.045581	0.259899	0.524458	1.35252
PXMP2		-0.818395	-0.403417	1.09003	1.16357		-0.263365	-0.505614	0.118342	0.66111	0.342422		-0.358395	-0.160619	0.316299	0.626283	0.354176
MGC17337		-0.620478	-0.434766	0.88652	0.841882		-0.641686	-0.251349	-0.05744	0.948138	0.693839		-0.0512228	-0.146079	0.160966	0.57484	0.69105
FLJ14627		-0.431279	-0.498827	1.12126	0.84431		-0.0179138	-0.268696	0.251341	0.338209	0.675844		-0.825882	-0.608153	0.026246	0.1903	0.127908
DAPP1		-0.592988	-0.26742	1.47647	0.652653		-0.21146	-0.179358	0.044231	0.512872	0.718982		-0.640206	-0.387253	-0.165439	0.411997	0.910244
CDK2		0.0900647	-0.073751	0.784865	1.1815		-0.0615655	-0.123095	0.327449	0.997737	0.917509		-0.587622	-0.335663	0.0834107	0.813486	0.598201
FBXO31		-0.252043	-0.0610535	0.720118	1.14012		-0.356409	-0.278035	0.237307	1.03687	0.808292		-0.566934	-0.215968	0.194966	0.764772	0.760434
PRKCDBP		-0.138227	-0.309913	1.09759	1.08551		-0.204437	-0.286641	0.378825	1.19022	1.4682		-0.229983	-0.311434	0.143827	0.943644	0.861602
C14orf122		-0.190797	-0.202876	1.07902	1.34293		-0.08224	0.100225	0.404377	1.12037	1.25927		-0.279338	-0.100092	0.111968	0.479782	0.903435
PAQR4		-0.378226	-0.196365	0.993672	1.11926		-0.584872	-0.073679	0.105291	0.784356	1.35267		-0.851189	-0.110595	0.011515	0.539444	0.882251
HOP		-0.665074	0.227815	0.68897	1.18293		-0.464249	-0.275528	0.0963387	0.554185	1.13207		-0.547957	0.0169063	0.316962	0.686866	0.627209
DCOHM		-0.432846	0.0785643	0.925773	1.05384		0.05266	0.357519	0.500628	0.998791	1.11204		-0.524465	-0.251758	-0.082148	0.247837	0.447517
NFS1		-0.489053	-0.287141	0.687879	1.07463		-0.304791	0.242017	0.816268	0.977096	1.18997		-0.318766	-0.0899857	0.00347533	0.138953	0.928871
MTA3		-0.476153	-0.251072	0.810671	0.874403		-0.0243332	-0.254223	0.460997	0.604845	0.847904		-0.337668	-0.228782	-0.262754	0.30339	0.485091
FLJ10326		-0.715085	0.003292	0.758196	0.569045		-0.263009	-0.08649	0.327443	0.770616	0.750832		-0.0909352	0.0394407	-0.154501	0.508084	0.798739
RAP1GDS1		-0.633714	0.103048	0.500764	1.05573		-0.090862	0.274568	0.611811	0.652239	0.512667		-0.381965	-0.255089	0.250873	0.939048	0.601197
NDUFB3		-0.455021	0.215758	1.03751	0.846103		-0.107209	-0.285932	0.250678	0.740593	0.493858		-0.8289	0.0138827	0.291581	0.543491	0.677616
BDH		-0.143059	0.122086	0.615666	0.582374		-0.430021	0.235848	0.480262	0.786478	0.420534		-0.144053	0.102136	0.21478	0.546528	0.164537
TFDP1		-0.324808	0.0863503	0.83139	0.305388		-0.298579	0.0405597	0.370328	0.83741	0.494897		-0.476038	-0.202479	0.122553	0.726056	0.27442
MLH1		-0.164518	-0.197991	0.58102	0.522571		-0.302498	-0.260937	0.22639	0.621846	0.765827		-0.532922	-0.073806	0.285686	0.468426	0.757747
C6orf108		-0.123832	0.104395	0.548166	0.423185		-0.270098	-0.080602	0.157063	0.620435	0.694103		-0.640469	0.018282	0.180964	0.445855	0.381074
CENPE		-0.009515	-0.060084	0.982991	1.18902		-0.158028	-0.219438	-0.237533	0.889044	0.962893		0.161673	0.128343	0.177629	0.965184	1.19799
RAD54B		-0.208675	-0.267673	0.828728	1.04672		-0.134891	-0.212557	-0.0881587	0.629071	0.71672		-0.275882	-0.0393637	0.327831	0.836482	1.0523
SPA17		-0.14454	-0.317582	1.07053	1.17891		0.197566	-0.10094	0.203371	0.747874	0.627948		-0.395805	0.312483	0.318716	0.915392	1.05561
THC1978535		-0.21957	-0.134729	0.434474	0.973572		0.0333588	-0.105035	0.234552	0.276349	1.24862		0.0538265	-0.261236	0.0172753	0.811116	0.870604
FAM14B		-0.538991	-0.54431	0.827255	1.53525		-0.0804672	-0.396425	0.098536	0.363889	1.06741		-0.250263	-0.178989	0.152201	0.597823	1.08462
GPSM2		-0.560679	-0.525564	0.667836	1.81855		0.268128	-0.522219	-0.00797267	0.369051	0.812626		0.123668	-0.0561213	0.562694	0.495703	1.02548
CD72		-0.484278	-0.380411	0.280138	1.30529		0.142633	-0.268915	-0.157453	0.181303	0.780317		0.151212	0.055218	0.598929	0.760239	1.06785
FOXM1		0.00287633	-0.057199	0.893601	0.433078		0.031887	-0.268583	-0.308133	0.546387	0.154712		0.411264	-0.358384	-0.198755	0.350366	0.296779
DEPDC1B		0.229065	0.0481557	0.652478	0.7867		0.284064	-0.178744	-0.206428	0.718636	0.158245		-0.144398	-0.610153	-0.420377	0.0686723	0.417561
SMAD2		-0.204752	0.130728	0.68367	1.07193		-0.236087	-0.486699	-0.271915	0.548337	0.463925		-0.621524	-0.526259	-0.317105	-0.00863967	0.170948
CCAR1		0.0754003	0.0796783	0.867517	0.540073		-0.00371883	-0.562474	-0.150927	0.431211	-0.083681		-0.691709	-0.351119	0.137796	0.311119	0.299975
PDHX		0.018415	0.18095	0.797801	0.891732		0.11344	-0.358094	-0.107865	0.255458	0.304793		-0.264554	-0.301084	-0.261773	0.228061	0.446937
DHFR		0.0767663	0.130715	0.676792	0.719668		-0.0393773	-0.329285	-0.128376	0.577259	0.283121		-0.338715	-0.183909	0.043038	0.382048	0.449498
C5orf13		-0.267646	0.103616	0.577779	1.62329		-0.48135	-0.384447	-0.490422	0.045094	0.205052		-0.299341	-0.165027	0.318777	0.413304	0.620665
KIF23		-0.208904	-0.239067	0.775974	1.0727		-0.195795	-0.480731	-0.483956	0.178067	0.230178		-0.290096	-0.355442	-0.04195	0.415974	0.786441
H2AFV		-0.150704	-0.561376	0.501788	1.54781		0.186398	-0.556375	-0.720967	0.616073	0.406938		-0.350226	0.00887833	-0.0184273	0.4599	0.548097
ALDOC		0.0764833	-0.744493	-0.368089	1.0031		0.161075	-0.332382	0.139387	0.095282	0.829903		-0.0149823	-0.305136	-0.260555	-0.235701	0.119953
SMOX		0.341999	-0.307317	0.282499	1.38143		0.546304	0.0648353	0.509637	0.00520033	0.307816		-0.226355	-0.0311267	0.104862	0.00828967	0.293375
ETHE1		-0.0599413	-0.05422	0.121419	1.14866		-0.184094	0.13802	0.46387	0.307723	0.593629		-0.649707	-0.065485	-0.247517	-0.17823	0.158299
SCAMP1		-0.190186	-0.316227	0.261617	0.690776		-0.0259805	-0.152555	0.102339	0.665918	0.196957		-0.238068	-0.0204053	-0.032407	-0.37008	0.338207
MDC1		-0.177492	-0.0590543	0.402632	0.807566		0.0859283	0.0153523	0.359439	0.685999	0.800029		-0.183595	-0.006673	-0.0283003	-0.146685	0.461081
FLJ22955		-0.0826547	0.0119337	0.339593	0.414237		-0.131452	-0.147372	0.25535	0.471336	0.685141		-0.0974217	0.019785	0.0371693	0.181621	0.489597
DHX32		-0.213462	0.201699	0.495354	0.718366		-0.0326702	0.191536	0.23828	0.458831	0.531089		-0.069778	0.453664	0.228007	0.186176	0.400788
DCTN2		-0.145917	-0.0866733	0.384584	0.707954		-0.0978908	0.04968	0.150454	0.441462	0.436519		-0.267865	0.130797	0.1911	0.30385	0.352064
KIAA0992		-0.0469113	-0.113615	0.348155	1.34823		0.35268	-0.464568	0.0269903	0.082604	1.12671		0.0370275	0.00844383	0.223423	0.0181312	0.41145
RBBP7		0.221684	-0.222655	0.52996	0.706259		0.189446	-0.293133	-0.297586	0.168233	0.588494		0.153064	-0.175107	0.132284	0.445689	0.801928
DEPDC1		0.171263	0.018817	0.67905	1.11226		0.132357	-0.0954483	0.00718033	0.414807	0.681005		0.0503593	-0.207719	-0.113738	0.129077	0.622329
ABI2		0.171415	-0.233032	0.427408	1.1804		0.142836	-0.0780007	0.00914467	0.319614	0.491884		-0.190608	-0.082494	0.029662	0.125839	0.428839
DPCD		0.036116	0.0397353	0.578012	1.10728		0.312247	-0.054241	-0.0525563	0.414904	0.379635		-0.171555	0.196101	0.125644	0.330786	0.525516
MYL3		0.0768333	0.042895	0.512417	0.938044		0.116017	-0.0685543	0.02623	0.268387	0.340298		-0.136179	-0.0383057	0.16699	0.255336	0.419756
ENST00000289373		-0.248285	-0.391671	0.7274	1.14586		0.574059	-0.246037	0.0563937	0.34542	0.58006		-0.112893	-0.160123	-0.031007	0.07387	0.629848
FXR1		0.413786	0.145051	0.387093	1.17099		-0.0136945	-0.393204	-0.064669	-0.128357	0.652467		-0.564671	-0.303364	-0.12381	0.173661	0.697609
S100A1		-0.0184543	-0.0777553	0.079835	1.35596		0.0535117	-0.943385	-0.097335	-0.17127	0.370378		-0.280539	-0.271653	0.199121	-0.131566	0.088719
CASP9		0.0110583	-0.253503	0.314684	1.42296		0.002003	-0.40966	0.025647	-0.256489	0.244527		-0.212659	-0.430921	-0.121372	-0.181868	0.336528
ABCB7		-0.00606	0.0339947	0.161313	1.5149		-0.094923	-0.426974	-0.049579	-0.208342	0.221672		-0.390114	-0.0472997	-0.176039	-0.280604	0.171866
C6orf4		-0.675373	-0.914995	-0.278644	0.716204		0.183107	0.0612185	-0.0745607	-0.0866965	0.311977		-0.430866	0.280986	-0.262023	0.347126	0.610121
ENST00000289348		-0.37829	-0.486653	-0.327025	0.52163		0.370944	-0.312656	-0.154448	0.349499	0.641869		-0.106747	-0.060156	-0.0552267	0.38662	0.865106
CTHRC1		-0.4143	-0.594231	0.370378	0.877262		-0.262654	-0.406625	-0.111769	-0.182458	0.330797		-0.182316	0.183347	0.315448	0.603561	0.285748
HACE1		-0.344655	-0.406955	-0.0633017	0.568989		-0.565595	-0.20639	-0.0809113	-0.172338	0.300342		-0.004207	0.193814	0.15468	0.184142	0.710913
TST		-0.253283	-0.423265	0.295287	0.826378		-0.151092	-0.170696	-0.146425	-0.281694	0.673096		-0.341392	-0.224236	-0.112732	-0.0765167	0.552261
QPRT		-0.103823	-0.031399	0.203522	1.25996		-0.152049	-0.312122	-0.111431	0.261829	0.503215		-0.207054	-0.0651893	0.0451913	0.188471	0.708856
MSH5		-0.162782	-0.166296	-0.110527	0.812177		-0.381468	-0.390167	-0.0856987	0.182418	0.365455		-0.283433	-0.0481543	0.0403103	0.167218	0.408565
TMEM14B		-0.489341	-0.159384	0.255314	0.35089		-0.0878505	-0.0685053	0.157284	0.424245	0.556067		-0.347652	0.259393	0.59039	0.515907	0.751615
ATP5O		-0.394677	-0.18436	0.174475	0.649417		-0.199509	-0.268457	0.00923767	0.498126	0.666257		-0.276178	0.236225	0.226664	0.287828	0.824
SLC33A1		-0.584455	-0.11407	0.148021	0.755674		0.0413828	0.035812	0.20692	0.156968	0.646057		-0.389546	0.159643	0.243195	0.0641127	0.671397
IMPA2		-0.32573	-0.148815	0.556324	0.743173		-0.504741	0.0620993	0.0470263	0.11641	0.516672		-0.3009	-0.0477493	0.40434	0.524098	0.555641
PXMP3		-0.375264	-0.197583	0.364926	0.915137		-0.561313	-0.074599	0.017941	0.0978797	0.214513		-0.458139	-0.106375	0.344153	0.330426	0.769907
EIF2AK4		-0.441843	-0.295691	0.433648	0.686558		-0.137901	0.0704147	0.23839	0.459133	0.446981		-0.360494	-0.450841	0.0414443	0.364171	0.587909
PXMP4		-0.464946	-0.496823	0.247553	0.569658		-0.0928713	-0.156418	-0.0796633	0.289787	0.200182		-0.301153	-0.245597	-0.026908	0.21922	0.236391
LOC93109		-0.220514	-0.359982	0.102524	1.01338		0.316494	0.249923	-0.139782	0.282025	0.687958		-0.257285	-0.113812	0.348843	0.457764	0.71859
RAB33A		-0.475765	-0.13527	0.0549383	1.40285		-0.183336	0.14872	-0.00203033	0.56517	0.65694		-0.276686	0.0806297	0.0131823	0.275644	0.954906
FLJ16518		-0.268797	-0.242503	0.418627	1.06746		0.092249	-0.536998	0.228512	-0.372931	0.136784		0.115209	-0.169666	0.364819	0.24867	0.736443
FLJ40162		-0.090319	-0.272929	-0.308307	1.15364		0.131097	0.133659	-0.04367	-0.191289	-0.0635213		0.0859535	-0.0137147	0.311041	0.412108	0.620878
LRRC28		-0.0495105	-1.35633	0.434067	1.02112		NaN	-0.29624	0.358795	-0.0238885	0.055239		-1.39322	-0.284119	-0.93121	-0.777747	0.703676
ZNF395		-0.558714	-0.278424	-0.258175	0.999802		-0.485421	-0.692849	-0.494705	-0.474101	0.361167		-1.09185	-0.827761	-0.819408	-1.22773	-1.03402
FLJ23577		-0.960342	-0.598502	0.217912	0.878619		-0.0689705	-0.437971	-0.342732	-0.404066	-0.133205		-0.92695	-1.00777	-0.639809	-0.723538	-0.547325
ARHGEF9		-0.570964	-0.792384	-0.119672	0.629896		-0.112405	-0.833048	-0.122865	-0.205961	0.325495		-0.983881	-0.957545	-0.872512	-0.611913	-0.123948
MAPK14		-0.285649	-0.432083	0.144828	1.18998		-0.524316	-0.804677	-0.417707	-0.445266	-0.0121597		-1.06798	-1.0621	-0.986976	-0.619469	-0.0347437
MLLT3		-0.256507	-0.417114	0.230675	1.6906		-0.550123	-1.00952	-0.617398	-0.206064	0.566929		-1.20138	-0.994565	-0.760491	-0.669577	0.0737247
AVPI1		-0.00315567	-0.671816	0.290799	0.605105		0.114432	-0.576782	-0.348017	-0.483887	0.173638		-0.899138	-0.576527	-0.235779	-0.0952577	0.109501
C20orf55		-0.098333	-0.691108	-0.586719	0.737446		0.354191	-0.777224	-0.35435	-0.361117	-0.119357		-0.902747	-0.589372	-0.469543	-0.109036	-0.224094
C14orf49		-0.340917	-0.516411	0.141625	1.06391		0.365231	-0.93784	-1.00269	-0.41853	-0.327205		-0.87717	-1.01161	-0.408338	-0.586278	-0.508224
CTSB		-0.733346	-0.915839	-0.29052	1.12077		-0.101092	-0.676556	-0.917162	-1.11213	0.442686		-0.510543	-0.617466	-0.855382	-0.402298	-0.043798
A_23_P158605		-0.534842	-0.878767	-0.0610407	0.636198		0.353129	-1.03636	-1.14766	-1.20232	0.0565283		-0.46218	-0.76205	-0.843742	-0.529536	-0.578065
PERP		-0.527132	-0.957872	-0.202461	1.21499		0.345434	-0.797937	-0.528978	-0.100955	0.466724		-0.12436	-0.576363	-0.237305	0.0757327	0.582396
LOC132321		-0.458769	-1.2164	0.110081	1.28027		-0.100316	-1.09541	-0.203452	-0.105156	0.247857		-0.785616	-0.405811	-0.353708	-0.253548	0.762795
EGLN1		-0.567894	-0.563899	0.210371	1.47815		-0.2866	-0.873965	-0.49969	0.223361	0.816227		-0.65744	-0.741439	-0.122711	-0.391695	0.576804
PECI		-0.419141	-0.609702	-0.239459	0.934225		-0.322082	-0.817557	-0.485761	-0.208717	0.621127		-0.642682	-0.773304	-0.307727	-0.105772	0.687606
PCCA		-0.763191	-0.852046	-0.148001	0.834568		-0.604752	-0.864319	-0.258026	-0.267847	-0.047012		-1.6422	-0.633375	-0.328232	-0.198388	-0.282583
C14orf94		-0.5034	-0.941923	0.275204	0.827964		-0.795465	-0.927161	-0.40475	0.208107	0.648016		-1.28396	-0.92285	-0.416527	-0.0744473	0.172954
MCCC1		-0.766681	-0.681713	0.220514	0.806894		-0.486477	-0.729035	-0.349948	0.0790887	0.58612		-1.23243	-0.88685	-0.390587	-0.0612867	-0.000276
HEBP1		-0.777903	-0.130394	-0.0212507	0.704459		-1.1896	-1.00335	-0.519026	-0.383387	0.389532		-1.60635	-0.818148	-0.564724	-0.163113	0.32927
FLJ22573		-0.569825	-0.234862	-0.0759687	0.816758		-0.947789	-0.714148	-0.236275	-0.0204813	0.385625		-1.24043	-0.144208	-0.482784	-0.418711	0.008093
TMSB10		-0.725935	-0.404349	-0.37576	1.37824		-0.856949	-0.584659	-0.461512	-0.030714	0.383207		-1.05017	-0.479621	-0.397089	-0.598045	0.1127
MGC40107		-0.637471	-0.786377	-0.195026	0.922176		-0.905357	-0.601437	-0.323323	0.0224923	0.811741		-1.03467	-0.522651	-0.436945	-0.656071	0.339459
NARF		-0.486375	-0.623251	-0.069966	1.13113		-0.956111	-0.535313	-0.311519	0.11734	0.788551		-0.947473	-0.67732	-0.650581	-0.70865	0.079352
PPIL3		-0.290441	-0.681983	0.359664	0.971828		-1.05117	-0.815134	-0.686345	-0.211826	0.345338		-0.858523	-0.304386	-0.388461	-0.147498	0.0367275
MGC14801		-0.2196	-0.267927	0.295115	0.910703		-0.566022	-1.04818	-0.899021	-0.3096	-0.168065		-0.56055	-0.291051	-0.338788	0.00823133	0.0577087
CORO2A		-0.238013	-0.597282	-0.222865	0.479912		-0.047717	-0.20609	-0.123729	0.107419	0.221201		-0.402547	-0.47695	-0.554461	-0.463755	0.09273
LOC159090		-0.239383	-0.749064	0.213106	0.413203		-0.275126	-0.532742	-0.10093	0.22266	0.308704		-0.685173	-0.82071	-0.531098	-0.415312	-0.231335
DKFZP564B167		-0.125364	-0.215656	0.278209	0.958353		-0.577839	-0.612095	-0.389657	0.0217307	0.236419		-0.667164	-0.751473	-0.649544	-0.363564	0.10228
KIAA0092		-0.221084	-0.239018	-0.042505	0.950625		-0.180596	-0.544681	-0.284105	0.280696	0.516075		-0.719516	-0.688584	-0.729852	-0.241071	0.425238
NM_033107		-0.336863	-0.424022	0.200986	0.510751		-0.439798	-0.53006	-0.547517	-0.180692	0.265399		-1.33451	-0.706414	-0.704692	-0.44642	0.774214
TADA3L		-0.756396	-0.766776	0.0860467	0.760103		0.151831	0.063169	0.385418	0.650387	0.804335		-0.863691	-0.787159	-0.616898	-0.577282	-0.282874
CPNE2		-0.346043	-0.793646	-0.204284	0.693957		0.185929	-0.0313887	0.512939	0.521453	0.760794		-0.822696	-0.879473	-0.660773	-0.431956	-0.477404
RHOBTB2		-0.696685	-0.935536	-0.209389	-1.00093		-0.0169378	-0.09443	0.283042	0.365772	0.0795693		-0.782367	-0.561711	-0.255688	-0.27617	-0.423345
MAP4K1		-0.719741	-0.955046	-0.270814	-0.416398		0.133164	-0.0535177	0.379956	0.298222	0.474274		-0.460162	-0.280232	-0.244008	-0.25519	-0.4474
ZNF318		-0.440304	-0.962822	-0.429954	-0.492838		0.286069	-0.283459	-0.246007	-0.171331	-0.235561		-0.417366	-0.430501	-0.0170277	-0.200156	-0.135193
LYL1		-0.591981	-1.15697	-0.573437	-0.584159		-0.0517698	-0.186868	-0.0879463	-0.0431393	0.010658		-0.26126	-0.679023	-0.208255	-0.125075	-0.171011
AK075139		-0.828361	-1.0921	-0.412291	-0.218489		-0.0469957	-0.138515	0.152152	0.317023	0.661603		-0.366156	-0.876176	-0.831688	-0.412025	-0.457798
KCNIP4		NaN	-0.089142	1.50869	NaN		0.83063	0.196842	0.790249	0.171823	0.882911		-0.239773	-0.758303	-0.0622485	-0.940871	-0.310472
EEF1G		0.134904	0.0161577	0.262748	0.659434		1.11792	0.436964	0.485328	0.275557	0.308668		-0.544756	0.00392883	-0.155258	-0.345087	-0.503367
FLJ14966		-0.538658	-0.165172	1.03185	0.757311		0.890239	-0.0579235	0.155451	0.0368265	0.109985		-1.2851	-0.452078	0.134227	-0.488952	-0.131779
SSTK-IP		0.200929	0.012812	1.03298	0.084089		0.288061	1.16855	0.767703	0.087431	0.0959		-0.415598	0.260397	0.427289	0.025664	-0.416808
SCFD2		-0.459269	0.343828	0.34474	-0.263059		-0.16125	0.512801	0.609118	0.463559	0.010592		-0.888537	0.271364	0.371174	0.0669783	-0.291325
POLR3B		-0.11072	0.927324	0.97483	-0.110509		-0.352257	0.512996	0.42356	0.462093	-0.375802		-0.600407	0.474891	0.578916	0.338642	-0.27231
BRCA2		0.094594	0.081271	1.05205	0.935468		0.297455	0.386625	0.345772	0.251374	0.233142		-0.507313	0.354573	0.472408	-0.516786	0.41727
GTF2E2		-0.131398	0.41182	0.61463	0.658513		0.011617	0.328639	0.590352	0.093327	-0.0288387		-0.421846	0.639319	0.414993	0.111423	0.339008
TCF19		-0.532151	-0.208516	0.819113	0.046255		0.263318	0.236588	0.498193	0.809747	0.786881		-0.209333	0.11823	0.068852	0.574314	0.202501
A_23_P206135		-0.841493	-0.559638	0.522425	0.120128		0.241718	0.193972	0.311749	0.462091	0.942222		-0.0349898	0.002336	-0.0722197	0.514215	0.523478
GAMT		-0.745371	-0.724455	0.74128	-0.080535		-0.424693	0.26138	0.282733	0.770625	0.292686		-0.1915	0.137129	0.189938	0.436539	-0.121072
CARKL		-0.592212	-0.522632	0.549196	-0.0278913		-0.287008	-0.0596988	0.158608	0.775007	0.505975		0.108572	0.132309	-0.290961	0.210318	0.385738
PC		-0.432376	-0.722301	0.400982	-0.0198897		-0.161878	0.0300943	0.070159	0.433165	0.412066		-0.0782023	-0.000737	0.413635	0.488612	0.0274497
LIMK2		-0.387811	-0.369373	0.212815	0.0147407		-0.0092	-0.101428	-0.0494463	0.553887	0.479566		-0.112184	0.0403373	0.0611777	0.58351	0.366319
CPT2		-0.621009	-0.625207	0.170684	-0.238964		-0.300791	0.014764	0.233454	0.726857	0.480256		-0.226626	-0.146296	0.37956	0.765915	0.485516
KHK		-0.509227	-0.544545	0.556597	0.044933		-0.157303	-0.124136	0.411614	0.663122	0.845455		-0.376292	-0.055532	0.304557	0.662791	0.336137
CPT1A		-0.499539	-0.360253	0.515061	0.385424		0.284794	-0.00906233	0.593713	0.401026	1.03531		-0.281081	-0.288859	0.0333522	-0.188189	0.441341
FLJ31153		-0.210436	-0.291246	0.414892	0.553163		0.264597	0.0173163	0.329986	0.369062	0.914863		-0.276097	-0.370391	0.243835	0.216412	0.683489
ZNF505		-0.137147	-0.421792	0.419693	0.623053		0.21807	-0.0769007	0.22789	0.420958	0.3809		0.0197682	-0.154669	0.20863	0.406292	0.325921
FSHPRH1		-0.0616943	-0.287266	0.467314	0.49604		0.565837	0.258753	0.0882427	0.844521	0.624887		-0.0466037	0.0196453	0.344186	0.37083	0.392471
RFT1		0.171429	0.398091	0.907473	0.147049		0.131607	0.367451	-0.0238763	0.482461	0.357135		-0.181906	-0.103145	-0.218019	0.0162253	-0.29686
SMARCB1		-0.247819	0.166474	0.746286	0.402515		0.264477	0.616994	0.38303	0.746144	0.402518		-0.581682	0.2381	-0.0411657	0.0849347	-0.408458
NDUFA10		0.10053	0.217173	0.431375	0.629361		0.0933182	0.219352	0.143216	0.566095	0.402595		-0.437195	-0.215878	-0.257635	0.19129	0.158085
KLHL12		-0.0799777	0.106818	0.7267	0.355598		0.267993	0.196676	0.331686	0.422051	0.248463		-0.15427	0.0306943	0.278625	0.327319	0.273284
PPIH		-0.206027	0.230112	0.648851	0.583322		0.0839765	0.560652	0.270444	0.373621	0.111583		-0.252129	0.0260027	0.253378	0.373297	0.0388788
FLJ14827		-0.224679	-0.117149	0.982802	0.413947		0.311447	0.308087	0.373466	0.512844	0.161198		-0.331365	-0.0625007	-0.0120577	0.046465	0.20746
TRA1		-0.584075	0.466344	1.01682	0.576963		NaN	0.214564	0.599433	0.800739	0.549133		NaN	0.257664	-0.224491	0.140082	0.23268
DNMT3A		-0.673838	0.213828	0.48825	0.214485		-0.426149	0.290526	0.620834	0.553416	0.348298		-0.850934	0.011887	-0.011462	0.005541	0.102717
POLR2G		-0.626417	-0.00269967	0.768231	0.619826		-0.501201	0.42373	0.732475	0.42142	0.665995		-1.10172	-0.129503	-0.112085	-0.031341	0.262464
GPX7		-0.763024	-0.210961	0.403059	0.657532		-0.229407	-0.000104	0.267029	0.656111	0.426735		-0.538495	0.181889	-0.023668	0.208342	-0.166611
SNAPC3		-0.641341	-0.239654	0.76153	0.494123		0.203192	-0.0749567	0.195481	0.266529	0.556479		-0.479418	-0.114871	0.0700247	0.052777	0.136749
C6.1A		-0.575284	-0.544716	1.11639	0.46432		-0.384914	0.568479	0.71151	0.511619	0.302516		-0.381225	-0.302302	0.183796	-0.295593	0.049462
LTA4H		-0.564791	0.628233	0.383981	1.17303		-0.455218	0.659162	0.495943	0.165245	0.453033		-0.98064	-0.338755	-0.360948	-0.333998	-0.242405
TBC1D5		-0.100393	-0.243679	0.81545	0.662864		-0.313723	0.194987	0.273747	-0.17812	-0.091737		-0.464639	-0.92536	-0.610387	NaN	-0.386308
FLJ11016		-0.170508	0.033659	0.558801	0.481184		-0.29133	-0.122107	0.0667193	0.446464	0.01854		-0.354448	-0.418835	-0.759759	-0.195173	-0.22021
APG10L		-0.909547	-0.557675	0.478172	0.111384		0.344965	-0.182599	0.366045	-0.0238513	0.06401		-0.614609	-0.635826	-0.27028	-0.101669	0.002262
A_23_P56406		-0.188003	0.262603	0.713766	0.385213		-0.749745	0.119876	0.0638063	0.096588	0.0300163		-1.15603	-0.0305898	-0.0196583	-0.236519	-0.144309
MAP1D		-0.004409	-0.0818	1.05576	-0.162527		-0.220489	0.0275293	0.296659	0.0747772	-0.644288		-0.989227	-0.156624	-0.05291	-0.146537	-0.581144
USF2		-0.426798	-0.176958	-0.068769	0.269416		-0.567293	0.477096	0.528142	0.296522	0.450832		-0.631	-0.292401	-0.489886	-0.597741	-0.652041
MGC26605		-0.430319	-0.698282	0.401634	0.05192		-0.777842	0.374742	0.259529	0.0063585	0.16257		-0.723611	-0.495566	-0.247018	-0.212935	-0.580137
SAMD6		-0.700389	0.311973	0.165781	-0.194678		-0.347222	-0.153889	-0.203472	0.0271393	-0.14388		-0.965239	-0.433247	-0.322489	-0.323864	-0.591008
MAF		-0.372583	-0.205555	-0.0168693	-0.47449		-0.304663	-0.0906943	-0.0502907	0.267696	0.165113		-0.671145	-0.125901	0.0705553	-0.3233	-0.464717
NFKBIA		2.90058	2.63797	1.15407	1.71463		-0.572745	-0.893244	-1.14306	-1.79407	-2.51008		-0.686132	-0.989406	-1.17021	-1.91967	-1.67316
NR4A2		3.67788	1.09638	0.353623	0.676807		0.878718	-1.0876	-1.27585	-2.33252	-2.01014		0.244707	-1.43743	-1.68664	-2.1007	-0.423262
IL23A		2.36808	1.2875	0.0759127	1.71695		1.91298	-0.200801	-0.599339	-1.55407	-1.55364		0.442926	-0.237996	-1.2685	-1.52387	-0.130834
AGPAT3		0.254757	0.385383	0.911004	-0.317654		-0.931354	0.264433	-0.331505	-0.750427	-0.295648		-1.96239	-1.52584	-1.75575	-2.26053	-1.50551
CRX		1.04002	NaN	NaN	NaN		-0.625806	1.85212	-0.395594	-0.742849	0.135544		-2.08839	-0.898766	-1.31515	-1.10467	-0.759676
ITGAX		NaN	2.66903	0.145047	NaN		NaN	-0.0584965	-0.341855	-0.0264815	1.11808		-2.58119	-0.084671	-0.885652	-0.969032	-1.41606
PGAP1		2.12253	1.37997	0.644154	0.667419		-0.842895	-0.252744	-0.487571	-0.472445	-1.20505		-0.148639	1.21213	0.640766	-0.724471	-0.793986
TEX15		0.731638	1.10429	0.962225	0.603981		-1.4055	0.87367	-0.532099	0.441235	-1.31693		-0.802689	1.30316	0.393597	-0.513177	-1.55057
CENTD1		1.14736	1.13306	-0.482913	-0.472739		0.12394	0.211084	-0.653467	-0.298603	-0.560218		-0.068444	-0.202981	1.02901	-0.063603	-1.54627
CD83		2.8366	3.16857	1.80511	1.36604		0.276851	0.0895403	-0.605638	-0.538936	-1.2855		0.0807302	0.202357	-0.233278	-0.242124	-0.204108
DNAJA1		1.72462	2.04926	2.34566	1.0977		-0.0762488	0.325213	0.661887	0.583199	0.00124467		-0.564154	-0.313304	0.360482	0.092723	0.033807
FLJ12973		0.202862	0.235132	1.66609	1.42789		NaN	0.0310227	0.427917	0.431334	-0.334237		-0.535235	0.142582	0.283389	0.0028575	-0.409198
FIGNL1		0.872285	0.853598	1.69141	1.34091		-1.00861	0.371627	0.397739	0.548993	-0.285853		-0.0659017	0.0868877	0.297426	0.386006	-0.423127
SOCS1		0.471903	0.9909	0.969678	0.840122		-0.0852445	0.356497	0.0776537	0.21525	0.202909		-0.0125152	0.257199	0.0564853	0.0388483	-0.0687303
A_23_P147525		0.947392	1.09436	1.25443	1.05817		-0.542686	0.509405	-0.0500263	0.327051	0.15641		0.299754	0.238085	0.221801	0.217023	0.261574
DDX48		1.49588	1.32274	1.61983	1.0684		0.0143373	0.13901	-0.0808847	0.130779	-0.167931		-0.0610503	-0.0798203	-0.196121	-0.0637353	-0.197869
SGPL1		1.47883	1.47965	0.969781	0.350387		-0.508976	0.0127203	0.080523	-0.161626	-0.24836		-0.137749	0.902084	-0.121457	0.049665	-0.0207273
PLK3		1.85474	0.311316	0.256281	-0.808393		0.545469	-0.193133	-0.245734	-0.831241	-1.3332		0.11851	-0.80464	-1.22142	-1.40047	-1.99739
HNRPK		0.816686	0.485389	0.31718	-1.16094		0.471748	-0.207682	-0.0109257	0.0323003	-0.581621		-0.287795	-0.654955	-0.525389	-0.662109	-1.37711
BTBD7		1.20195	0.343351	-0.0801413	-1.08343		1.19502	-0.159893	-0.0250713	-0.20123	-1.05113		-0.00069	-0.716133	-0.799736	-1.20706	-1.56259
ZNF529		0.888802	0.489089	-0.207685	-0.08552		0.810929	-0.0229267	-0.888149	-0.395219	-0.407468		-0.0435338	-0.567722	-0.826872	-0.946756	-0.768302
FNBP4		0.832143	0.357137	-0.184663	-0.273794		0.822243	-0.376589	-0.636576	-0.612391	-0.935787		-0.089302	-0.894131	-1.22174	-1.27729	-1.06637
ZNF256		0.759219	0.419838	-0.584498	-0.385289		0.582357	-0.370945	-0.70504	-0.405392	-0.644692		0.126987	-0.834441	-1.40048	-1.1196	-1.0301
DNAJB6		0.764989	0.498569	-0.0999073	-0.369234		-0.11309	-0.145844	-0.161051	-0.429713	-0.251306		-0.0632305	-0.536386	-0.639282	-1.06375	-0.721052
ZBTB10		0.582399	0.266252	-0.067716	-0.240394		-0.0129863	-0.018349	-0.182117	-0.257941	-0.662856		0.075339	-0.71179	-1.15737	-0.953189	-1.07146
C14orf138		1.05622	0.750887	0.0662447	-0.467876		0.407357	0.172319	-0.150274	-0.331429	-0.433671		0.107785	-0.68654	-0.984099	-1.4442	-1.06067
KIAA1387		1.15881	0.521706	-0.545191	-1.34212		0.749169	-0.12477	-0.811476	-0.509877	-0.990517		0.167429	-0.622749	-0.772949	-1.21722	-0.925081
EML4		0.667724	-0.27577	-0.818363	-1.08473		0.606126	-0.24241	-0.642455	-0.799947	-0.978187		0.665802	-0.710921	-0.90336	-1.00249	-1.34794
CD96		0.377988	-0.15041	-1.21946	-1.35286		0.758303	-0.184846	-0.450703	-0.851236	-1.0456		0.66891	-0.344881	-0.986993	-1.11332	-0.865355
MGC3020		0.765079	0.331038	-1.24313	-1.07105		0.267693	-0.274871	-0.732601	-1.05089	-1.05709		0.734743	-0.39795	-0.730682	-1.0698	-1.39636
CRB3		0.958904	-0.0437683	-1.09974	-0.979235		0.322108	0.188948	-0.00894267	-0.415007	-0.789838		0.361399	-0.0920743	-0.764097	-0.851678	-0.752947
HIPK1		0.494989	-0.042507	-0.470648	-0.958126		-0.164767	-0.000746	-0.402162	-0.832808	-0.679358		0.343266	-0.708245	-0.941009	-1.09232	-1.03992
MNT		0.847188	0.111558	-0.599195	-0.627592		0.255056	-0.0885173	-0.0942077	-0.645936	-0.678388		0.389746	-0.454427	-0.486859	-1.06066	-0.990115
PTGER4		1.22039	0.3279	-0.680381	-0.708683		0.137593	-0.123856	-0.490967	-1.10891	-1.36697		0.234552	0.0300317	-0.800264	-1.02543	-1.03569
CD97		1.1209	-0.114732	-1.14251	-0.222435		-0.108726	-0.295961	-0.219603	-1.05131	-0.766362		0.631901	-0.113256	-0.482848	-1.19102	-0.834385
MSL3L1		0.74274	0.569731	-0.758594	-0.929908		0.243809	0.142979	-0.386525	-0.839568	-0.924449		-0.326806	-0.551921	-1.15959	-1.55514	-1.82898
CDC42SE2		1.46254	0.733293	-0.361389	0.223018		0.691859	-0.336738	-0.385805	-0.475063	-1.51896		0.42639	-0.609289	-1.29564	-0.952896	-1.52816
ENST00000290044		1.27934	0.748386	-0.350252	-0.38332		1.03167	0.104399	-0.425476	-0.113426	-0.851772		0.942452	-0.37625	-0.494691	-0.707594	-1.24169
ZNF222		0.913361	0.90035	-0.893384	-0.53311		0.87492	-0.160221	-0.681083	-1.32317	-1.04575		0.485509	-0.177058	-0.671177	-1.24309	-0.527751
BTEB1		1.75794	0.783899	-0.168596	-0.198332		0.41874	-0.266923	-0.692983	-1.30594	-1.0328		0.565491	-0.108157	-0.492484	-1.24292	-0.963117
FLJ23231		1.68819	0.945324	-0.205605	-0.168527		0.607776	-0.274053	-0.533418	-0.852027	-0.857581		0.621024	-0.0714563	-0.414215	-0.733123	-0.700533
SERTAD1		1.49768	0.962783	-0.183505	-0.348817		0.248404	-0.13748	-0.257939	-0.967358	-0.845752		0.070671	-0.459407	-0.736763	-1.46268	-1.40745
NEU1		2.1125	0.899142	0.272763	0.25423		0.633803	-0.806031	-1.13091	-1.38386	-0.638192		0.7807	-0.751472	-1.21377	-1.09859	-0.373268
VIL2		2.04627	0.622962	0.186491	0.54192		0.806701	-0.576963	-0.631828	-0.506602	-0.553287		0.48718	-1.32881	-1.33945	-1.17762	-1.20639
PELI1		1.44456	0.712252	-0.091835	0.108035		1.12286	-0.453257	-0.550446	-0.727471	-0.659399		0.593901	-0.283914	-0.400299	-0.483388	-0.447598
IL8		1.51562	0.664156	-0.132897	0.206716		1.12285	-0.340631	-0.431196	-0.409375	-0.520391		0.197047	-0.424844	-0.610148	-0.533873	-0.602689
PIK3CA		1.29866	0.514503	-0.361056	-0.076406		0.8453	-0.679428	-0.904726	-0.945744	-0.773022		0.562543	-0.372372	-0.498536	-0.785349	-0.341715
MLF1		1.25451	0.243047	-0.344154	0.109873		0.864469	-0.631847	-0.822689	-1.10045	-0.726488		-0.0305948	-0.880418	-0.677698	-0.760988	-0.554826
RLF		1.39513	0.364886	-0.347888	0.561705		0.852018	-0.861548	-0.949914	-0.954211	-0.659542		0.126247	-0.951571	-1.20478	-1.21635	-0.538666
AXUD1		2.54283	1.22947	0.451341	-0.0574357		-0.781922	-0.646938	-0.931027	-0.878392	-1.36059		0.333608	-1.09942	-1.64254	-1.84205	-1.99313
RGC32		1.69663	0.745835	0.267248	0.594954		-0.186556	-1.49164	-0.930751	-1.51624	-1.59053		-0.206514	-0.680979	-0.499447	-1.46482	-1.29058
IFRD1		1.77073	1.10517	0.672627	0.969993		-0.393952	-0.732237	-1.09743	-1.13273	-1.23876		-0.708944	-1.03977	-1.62005	-1.83262	-1.36495
SE20-4		1.48288	0.577287	-0.520122	-0.157214		-0.0540925	-0.186385	-0.889708	-1.07177	-1.2067		-0.232796	-1.35806	-2.07117	-2.61831	-2.39303
LOC92558		0.530477	0.589864	-0.171409	0.157179		-0.357499	-0.588295	-0.739794	-1.14313	-1.05938		-0.66077	-1.15102	-1.75794	-1.42431	-1.43362
BC022248		0.220764	-0.077941	-0.285548	-0.0898703		-0.548499	-0.711695	-0.848549	-1.04254	-0.868375		-1.18489	-1.71861	-1.80039	-1.96914	-1.54933
C10orf12		0.102613	0.170134	0.12701	0.416871		-0.392879	-0.855585	-0.538873	-1.0417	-1.03985		-1.15499	-1.63404	-1.84892	-1.93974	-1.40524
PPP1R15A		0.709662	0.174602	-0.655584	-0.707454		-0.865007	-0.543196	-0.906195	-1.06187	-1.3307		-0.83045	-1.27774	-1.76998	-1.9556	-1.99774
NXF1		0.636023	0.070765	-0.559642	-1.13951		-0.356439	-0.803866	-1.40897	-1.30437	-1.70682		-0.948071	-1.30413	-1.52721	-1.53092	-2.07217
FLJ11783		0.146789	0.122595	-1.28189	0.00132067		-0.618598	-0.368312	-0.320068	-0.908828	-1.17717		-1.21524	-1.036	-1.16636	-1.81245	-1.35202
GALNT10		0.00300667	-0.0704703	-1.22364	-0.445932		-0.296672	-0.629095	-0.647795	-1.12065	-1.25265		-1.19578	-1.14666	-1.74956	-1.7538	-2.04551
BBC3		1.66035	0.508094	-0.942599	0.941787		0.582815	-1.10268	-1.65148	-1.79994	-0.803201		0.0244243	-1.16565	-2.07207	-2.08129	-0.503092
SAT		1.67231	-0.64285	-1.59477	1.06267		1.36216	-1.83825	-2.44219	-2.52192	-1.42048		NaN	-1.40263	-1.85228	-1.92072	-0.359336
HBP1		2.09148	0.0254803	-1.70427	0.206791		1.97622	-0.607454	-0.890045	-1.71936	-0.867177		1.17563	-0.846352	-1.91818	-2.76779	-0.928492
ANTXR2		1.58027	0.824134	-1.64058	-0.600837		1.78237	-1.00197	-1.47902	-1.61457	-1.82845		1.3051	-0.601199	-1.06977	-1.37278	-0.620471
GALNACT-2		1.29776	0.277752	-0.905367	0.847775		2.43738	-0.887665	-0.854638	-1.02059	-0.951874		1.55309	-0.84747	-0.782012	-1.12276	-0.503513
CGI-72		1.33165	0.521765	-0.794816	0.222365		1.96626	-0.109476	-0.378925	-0.983542	-0.909351		0.629289	-0.517139	-1.38941	-1.29997	-1.14384
PDE4B		1.43352	-0.187382	-1.64806	-0.598363		1.51292	-0.185195	-0.973226	-1.40064	-0.713349		NaN	-0.77148	-1.51398	-1.54158	-1.06001
HIVEP2		1.31115	0.311782	-1.03261	-0.631907		1.55209	-0.224172	-0.673585	-0.994134	-0.881015		0.898324	-0.213856	-0.841321	-1.47926	-1.02097
C10orf45		1.38814	0.12755	-0.995869	-0.502004		1.53584	-0.281184	-0.751152	-0.988137	-0.996473		1.28062	-0.483302	-0.628549	-1.29578	-0.99553
PBX4		1.41237	-0.638295	-1.5975	-0.24236		1.30668	-1.37616	-1.29635	-1.68708	-1.09761		1.40815	-1.84517	-1.61089	-1.69792	-1.19042
PITPNC1		0.579553	-0.668608	-1.07114	-0.617184		1.02489	-1.26582	-1.09758	-1.06241	-0.954994		0.741194	-1.27848	-1.38989	-1.55401	-1.45475
PITPNC1		0.49335	-0.892115	-1.05424	-0.650819		0.992977	-1.46107	-1.24682	-1.07333	-0.922291		0.903332	-1.38658	-1.23525	-1.20469	-1.41933
EVI2B		1.01077	-0.556259	-1.44712	-0.73784		1.49351	-1.04894	-1.53846	-1.54252	-1.37114		0.994036	-0.976092	-1.27041	-0.985876	-0.816679
TRIM		0.666129	-0.167983	-1.05385	-1.2022		0.718235	-1.57026	-1.85036	-1.16268	-1.38333		0.505209	-1.00864	-1.07157	-0.894109	-0.841527
MAP4K4		0.88447	0.0497953	-0.297828	-0.315036		1.25327	-1.02174	-1.43759	-0.624453	-0.41022		0.695495	-1.2964	-1.50923	-0.981194	-0.822306
TLR8		0.465663	0.2384	-0.41426	-1.02107		1.60763	-1.35452	-1.10141	NaN	-0.812651		NaN	-1.26309	-1.61713	NaN	-1.59407
BTG1		1.30927	-0.0824453	-1.96553	-0.578406		0.663373	-1.79401	-2.28934	-2.76233	-2.72474		-0.692781	-1.74223	-2.38774	-2.8655	-2.23455
TUBB		1.86006	0.860819	-0.696038	-1.05298		0.447862	-1.47014	-1.94267	-2.22484	-2.38063		0.00296633	-1.78459	-2.08819	-2.37278	-2.21783
IDS		1.49793	-0.211826	-0.708146	0.326473		0.8273	-2.058	-1.78306	-1.87337	-1.37343		0.976292	-1.92834	-2.46451	-2.43781	-2.0341
SSH2		2.08992	-0.214068	0.61676	0.344626		0.361438	-1.06686	-1.7713	-1.64142	-1.39693		-0.480342	-1.90473	-2.11481	-2.28406	-2.17612
AREG		1.86068	0.221346	-0.615451	0.211615		0.597136	-1.99318	-2.32925	-2.10879	-2.39445		-0.874165	-2.33022	-2.512	-2.45234	-2.06637
STK17B		0.793721	-0.22603	-0.587156	-0.129505		0.204811	-1.9661	-2.36363	-1.92921	-1.68468		-0.735778	-2.17575	-2.29243	-2.06536	-1.5953
GRASP		1.62752	0.516746	-0.695559	-0.18438		-0.241452	-1.53559	-1.90814	-2.54085	-1.96793		-0.803685	-1.70481	-2.15495	-2.23089	-1.51538
A_23_P208579		0.912757	0.0265043	-1.22407	-0.224702		-0.974686	-2.05966	-1.96612	-2.38026	-2.32793		-0.521845	-1.30976	-2.10954	-2.30865	-2.11275
DDX3Y		1.07499	-0.421497	-0.551783	-0.13388		-0.463884	-1.67171	-2.19917	-2.56232	-2.25028		-1.00186	-1.78224	-1.95392	-2.27201	-2.12472
DUSP8		1.32841	0.160047	-0.541343	-0.554612		-0.902591	-1.13962	-1.50343	-1.77503	-1.50456		-0.8357	-1.86492	-2.25301	-2.42494	-2.44173
DDX3X		1.27479	0.166604	-0.0920743	-0.275434		-0.759526	-1.66582	-1.45264	-1.67104	-1.77354		-1.08196	-1.94236	-1.69732	-1.80188	-2.22988
ZNF331		1.3763	-0.118588	-0.266428	0.511903		-0.434887	-1.76683	-1.82982	-1.68537	-1.48996		-0.938166	-2.69673	-2.31585	-2.56137	-2.25996
CD69		1.81848	0.68885	-1.45818	-1.29097		1.1677	-0.394652	-1.23006	-1.98439	-2.4026		0.716438	-0.367367	-1.50718	-2.41026	-2.11895
A_23_P76480		0.517335	-0.318306	-2.63419	-1.04653		0.468546	-0.529084	-1.17522	-2.33641	-1.81197		0.663699	-0.056372	-1.09899	-2.16815	-1.19593
PLEKHA1		0.09806	-0.356496	-1.66028	-1.5396		0.112817	-0.608831	-0.672044	-1.99234	-2.00239		0.0192603	-1.05797	-1.40707	-2.041	-2.0123
NBR2		0.238814	-0.795025	-2.08689	-1.55679		-0.145703	-0.810629	-1.14801	-1.60451	-1.50691		0.0762182	-0.937887	-1.68971	-1.84425	-1.50025
RAPGEF6		0.522009	-0.0833557	-1.38498	-1.0958		-0.123889	-1.16945	-1.62457	-1.34248	-1.86826		-0.567159	-1.26602	-1.66999	-2.06171	-1.72743
DAZAP2		-0.0156463	-0.393129	-1.82605	-0.845621		-0.28361	-0.948961	-1.37345	-1.49178	-1.58791		-0.760575	-1.13372	-1.24766	-1.97207	-1.71853
LOC153222		0.329303	-0.715197	-2.31353	-1.53918		-0.148292	-0.938496	-1.55182	-2.16527	-2.03781		-0.698706	-0.812086	-1.42583	-2.31733	-1.59064
TBXA2R		-0.104081	-0.622774	-1.86816	-1.43462		0.0538873	-1.27704	-1.6554	-1.80564	-1.97732		-0.567275	-0.965664	-1.34545	-2.00088	-1.76991
FLJ20203		-0.314127	-0.549931	-1.73623	-1.79436		-0.139398	-1.42774	-1.64337	-1.56034	-1.92085		-0.691296	-1.19837	-1.82032	-1.85058	-2.15445
AKAP13		-0.00619833	-0.829688	-1.78977	-1.84147		-0.242575	-0.649095	-0.733631	-1.16249	-0.782008		-0.294194	-1.0732	-1.61728	-1.81903	-1.44323
AF338192		0.0933187	-0.463612	-1.72402	-1.63047		-0.329474	-0.0417133	-0.405893	-0.959982	-0.943076		-0.126633	-0.887396	-0.955712	-1.75958	-1.71667
BX538238		-0.285995	-0.912575	-2.01626	-1.49518		-0.821923	-0.680196	-0.72423	-1.66798	-1.44035		-0.0314215	-1.14005	-0.991045	-2.35915	-2.33434
GABARAPL1		1.06356	-0.700276	-1.95574	-1.04348		0.110949	-1.67751	-2.01255	-2.64024	-1.50964		0.48235	-1.14291	-1.91478	-2.10168	-1.11418
NDRG1		0.369745	-0.549489	-1.73232	-0.243188		0.272572	-1.1662	-1.57591	-1.95195	-0.894021		0.237652	-1.22112	-1.22514	-1.62737	-1.5142
SDCBP		0.744206	-0.868318	-1.65637	-0.855336		1.08304	-1.47629	-1.95479	-1.91097	-1.28008		0.250027	-1.31567	-1.56507	-1.84094	-1.31589
BC065759		0.781199	-0.712515	-1.40394	0.332105		-0.493379	-1.40626	-2.09635	-2.30579	-1.21867		0.241718	-1.12773	-1.43661	-1.8252	-1.19348
KIAA1683		1.27641	-0.519852	-0.798349	-1.05207		-0.72694	-1.40382	-1.51913	-1.71125	-1.36361		-0.0975572	-1.09745	-1.32708	-1.32967	-0.925627
BTG2		0.66369	0.361351	-0.677396	-0.469539		-0.767601	-0.903477	-1.43765	-2.09727	-2.13839		-0.27375	-0.580226	-1.07122	-1.81818	-1.68263
ARL4A		0.546905	0.111081	-0.491231	-0.630186		-0.499316	-1.1756	-1.61349	-2.06932	-1.82522		-0.222353	-1.42238	-1.17009	-1.78913	-1.13294
DNAJB9		0.577906	0.062118	-0.845058	-0.857655		-0.185567	-0.937608	-1.43855	-2.04906	-1.4014		0.032023	-0.723404	-1.40379	-1.27676	-1.13057
A_23_P95876		0.0586587	-0.521282	-1.31294	-0.986712		-0.589565	-1.4706	-1.72777	-2.38427	-2.09162		0.109573	-0.996947	-1.01188	-1.38423	-1.36486
AF257098		0.176873	-0.483951	-1.43269	-0.447153		-0.268726	-1.56773	-1.7159	-2.1564	-1.90899		-0.313238	-0.705812	-1.10001	-1.39555	-1.27935
AK000420		0.359732	-0.584903	-1.30151	-0.59869		-0.116712	-1.32368	-1.35817	-2.11619	-2.32835		-0.184009	-1.21849	-1.27311	-1.95253	-1.53057
AK098134		0.283763	-0.369406	-1.03126	-0.430093		-0.336655	-1.30802	-1.3075	-1.93385	-1.36448		-0.394434	-1.29488	-1.64422	-1.76462	-1.63593
C21orf88		0.448449	-0.127386	-1.0739	-0.460581		-0.652093	-1.48815	-1.6134	-2.08282	-1.6662		-0.612479	-1.08544	-1.38379	-1.85541	-1.46975
NM_032391		0.181213	-0.38885	-1.24807	-0.885788		-0.499029	-1.15124	-1.22391	-1.97559	-1.48806		-0.513617	-1.07977	-1.20952	-1.59501	-1.59594
BC006267		0.227695	-0.387947	-1.24526	-0.65059		-0.47028	-1.31425	-1.41588	-1.86082	-1.75026		-0.109511	-1.03098	-1.27827	-1.56018	-1.5587
AL832180		0.247553	-0.113473	-1.3044	-0.56942		-0.543732	-1.18091	-1.46599	-1.77796	-1.89003		-0.00616967	-0.842601	-1.34357	-1.91127	-1.68053
CD96		0.402329	0.0239507	-1.41797	-0.79929		0.414392	-0.807391	-1.50499	-1.61937	-1.61022		-0.0039065	-0.593469	-1.02937	-1.66781	-1.57466
AF358454		0.412191	0.016892	-0.971338	-1.54611		0.801666	-0.879057	-0.990678	-0.969738	-1.23585		0.340837	-0.869493	-1.35186	-1.32744	-1.4662
WTAP		0.628412	0.0830437	-0.638998	-1.46951		0.339506	-0.753412	-1.11966	-1.12537	-1.14211		0.0236957	-0.77071	-1.1708	-1.37348	-1.55023
TAF7		0.368701	-0.117811	-1.11448	-1.30678		0.178336	-0.646523	-0.836649	-1.06178	-1.34928		-0.131681	-0.521825	-0.529285	-1.39654	-1.26035
KIAA1128		-0.307141	-0.213044	-0.997466	-0.887406		-0.221921	-0.318216	-0.661344	-0.926851	-0.940143		0.275349	-0.350346	-0.828585	-1.15155	-1.03193
SECISBP2		-0.348088	-0.142388	-0.914468	-1.05416		0.15479	-0.18498	-0.427814	-0.972369	-0.900679		-0.371342	-0.442363	-0.908527	-1.25658	-1.07362
MBTPS1		-0.149811	-0.480942	-1.13867	-1.37668		-0.130831	-0.476791	-0.755779	-1.00807	-1.34101		-0.282348	-0.556741	-0.800703	-1.06488	-0.978771
FLJ31528		-0.19793	-0.354247	-1.44297	-1.12458		-0.361111	-0.347503	-0.478058	-1.0411	-1.16438		-0.436183	-0.733758	-0.985937	-1.29987	-1.22707
ZNF383		0.0157833	-0.017745	-1.17596	-1.10232		0.11149	-0.565683	-0.729143	-1.12708	-1.19087		0.0231677	-0.778865	-1.06184	-0.867278	-1.28996
HNRPH2		0.529361	-0.0694593	-0.451035	-1.02177		0.174912	-0.493509	-0.690578	-0.503908	-0.973389		-0.142926	-0.763166	-0.882265	-1.35378	-1.6572
MYST3		0.414639	-0.621613	-0.77685	-0.753357		0.354761	-0.561663	-0.552267	-0.742082	-0.64578		-0.0419285	-0.97254	-1.11764	-1.40735	-1.40261
PLEKHM1		0.303425	-0.29087	-1.08002	-0.889305		0.192431	-0.2679	-0.298789	-0.512513	-0.908255		-0.373949	-0.786595	-0.914591	-1.21183	-1.45722
FLJ32731		0.476344	-0.076956	-0.970264	-0.523136		0.273684	-0.894365	-0.841502	-0.859299	-1.35788		0.172722	-1.13631	-1.21129	-1.22222	-1.79874
ZNF84		0.106451	0.256068	-0.930033	-0.508236		0.269494	-0.393001	-0.833134	-1.01157	-0.648567		0.268138	-0.728227	-1.09797	-1.38565	-0.95833
BRD1		0.423755	-0.0371523	-0.814364	-0.124379		0.358019	-0.578819	-0.752642	-0.917767	-1.30108		0.0756718	-0.715556	-1.12478	-1.09348	-1.11142
KIAA2010		0.620706	0.0735097	-0.326886	-0.376397		0.244251	-0.406827	-0.702953	-1.06134	-0.947708		0.0530875	-0.63899	-1.14158	-1.05526	-0.811892
DKFZP564G2022		0.179163	-0.0365063	-0.621837	-0.808134		-0.148781	-0.401568	-0.534725	-0.970365	-1.2089		-0.251152	-0.725384	-1.03004	-1.47255	-1.32261
TNR		0.332369	-0.111108	-0.886535	-0.593023		-0.195714	-0.532901	-0.820307	-1.10777	-1.39096		-0.251292	-0.394195	-1.14537	-1.11923	-1.39417
NM_014486		0.273968	-0.358837	-0.916712	-0.375084		-0.55064	-0.705134	-0.883544	-1.55283	-1.11494		0.250263	-0.832297	-0.922484	-1.40293	-1.35004
AK075226		0.324463	-0.244145	-0.519067	-0.669387		-0.191185	-0.635214	-0.840878	-1.31698	-1.07886		-0.0231602	-1.08767	-1.26196	-1.36173	-1.24257
FLJ20618		0.0582647	-0.493165	-0.975239	-0.503021		0.521864	-0.853922	-0.922894	-1.1445	-1.37005		-0.809744	-1.40445	-1.52676	-1.8742	-1.52536
JMY		0.761307	-0.283331	-1.03258	-0.29377		0.342981	-1.04784	-1.24764	-1.68067	-1.53324		-0.227544	-1.37116	-1.62836	-1.96031	-1.49867
ZNF548		0.655884	-0.150675	-0.66662	-0.264184		0.439323	-1.22722	-1.31942	-1.78986	-1.70535		-0.215574	-1.51493	-1.9792	-1.70566	-1.77879
DDX5		-0.042802	-0.187627	-0.847745	-1.65041		0.070935	-0.879501	-0.944668	-1.12026	-1.64075		-0.737065	-1.27353	-1.34115	-1.58129	-1.70497
THC1990339		0.635167	-0.64483	-1.09793	-0.666502		0.204457	-1.2111	-1.364	-1.31316	-1.56508		-0.025212	-1.44843	-1.32588	-1.41607	-1.52976
MGC8721		0.359345	-0.437811	-0.939149	-0.683433		-0.0537453	-1.39241	-1.51484	-0.927845	-1.11485		-0.496884	-1.50221	-1.55078	-1.65761	-1.59981
DYRK1A		0.172925	-0.458049	-1.03963	-0.791903		0.0736488	-1.14037	-1.17913	-1.19348	-1.35582		-0.817447	-1.13504	-1.67299	-1.4973	-1.44508
FLJ20203		0.06661	-0.505791	-0.875934	-1.10661		-0.128725	-1.15274	-1.47052	-1.48498	-1.52796		-0.636853	-0.956619	-1.56314	-1.50799	-1.61372
AK098698		0.160354	-0.439338	-0.620525	-1.15405		-0.30701	-1.3618	-1.624	-1.37968	-1.69642		-0.659347	-1.25136	-1.0542	-1.46446	-1.77735
PRKACB		0.028212	-0.739122	-0.951991	-0.31489		-0.0828038	-1.66179	-1.53755	-1.54704	-1.6232		-0.567697	-1.27692	-1.39138	-1.39647	-1.15191
KIAA0355		-0.189362	-0.727106	-1.03162	-1.07199		-0.195327	-1.44793	-1.45106	-1.40996	-1.54168		-0.947186	-1.2081	-1.14952	-1.40129	-1.29861
AB007940		-0.158306	-0.806893	-1.02695	-0.675253		-0.436213	-1.28394	-1.44003	-1.53597	-1.67359		-0.806639	-1.14907	-1.08348	-1.04536	-1.40441
CDC42		-0.17274	-0.64701	-1.17125	-0.734169		-0.484489	-1.30825	-1.28591	-1.19141	-1.24182		-0.614444	-1.05044	-1.03327	-1.29759	-1.26875
LOC284058		-0.0951303	-0.559911	-1.30944	-0.906939		-0.422235	-1.03759	-1.21815	-1.25918	-1.32277		-0.887119	-1.23167	-1.33163	-1.67813	-1.26009
AK023799		0.095025	-0.479768	-1.39032	-0.81516		-0.486637	-1.04832	-1.31954	-1.46328	-1.35629		-0.577338	-1.04913	-1.33064	-1.63761	-1.4087
SKIP		-0.286897	-1.05002	-1.2154	-1.07812		-0.21715	-0.617111	-1.00113	-1.52318	-1.29619		-0.600506	-1.04495	-1.23202	-1.43406	-1.11759
RBM5		0.02095	-0.746609	-1.34076	-1.04144		-0.0590732	-0.612458	-0.95144	-1.13134	-1.09825		-0.413333	-1.01087	-1.10692	-1.37707	-1.52316
FLJ34633		-0.442717	-0.419555	-1.3177	-1.1021		-0.226311	-0.765207	-1.0198	-1.36007	-1.26987		-0.581687	-0.915999	-1.34216	-1.31026	-1.58632
THC1945284		-0.195512	-0.586988	-1.10272	-1.39932		-0.147641	-1.04178	-0.817983	-1.23863	-1.42931		-0.481083	-0.930052	-1.10707	-1.25315	-1.34698
FAM46A		0.167589	-0.395648	-1.46896	-1.10757		-0.309518	-1.23008	-1.21323	-1.33853	-1.13628		-0.186521	-1.13852	-1.34415	-1.78546	-1.1696
RPS27L		-0.260095	-0.583246	-1.33031	-0.895806		-0.0786765	-1.00975	-1.00429	-1.31809	-1.22945		-0.401702	-0.96193	-1.00612	-1.8237	-1.14733
PFAAP5		-0.032493	-0.777443	-1.3972	-0.978671		0.191485	-0.922249	-1.49347	-1.73816	-1.23989		-0.108125	-0.923846	-1.08625	-1.6027	-1.03801
MLL5		0.185148	-0.745023	-1.19861	-0.850179		0.314628	-1.03658	-1.20173	-1.80815	-1.22691		-0.139247	-1.13229	-1.31772	-1.85736	-1.19855
MBNL1		0.288019	-0.628885	-1.23157	-1.3791		0.41876	-1.06179	-1.08538	-1.3717	-1.23571		0.37303	-1.14504	-1.30676	-1.46016	-1.33999
HERC1		-0.273878	-1.07761	-1.45372	-1.19129		0.0336443	-0.884327	-1.1887	-1.28018	-1.03679		0.1656	-1.21494	-1.27639	-1.38853	-1.22977
FLJ10276		0.280148	-0.585307	-1.20721	-0.84561		-0.352499	-0.66354	-0.751254	-1.44942	-0.965985		-0.720028	-0.87768	-1.26701	-1.76919	-1.36929
ITSN2		0.389254	-0.272545	-1.17837	-0.859858		0.0786785	-1.09523	-0.890642	-1.2703	-1.20205		-0.533086	-1.04237	-1.30083	-1.87857	-1.46729
LPIN1		0.207218	-0.301359	-1.10938	-0.530674		-0.0879693	-1.04889	-1.24804	-1.14799	-0.787189		-0.233018	-1.13216	-1.42455	-1.53192	-1.21141
ZNF486		0.346936	-0.390113	-0.930658	-0.716198		-0.099783	-1.05615	-1.0207	-1.15024	-1.08693		-0.425882	-1.16311	-1.06872	-1.2636	-0.975378
MGC42493		0.219382	-0.487384	-0.942804	-0.849566		0.0958657	-0.931663	-0.883515	-1.04949	-0.938572		-0.292043	-0.929631	-0.921213	-0.891038	-0.879189
NEK7		-0.180699	-0.585465	-0.99056	-0.79686		-0.0190748	-0.944963	-1.03442	-0.891403	-1.02441		-0.412449	-0.978517	-0.900484	-1.0081	-0.962859
LOC148206		0.012344	-0.498995	-1.04674	-0.736398		-0.201003	-1.02874	-0.903801	-0.998955	-1.00754		-0.61942	-0.974194	-0.894275	-1.18964	-0.950277
KIAA1434		0.0441457	-0.193607	-1.15376	-0.715931		-0.0186573	-0.723954	-1.2036	-1.34872	-1.09855		-0.536933	-0.92984	-1.15828	-1.39982	-1.0742
LOC115294		-0.0294517	-0.224118	-1.09147	-0.807012		-0.170635	-0.832672	-1.07173	-1.15152	-1.01457		-0.844332	-0.832157	-0.974813	-1.23292	-0.903098
FGF18		1.37166	0.17704	-0.163775	-0.562822		-0.30543	-2.11133	-1.33631	-1.36471	-1.45368		0.0893137	-0.651344	-0.373137	-1.10483	-0.060455
SPARCL1		0.379114	0.444466	-0.710871	-0.393742		0.156975	-1.11522	-0.878089	-1.35212	-0.577649		NaN	-0.6888	-0.822782	-0.326119	1.74816
DDAH2		-0.414596	-1.47109	-1.91206	0.441605		-0.0899398	-1.44109	-1.23995	-1.17374	-0.138272		1.00575	-0.949148	-1.11813	-1.24547	-0.030298
NUCB2		-0.145109	-1.57081	-1.34518	0.249242		0.520775	-2.12427	-2.33364	-1.93556	-1.09723		0.194942	-1.15677	-1.64475	-1.48545	-0.336791
S100A10		-0.509447	-1.01359	-1.35301	0.274906		0.418715	-1.47035	-2.17669	-1.86922	-1.07611		0.507063	-0.680441	-0.798535	-0.998143	-0.0799805
GABARAPL1		1.02156	-0.483724	-1.15894	-0.796734		0.456501	-0.455918	-0.767626	-1.10023	-0.734827		1.22357	-0.753571	-0.562276	-0.833346	-0.0575887
ZNF565		0.362495	0.141092	-1.11975	-1.24281		1.05411	0.054622	-0.53135	-0.790397	-0.875071		0.901821	0.45804	-0.428524	-0.193212	-0.115411
ZNF350		0.387891	0.079513	-1.02748	-1.05012		0.750116	0.19943	-0.308281	-0.654717	-0.646948		0.436804	0.152651	-0.258582	-0.313309	-0.294482
MAP3K2		0.538189	-0.0780813	-0.766032	-1.13166		0.706906	0.045746	-0.359203	-0.794489	-0.497996		0.837224	-0.0868467	-0.428439	-0.548528	-0.618164
RNF11		0.902286	-0.048875	-0.655171	-0.734369		0.855028	-0.619452	-0.876999	-0.956114	-0.734818		0.618488	-0.417419	-0.219398	-0.719946	-0.0225837
FBXO11		0.546479	-0.247481	-0.692397	-0.540609		0.797944	-0.567291	-0.640044	-1.26536	-0.885809		0.692042	-0.021379	-0.577512	-0.519218	-0.511001
FLJ23233		0.189928	0.240751	-0.901449	-0.696095		0.47339	-0.246583	-0.595273	-0.685369	-0.56852		0.0673875	0.141748	-0.403321	-0.861605	-0.492172
ZNF230		0.327773	0.269184	-1.0611	-0.561839		0.608621	-0.24378	-0.57491	-1.04816	-0.870965		0.587029	0.207119	-0.465852	-0.758547	-0.244978
TCTE1L		0.963879	0.480823	-0.720572	-0.637337		1.00219	-0.340095	-0.543107	-0.914905	-0.552526		0.796894	0.0400003	-0.383926	-0.769923	-0.358109
THC1885058		0.440994	0.502588	-0.758075	-0.704461		0.731865	-0.0288427	-0.329123	-0.693417	-0.810001		0.749089	0.18015	-0.117869	-0.649664	-0.60973
ZNF583		0.6361	0.266796	-0.492917	-0.470779		0.509013	-0.204537	-0.482345	-0.901182	-0.887596		0.716264	0.0652077	-0.513074	-0.767769	-0.835053
VCIP135		-0.0506873	-0.209992	-0.771156	-0.835806		0.024361	-0.599269	-0.785069	-0.830416	-0.600785		0.803247	-0.649921	-0.424472	-0.281084	-0.0785763
FLJ13213		-0.0499867	-0.142171	-0.396659	-0.69873		0.264523	-0.239923	-0.301744	-0.626273	-0.632852		0.824877	-0.780189	-0.170512	-0.212251	-0.069868
NIPBL		0.0238587	-0.499114	-1.17858	-0.747914		0.455451	-0.201417	-0.642416	-0.835552	-0.562872		0.654443	0.189866	-0.342479	-0.278504	-0.238112
UTY		0.203757	-0.606659	-1.04645	-0.507018		0.217832	-0.19938	-0.141244	-0.344848	-0.426888		0.509924	0.321018	-0.0926497	-0.0991657	-0.0494283
ZFYVE1		-0.0361717	0.0819803	-0.824139	0.076262		0.16539	-0.374144	-0.260637	-0.71787	-0.303084		0.17108	0.0789763	-0.317398	-0.611104	-0.413707
FGFR1OP2		0.279744	-0.176235	-1.03442	-0.152137		0.290021	-0.152473	-0.482958	-0.425553	-0.434214		0.110369	0.142095	0.0268293	-0.353591	0.39267
YAP		0.244081	-0.378515	-0.757689	-0.249389		0.0683182	-0.276255	-0.375463	-0.588934	-0.328996		0.208787	-0.126899	-0.466649	-0.439339	0.117396
FLJ32001		0.425698	-0.0508247	-0.510238	-0.535963		0.424185	-0.267428	-0.435469	-0.481438	-0.371569		1.19696	-0.133276	-0.209992	0.0140687	-0.308785
PPM2C		0.369071	-0.256146	-0.516364	-0.563844		0.414619	-0.212248	-0.380698	-0.838478	-0.521645		1.05275	-0.11941	-0.137102	-0.511701	-0.254261
ZNF134		0.28318	0.509431	-0.36401	-0.585289		0.580178	-0.012762	-0.254443	-0.807236	-0.688275		0.995336	0.155815	-0.140052	-0.118046	-0.074159
AK127108		0.068786	0.0535517	-0.247704	-0.832435		0.49881	0.0568947	-0.27037	-0.644023	-0.702551		1.14663	0.20121	-0.0162513	-0.0781073	-0.294425
FLJ10074		0.466967	0.0398093	-0.46847	-0.408268		0.555398	-0.112914	-0.719243	-0.63688	-0.407967		0.667535	0.0767607	-0.388762	-0.172504	-0.10394
RPGR		0.0638763	0.0601393	-0.300543	-0.833813		0.440352	-0.0704583	-0.472484	-0.439086	-0.49363		0.395211	0.0295973	-0.0569383	-0.104493	-0.122039
ZNF354B		0.147266	0.0774987	-0.431531	-0.526804		0.612411	-0.286629	-0.426313	-0.565926	-0.490168		0.528241	-0.0922657	-0.0744367	-0.33921	-0.286483
BNIP2		0.508647	0.161307	-0.355469	-0.614478		0.713713	0.00611167	-0.354557	-0.527301	-0.367984		0.545124	0.012611	0.10932	-0.0960417	0.218205
KIS		-0.156148	0.166713	-0.466849	-0.645951		0.109157	0.0330163	-0.349055	-0.45154	-0.65115		0.598006	0.0775125	-0.335296	-0.160559	-0.732748
HOXB8		0.272651	0.284893	-0.370907	-0.613584		-0.019939	-0.237888	-0.654582	-0.461989	-0.745875		0.605967	0.268692	-0.308408	-0.374294	-0.440978
BC018095		0.133387	0.340931	-0.830973	-0.689673		-0.0837122	0.046033	-0.223304	-0.488913	-0.395447		0.316819	0.544192	-0.082271	-0.311567	-0.341491
GPR119		0.30727	0.238645	-0.71016	-0.589088		0.0696422	-0.109447	-0.3002	-0.630151	-0.330439		0.21949	0.094433	-0.360822	-0.360717	-0.435502
FLJ90024		0.055278	0.292391	-0.482366	-0.350807		0.040154	0.163587	-0.020544	-0.484042	-0.354805		NaN	0.217384	-0.211329	-0.451371	-0.601557
MOBKL2C		-0.0879113	0.0226333	-0.941752	-0.771087		0.195991	0.250356	-0.103404	-0.387282	-0.40461		0.373665	-0.045977	-0.20421	-0.345214	-0.413875
NXF3		-0.160449	-0.23102	-0.736736	-0.863226		0.0141702	0.0957257	-0.165914	-0.259236	-0.282973		0.802558	0.0452417	-0.428686	-0.173985	-0.468995
DKFZP564C103		0.0926923	-0.0588787	-0.545576	-0.713964		0.350979	0.222196	-0.226897	-0.556924	-0.128961		0.925625	0.299898	-0.303917	-0.230501	-0.326497
KIAA1539		0.0230433	-0.220818	-0.511578	-0.748872		0.446064	0.28443	-0.0935945	-0.532615	-0.36457		0.495536	0.128749	-0.368854	-0.225647	-0.352249
RELA		0.463316	0.204415	-0.436769	-0.560157		0.0390962	0.252551	-0.282087	-0.901027	-0.792298		0.513085	0.0781833	0.087123	-0.264294	-0.618469
U68019		0.373945	0.225294	-0.659603	-0.176111		0.589589	-0.0810177	-0.385883	-0.620655	-0.773526		0.496872	0.329042	-0.0917807	-0.196142	-0.599583
USP11		0.406868	-0.211044	-0.704571	-0.392365		0.612335	-0.0358713	-0.154708	-0.506548	-0.0614203		0.147654	-0.0440473	-0.475212	-0.877665	-0.612656
TRPS1		0.09935	-0.386885	-0.994817	-0.219377		0.699402	-0.206007	0.211212	-0.2565	-0.236508		0.269554	-0.0786383	-0.276218	-0.477082	-0.364094
LAPTM4A		0.110786	-0.339113	-0.903283	-0.800431		0.778305	-0.077374	-0.532787	-0.385998	-0.312289		0.00924433	-0.554701	-0.288326	-0.749	-0.553399
OFD1		0.164119	-0.458261	-0.801565	-0.79122		0.207526	-0.0570453	-0.249821	-0.659624	-0.536391		-0.102159	-0.500789	-0.444446	-0.704255	-0.566288
FLJ90430		0.0512337	-0.627643	-0.832308	-0.772272		0.367992	0.180419	-0.0640937	-0.491542	-0.330005		0.224469	-0.538381	-0.563177	-0.692412	-0.485639
KIAA0513		0.582473	-0.213626	-0.715878	-0.731034		1.13928	0.239269	0.385635	-0.124924	-0.312794		0.43514	-0.137862	-0.355436	-0.45346	-0.54618
SON		0.63195	-0.0304133	-0.649129	-0.899393		0.514747	0.029666	-0.367043	-0.184159	-0.335938		0.195887	-0.0706527	-0.037263	-0.340964	-0.445494
DKFZp762F0713		0.351051	0.058944	-0.514812	-0.524205		0.740588	0.000556	0.088073	0.0259993	-0.381408		-0.319646	-0.134123	-0.0606923	-0.249846	-0.368508
MGC4728		0.319328	0.148155	-0.417996	-0.590271		0.642364	0.0933917	0.021567	-0.0888033	-0.0832207		0.273419	-0.331531	-0.291163	-0.439658	-0.482522
C9orf78		0.423113	0.015149	-0.242687	-1.23128		0.571231	0.036893	0.0935807	0.0767767	-0.184447		0.256909	-0.185561	-0.184106	-0.0321523	-0.222842
PRPF39		0.652082	0.398883	-0.3782	-0.203117		1.29888	-0.0380978	-0.285167	-0.307312	-0.567993		0.415469	-0.370511	-0.72539	-0.847961	-0.749975
THC1860829		0.251399	0.115851	-0.442406	-0.633004		0.953099	-0.358069	-0.381343	-0.416021	-0.522571		0.405872	-0.537796	-0.440254	-0.988719	-0.531792
C14orf92		0.423174	0.0733923	-0.81783	-0.304816		1.10967	-0.0295057	-0.163611	-0.971127	-0.483859		0.333832	-0.006051	-0.163913	-0.646797	-0.189022
EDG1		0.626843	0.403065	-0.899508	-0.593298		1.09283	0.241791	0.074396	-0.414015	-0.299965		0.0847693	-0.13476	-0.168622	-0.682716	-1.03875
EDG1		0.664787	0.51384	-0.664701	-0.339779		1.1833	0.0849653	0.0505087	-0.642862	-0.388552		0.218144	0.199628	-0.203553	-0.682052	-0.715156
PITPNC1		0.757018	-0.478886	-0.56454	-0.618612		1.01757	-0.549337	-0.726183	-0.418292	-0.958013		0.648883	-0.637301	-0.570608	-0.587359	-0.937791
PRKCH		0.192043	-0.736059	-0.475946	-0.606463		1.22608	-0.897047	-0.539527	-0.798564	-0.605011		1.07755	-0.608926	-0.255208	-0.384012	-0.197731
SLC20A1		0.257097	-0.231087	0.00258133	-1.05496		0.635448	-0.515375	-0.417986	0.213988	-0.304092		0.711505	-0.948402	-1.01385	-0.729154	-0.63613
A_23_P112861		-0.163946	-0.43363	-0.802919	-0.642321		0.788706	-0.403152	-0.592786	-0.00616933	-0.263731		0.824461	-0.911387	-0.910412	-0.541055	-0.810353
PDE4DIP		-0.292415	-1.14304	-1.32244	-0.587443		1.12471	-0.654364	-0.744323	-1.08048	-0.906232		-0.135269	-0.549217	-0.791702	-0.596634	-0.385294
ZDHHC11		0.701129	-0.887756	-1.63794	-0.358644		0.697256	-1.12482	-0.9459	-1.42371	-1.45484		0.642345	-0.306277	-0.79233	-0.413887	-0.502681
KLRC4		-0.566574	-1.12485	-1.64674	-0.611766		-0.186706	-0.0478503	-0.330746	-0.667172	-0.323895		1.00516	-0.984459	-1.08665	-1.12144	-0.499756
KLRC1		-0.537443	-1.04906	-1.56767	-0.503746		0.148877	-0.461619	-0.415752	-0.659592	-0.368537		1.31128	-1.68503	-1.3668	-1.62436	-0.562084
NM_025092		0.25081	-0.699237	-1.33167	0.07752		0.279896	-0.601237	-0.654459	-1.09595	-0.104112		0.378971	-1.2029	-1.36272	-2.13853	-1.17987
KLRC2		-0.432167	-0.971206	-1.41712	-0.344317		0.275903	-0.731611	-0.378107	-0.574196	-0.012783		0.4099	-1.70534	-1.35848	-2.00099	-0.714745
SLC9A9		0.560787	-0.0272785	-0.571482	-0.464381		0.231298	-0.582873	-0.583047	-0.294399	-0.605623		-1.57923	-0.528616	-0.811794	-1.01138	-0.382014
ZNF516		0.625698	-0.624461	-0.610872	0.28988		1.122	-0.605281	-0.412229	-1.08383	-0.119087		-0.0732215	-0.857751	-1.17945	-0.938626	-0.652451
MAP3K7IP2		0.881121	-0.255016	-1.07446	-0.686588		0.812599	-0.72399	-1.15736	-1.2754	-1.11288		0.259853	-0.657684	-0.721647	-1.44158	-0.780666
NR3C1		0.512669	-0.412204	-1.26462	-0.412432		0.815715	-0.695226	-1.04377	-1.34059	-1.40682		0.278802	-0.677894	-1.06053	-1.59303	-0.87559
MGC23401		0.543188	-0.066676	-0.809331	-0.0346277		1.09487	-0.426032	-1.12169	-1.46253	-1.13684		-0.063329	-1.18087	-1.35835	-1.53711	-1.12091
RHOH		0.677496	-0.0705423	-0.707036	-0.175321		0.820632	-0.778969	-0.971528	-1.27399	-1.2948		0.465043	-0.824787	-1.2894	-1.36379	-1.06264
A_23_P2762		0.417586	0.243502	-0.476513	0.0922903		0.7592	-0.711169	-0.515829	-1.39018	-0.942752		-0.364486	-1.12538	-1.39509	-1.60797	-0.659452
SATB1		0.493067	0.029333	-0.457864	0.058476		0.718962	-0.732148	-1.11397	-0.814339	-0.542625		0.0400183	-1.01027	-1.61597	-1.67865	-1.28329
HIPK1		0.714082	0.249534	-0.221765	-0.346		-0.118094	-0.268602	-0.653054	-0.744513	-0.657056		0.110711	-0.926464	-1.09912	-1.64077	-1.39244
ZNF14		0.790105	0.420088	-0.0918303	0.25926		0.226159	-0.584746	-0.807045	-1.07306	-1.0569		-0.517213	-0.60839	-0.847098	-1.33025	-1.28381
CREBBP		0.781688	0.187827	-0.571459	0.0711473		0.24413	-0.592368	-0.625689	-0.680098	-0.730793		-0.213274	-0.589621	-0.849469	-0.94036	-0.911916
A_23_P21804		0.489261	0.210731	-0.366811	-0.239768		-0.122583	-0.378053	-0.615579	-0.728769	-0.635867		-0.502044	-0.445007	-0.985134	-1.2163	-1.29385
NM_024986		0.425525	0.222859	-0.164508	0.102164		0.191117	-0.1908	-0.535307	-0.895218	-0.74427		-0.573115	-0.767849	-0.971525	-1.00215	-0.996174
ARID4B		0.747539	-0.00863033	-0.711194	-0.402691		-0.246526	-0.81152	-0.767686	-0.967874	-1.19861		-0.59866	-0.831402	-1.03818	-1.28684	-0.9258
PYGM		0.878422	-0.261841	-0.68871	-0.471705		NaN	-0.914811	-0.56604	NaN	NaN		-0.511192	-1.23846	-1.50607	NaN	-0.995473
ZNFN1A5		0.815258	0.00321867	0.0427783	-0.871283		0.079434	-0.858033	-0.918698	-0.833042	-0.982284		-0.587909	-1.36739	-1.22144	-1.06822	-1.19665
HNRPH1		0.817037	0.19891	-0.0747793	-0.452576		-0.283379	-0.872815	-0.759287	-0.717413	-0.88997		-0.785176	-1.09356	-1.14384	-1.25683	-1.67141
TLE4		0.721371	-0.678346	-0.275607	-0.0612183		-0.309375	-0.856538	-0.783244	-0.350576	-0.533137		-0.0474033	-1.09435	-1.11913	-0.757172	-1.03434
UTX		0.527537	-0.298313	-0.845454	-0.80706		0.603511	-0.632274	-0.873477	-1.21071	-1.14271		0.0552597	-0.599573	-0.587132	-0.902518	-0.641343
MC1R		0.496981	-0.834607	-1.08294	-0.770449		0.29849	-0.516151	-0.986256	-1.11292	-0.669848		0.430021	-0.610698	-0.688586	-1.11874	-0.691077
TIZ		0.245127	-0.433271	-0.966608	-0.727484		-0.175377	-0.73222	-0.863925	-1.07623	-0.97373		0.48183	-0.778214	-0.60323	-1.19672	-0.821891
MAP3K2		0.596391	-0.220655	-1.15115	-0.71559		0.188507	-0.478619	-0.936613	-1.01338	-0.798253		0.179675	-0.614606	-0.513378	-1.00214	-0.876502
RANBP2L1		0.449631	-0.300314	-1.23961	-0.807676		0.0221792	-0.556284	-0.924397	-0.748105	-0.674909		0.140619	-0.362711	-0.53625	-0.673142	-0.552296
GOLGB1		0.787466	-0.25108	-1.26684	-0.465234		0.638196	-0.29607	-0.698834	-1.1105	-0.387338		0.286598	-0.684552	-0.665974	-1.14477	-0.307653
RASSF3		0.636557	-0.24136	-0.844424	0.0215197		0.681526	-0.541519	-0.700566	-1.37352	-0.665872		0.257743	-0.59749	-0.816497	-1.03353	-0.606693
CD3D		0.275355	-0.201996	-0.758725	-0.343332		0.462891	-0.625849	-0.522711	-1.04873	-0.817921		0.361249	-0.139776	-0.602919	-1.11293	-0.663845
CCL18		0.421803	-0.133651	-0.530799	-0.559096		0.117451	-0.997675	-0.93387	-0.8682	-0.398253		-0.197595	-0.209211	-0.307007	-0.880069	-0.475588
C13orf10		0.273383	0.138356	-0.631102	-0.846893		0.53741	-0.659639	-0.769225	-0.783603	-0.535627		0.0688283	-0.305743	-0.501988	-0.713651	-0.515713
MLP		0.298396	-0.048873	-0.418468	-0.855076		0.203062	-0.356193	-0.765127	-0.999999	-0.802672		0.108606	-0.458331	-0.353171	-0.823525	-0.690551
FLJ14011		0.378281	0.030163	-0.5588	-0.488905		0.209332	-0.412802	-0.555816	-0.888994	-0.382163		0.00708167	-0.469484	-0.576227	-0.892497	-0.704543
PUM1		0.395427	-0.0618113	-0.453536	-0.486469		0.0309932	-0.504899	-0.655765	-0.735757	-0.452743		-0.00869417	-0.628223	-0.622027	-0.803174	-0.676286
RANBP2L1		0.5147	-0.0335507	-0.561262	-0.561373		0.296824	-0.432252	-0.487464	-0.77711	-0.575933		0.220715	-0.314564	-0.492709	-0.86068	-0.601546
ARID5B		0.729396	-0.122212	-0.49805	-0.347763		0.445398	-0.507447	-0.613581	-0.734331	-0.71043		-0.0234168	-0.455249	-0.524779	-0.372354	-0.427207
PPM1A		0.15496	-0.0540563	-0.293185	-0.469007		0.40019	-0.420373	-0.595095	-0.698215	-0.635759		0.203588	-0.197461	-0.584805	-0.653729	-0.3743
CYLD		0.4755	0.184908	-0.406058	-0.34282		0.416394	-0.331951	-0.5791	-0.557185	-0.813658		0.185305	-0.164612	-0.411758	-0.498114	-0.52847
C13orf6		0.429205	0.27611	-0.527657	-0.387251		0.379307	-0.385842	-0.657094	-0.51816	-0.758886		0.210288	-0.351272	-0.487521	-0.506933	-0.205264
CNOT2		0.492947	-0.20645	-0.518774	-0.50265		0.433163	-0.555692	-0.806875	-0.80314	-0.840204		-0.220352	-0.397537	-0.658845	-0.95326	-0.633243
A_23_P311520		0.495822	0.0321067	-0.514506	-0.38133		0.490544	-0.935478	-0.865959	-0.77666	-0.783837		-0.139755	-0.453877	-1.01958	-0.975179	-0.889475
C1orf9		0.584894	-0.049299	-0.600876	-0.480018		0.720505	-0.758956	-1.01962	-0.625026	-0.515489		-0.14581	-0.690347	-0.815751	-0.759467	-0.647822
HIST1H3C		1.01204	0.0631917	-0.15401	-0.335334		0.433657	-0.695449	-0.83181	-0.644893	-0.416156		-0.211353	-0.530197	-0.753056	-0.595249	-0.635151
ZHX2		0.661153	-0.284404	-0.919463	-0.612625		-0.181927	-0.346122	-0.631819	-0.612106	-0.303509		-0.352482	-0.865293	-0.853199	-0.504699	-0.802121
LOC51035		0.205627	-0.208392	-0.840818	-0.262887		0.283018	0.064116	-0.192256	-0.68493	-0.50156		-0.731748	-0.375699	-0.705698	-1.02779	-0.602783
IL2RG		0.280353	-0.235674	-1.07679	0.0101397		0.187965	-0.303304	-0.289019	-0.678554	-0.560737		0.00983867	-0.29828	-0.53866	-0.878058	-0.774296
GLTSCR2		0.16849	0.062076	-1.13843	-0.353258		-0.244823	-0.257238	-0.421915	-0.639343	-0.539881		0.0162018	-0.457914	-0.625874	-1.1567	-0.953653
NET-5		0.484559	0.165265	-0.683319	-0.199773		-0.0521835	-0.134683	-0.567012	-0.756787	-0.445935		-0.127975	-0.179785	-0.592053	-0.810194	-0.80736
ZNF614		0.069563	0.167221	-0.518609	0.206208		-0.0853595	-0.431495	-0.688995	-0.562577	-0.675501		-0.095471	-0.126555	-0.418603	-0.75412	-0.659802
TTC17		0.304939	0.0337597	-0.486868	-0.178072		-0.130137	-0.515599	-0.593141	-0.872491	-0.864697		0.0408463	-0.22635	-0.60616	-0.762428	-0.69923
A_23_P203613		0.037993	-0.047432	-0.251155	-0.604632		-0.109353	-0.427037	-0.707896	-0.711262	-0.864275		-0.175719	-0.358244	-0.564679	-0.709839	-0.807105
PCDHB16		0.147473	-0.085152	-0.308534	-0.313991		-0.134341	-0.387098	-0.565818	-0.860312	-0.811393		-0.30663	-0.307002	-0.66748	-0.835128	-0.760547
C6orf111		-0.480393	-0.500955	-1.4612	0.379053		0.0903767	-1.08021	-1.2824	-1.65028	-1.05042		-0.616126	-1.35169	-1.72189	-2.04533	-1.32248
C9orf127		-0.297173	-0.585986	-0.713304	0.391352		-0.280348	-0.839243	-0.759546	-0.817027	-0.160113		-0.497411	-0.782529	-1.93936	-1.12836	-1.02096
TGFBI		-0.744087	-1.10936	-1.17302	-0.853159		-0.530345	-1.34389	-1.13513	-1.95182	-0.98554		-0.831489	-1.0268	-0.848998	-1.08239	-0.679724
TP53INP1		-0.0995897	-0.750404	-1.01612	-0.518181		-0.481641	-1.27223	-1.20487	-2.23171	-1.17921		-0.624274	-0.871437	-0.916107	-1.27167	-0.779377
TRAF5		-1.28607	-1.31645	-1.26848	-0.454215		-0.758226	-1.54789	-1.74587	-1.27122	-0.624619		-0.711191	-0.75911	-1.14747	-1.10549	-0.804129
PIM1		-0.360717	-0.993687	-1.35972	0.0504967		-0.974811	-0.99329	-1.42264	-1.21502	-0.37812		-0.223522	-0.853876	-0.930349	-0.932805	0.0344983
A_23_P113056		-0.746265	-1.35847	-1.23004	0.0255393		-0.64947	-1.38868	-1.45782	-1.22437	-0.604457		-0.561591	-1.28425	-0.793235	-0.85334	-0.076232
OPTN		-0.319989	-0.904772	-1.37599	-0.486639		-0.606525	-1.57445	-1.66672	-1.21564	-0.555877		-0.805681	-1.12852	-0.938662	-1.07275	-0.099151
JWA		-0.0952477	-1.04274	-1.62615	-0.417247		-0.642038	-1.67979	-1.55699	-1.48083	-0.636009		-0.885814	-1.3028	-1.23851	-1.13985	-0.471134
DOCK11		-0.743918	-1.47012	-1.44181	-0.638897		-0.0997363	-1.55843	-1.44944	-1.39417	-1.12192		-0.451664	-1.1084	-0.919379	-1.01017	-0.302994
AF035020		-0.446805	-1.13591	-0.96456	-0.0498103		0.0913932	-1.58458	-1.57908	-1.3381	-0.475773		-0.377769	-0.894629	-0.832411	-0.468983	-0.417654
AF035020		-0.822934	-1.26153	-0.851106	-0.0391903		-0.145218	-1.84863	-1.57786	-1.5631	-0.491216		-0.7202	-1.27558	-1.00756	-0.651668	-0.497857
SIRPB2		-0.287729	-0.995666	-1.24654	0.0740063		0.0423168	-0.981192	-1.04338	-1.09126	-1.10126		-0.118645	-0.995378	-1.32803	-1.30785	-0.899395
YPEL1		-0.925788	-0.943794	-1.54072	-0.2053		-0.543401	-0.901037	-1.0143	-0.786281	-0.515476		-0.290001	-0.775535	-0.621435	-1.29986	-0.686301
MACF1		-0.573339	-1.02001	-1.51686	-0.763951		-0.000238	-0.986378	-1.04059	-1.20679	-0.873844		-0.12909	-0.712024	-0.906704	-1.18533	-0.73377
HIMAP4		-0.73484	-1.21066	-1.56763	-0.651481		-0.0862927	-0.68745	-1.03577	-1.30652	-0.854652		-0.275703	-0.642495	-0.569678	-1.11498	-0.385929
CG018		-0.405782	-0.881468	-1.63099	-0.135459		-0.209684	-0.744928	-1.15088	-1.41403	-0.750026		-0.601782	-0.802032	-0.649757	-1.40526	-0.630122
BIRC2		0.503268	-0.97331	-0.841025	-0.850635		-0.255502	-1.15133	-0.881651	-0.950604	-0.73		-0.560222	-1.24577	-0.875268	-1.15398	-0.395794
HIST2H2AA		0.0538367	-1.0005	-1.12135	-0.851289		-0.57496	-0.724769	-0.74643	-0.672988	-0.426806		-0.0705693	-0.429669	-0.570154	-0.495791	-0.763183
RAP2B		0.0643893	-0.614924	-1.06666	-1.13499		-0.698241	-0.703366	-0.827491	-1.10494	-0.795018		0.0383927	-0.499484	-0.404418	-0.529013	-0.677389
ZNF226		-0.392186	-0.627996	-1.23447	-0.418761		-0.623009	-0.657058	-1.24	-1.24953	-0.866444		-0.113743	-0.281799	-0.770807	-0.999649	-0.80503
CKIP-1		0.082191	-0.489053	-1.20351	-0.589638		-0.638875	-0.670147	-0.807851	-1.08869	-0.662699		-0.126027	-0.199443	-0.675779	-1.07496	-0.696594
PIM1		-0.28569	-0.586601	-1.1291	-0.17907		-0.296561	-0.514559	-1.17559	-0.848802	-0.722854		-0.329062	-0.394352	-0.613606	-0.436059	-0.51763
FBXO44		-0.603644	-0.631061	-0.804466	-0.659269		-0.928842	-0.744414	-0.528934	-0.824162	-0.673466		-0.564566	-0.211577	-0.654903	-0.836351	-0.784005
PLXNA1		-0.492129	-0.749456	-1.07061	-0.833969		-0.708743	-0.57174	-0.773724	-0.72832	-0.81911		-0.363846	-0.449586	-0.638771	-0.946022	-0.761319
TORC3		-0.387614	-0.455647	-0.83785	-0.831525		-0.556403	-0.441945	-0.624869	-0.914543	-1.02467		-0.472868	-0.289735	-0.575285	-0.683703	-0.922341
FLJ10759		-0.459783	-0.279904	-0.825009	-0.869345		-0.628526	-0.572472	-0.741743	-0.919635	-0.929082		-0.546271	-0.324807	-0.728215	-0.735883	-0.558507
CACNA2D2		-0.532874	-0.908647	-1.0276	-0.803444		-0.670481	-1.18994	-0.941793	-0.950157	-0.747573		-0.593509	-0.620554	-0.610141	-0.599503	-0.596709
PARP4		-0.874327	-1.01232	-1.09216	-0.836186		-0.834952	-1.28436	-1.08091	-1.00749	-0.598665		-0.548835	-0.404727	-0.68156	-0.64088	-0.63612
GPSM3		-0.525332	-0.962999	-1.16884	-0.545274		-0.522536	-0.86658	-0.882512	-0.917586	-0.533877		-0.613295	-0.677026	-0.826775	-0.676779	-0.605597
UBE1L		-0.82107	-1.06136	-1.06011	-0.653438		-0.608868	-0.735898	-0.838755	-0.848077	-0.704265		-0.701978	-0.632712	-0.866958	-0.799546	-0.867604
YPEL3		-0.579427	-0.937389	-1.02513	-0.638771		-0.823844	-0.789933	-0.897153	-0.864686	-0.525785		-0.678466	-0.59288	-0.794898	-1.03151	-0.670062
AKAP7		-0.814477	-1.12396	-0.951163	-1.20313		-0.785209	-0.782963	-1.02038	-1.0447	-0.819424		-0.443626	-0.626178	-0.599772	-0.571413	-0.463192
HIST1H4A		-0.534191	-0.756021	-0.86072	-0.729975		-0.723975	-0.945801	-1.01976	-0.70791	-0.908088		-0.436399	-0.545163	-0.575222	-0.397018	-0.311442
FLJ90430		-0.458153	-0.780575	-0.986451	-0.788078		-0.548966	-0.909884	-0.831701	-1.16071	-0.909985		-0.434272	-0.768874	-0.530826	-0.854093	-0.340545
MAP4K2		-0.524175	-0.928091	-0.715233	-0.385753		-1.24305	-0.553542	-0.746064	-0.56483	-0.560591		-0.764941	-0.667213	-0.722856	-0.463623	-0.492199
MGC34827		-0.345536	-0.682098	-0.796883	-0.279919		-0.940465	-0.886038	-0.911522	-0.911805	-0.48439		-0.650546	-0.495764	-0.596901	-0.837733	-0.647302
CUL4B		-0.633248	-1.09569	-0.9934	-0.681958		-0.74071	-0.58811	-0.563324	-0.533654	-0.185245		-0.767289	-0.749269	-0.75008	-0.89572	-0.561964
ADAM11		-0.533994	-1.00881	-0.942703	-0.508551		-0.449752	-0.704908	-0.51256	-0.45504	-0.681915		-0.415518	-0.886078	-0.855891	-0.751673	-0.504677
LOC146542		-0.605069	-0.614814	-0.784632	-0.624622		-0.416755	-0.540766	-0.709802	-0.687518	-0.654292		-0.810124	-0.514945	-0.670272	-0.697577	-0.654957
DZIP3		-0.668619	-0.861106	-0.853738	-0.502183		-0.52241	-0.435216	-0.689669	-0.847889	-0.494405		-0.622659	-0.733863	-0.497434	-0.471696	-0.510279
GALC		-0.524558	-0.771022	-1.00377	-0.357179		-0.440395	-0.672271	-0.721394	-0.672265	-0.325403		-0.573961	-0.274438	-0.62835	-0.834127	-0.430564
HIST1H4K		-0.291624	-0.941637	-0.662575	-0.969197		-0.412568	-1.02381	-0.909416	-0.46418	-0.596445		-0.569824	-1.11214	-1.00432	-0.561134	-0.515671
AXIN2		-0.0527593	-0.458912	-0.438267	-0.73495		-0.597258	-0.772359	-0.82606	-0.501291	-0.841498		-0.583116	-0.736777	-0.324644	-0.336741	-0.908269
FLJ11088		-0.459098	-0.369946	-0.612711	-1.17852		-0.248009	-0.572493	-0.82676	-0.617908	-0.704295		-0.801212	-0.505064	-0.594983	-0.580261	-0.431381
MOAP1		0.026189	-0.457713	-0.770725	-0.905033		-0.0431207	-0.779241	-0.83064	-0.77559	-0.855136		-0.682177	-0.748567	-0.841303	-0.828588	-0.814248
THC1908172		-0.224012	-0.249768	-0.788125	-0.93838		-0.041549	-0.570639	-0.767805	-0.777344	-0.873861		-0.557963	-0.926828	-1.03079	-0.935276	-1.17801
TTC9		-0.235003	-0.484114	-0.725296	-0.570832		-0.00974017	-0.82203	-0.701916	-0.586763	-0.780971		-0.606717	-0.578976	-0.506645	-0.712608	-0.705671
SEDL		-0.251814	-0.135994	-0.715853	-0.748532		-0.165575	-0.503768	-0.544123	-0.580183	-0.757343		-0.57878	-0.632531	-0.658529	-0.942882	-0.772044
AK127078		-0.621978	-0.978857	-0.894376	-0.86466		-0.457861	-1.37498	-0.917401	-0.913697	-0.809877		-1.01905	-0.872179	-0.818392	-0.952178	-0.952399
KCNH2		-0.605362	-0.815738	-1.01563	-0.664019		-0.321377	-1.4021	-0.897017	-1.11384	-1.22838		-0.792877	-0.803552	-0.373045	-0.783484	-0.687435
FLJ12903		-0.565922	-0.584272	-1.14865	-0.586748		-0.318559	-1.33588	-1.35806	-1.03034	-0.837122		-0.522989	-0.729821	-1.0666	-1.14955	-0.414303
PTEN		-0.528801	-0.660928	-1.22395	-1.17165		-0.367335	-1.03868	-1.10011	-1.18692	-1.57314		-0.57682	-0.59848	-0.658658	-0.758007	-1.06372
RIC3		-0.219451	-0.35473	-0.877588	-0.974076		-0.412757	-0.827922	-0.965783	-1.06897	-1.27754		-0.694474	-0.485372	-0.828988	-1.22201	-1.34957
NOD27		-0.451099	-0.45085	-1.13852	-0.781633		-0.272529	-0.653368	-0.924669	-1.2246	-1.07872		-0.372122	-0.565608	-0.738553	-1.03709	-1.26895
ZNF600		-0.353327	-0.383245	-1.09797	-0.767606		-0.318631	-0.962094	-0.965828	-0.874258	-0.905493		-0.742259	-0.746533	-0.9182	-1.08834	-0.734868
WWP1		-0.441699	-0.374551	-0.641679	-0.999835		-0.518089	-0.940852	-0.959657	-1.10914	-1.05064		-0.564721	-0.838282	-0.81178	-1.09476	-0.862919
THC1910111		-0.359254	-0.451842	-0.846044	-0.765632		-0.70792	-0.709257	-0.973588	-1.06606	-1.15345		-0.499335	-0.845493	-0.996982	-1.14112	-1.17499
NR_001565		-0.266991	-0.581094	-0.971249	-0.658308		-0.828935	-0.901265	-1.11246	-1.26079	-0.972768		-0.478077	-0.798179	-0.790757	-0.946171	-1.11516
SCGB3A2		-0.137526	-0.760717	-0.927264	-0.880674		-0.651603	-0.974897	-1.06466	-1.2626	-1.07388		-0.278065	-0.828682	-0.788986	-0.735805	-0.868058
SUSD2		-0.16639	-0.632418	-0.923295	-0.799525		-0.582037	-0.651683	-0.972388	-1.27856	-0.811099		-0.309413	-0.747675	-0.871688	-0.94407	-0.909265
CHMP1.5		0.0908733	-0.604213	-0.959869	-0.658414		-0.628421	-0.905859	-1.08463	-1.47811	-0.95253		-0.457272	-0.674333	-0.763453	-0.878522	-0.63026
LOC148213		-0.256031	-0.680012	-1.05342	-0.914776		-0.410723	-0.984035	-1.02233	-1.30662	-1.25063		0.0139772	-0.484829	-0.840687	-0.909019	-0.352294
ZCWCC3		-0.067256	-0.504575	-1.12428	-0.923591		-0.366306	-0.915648	-1.07497	-1.50614	-1.00949		-0.108239	-0.438919	-0.721816	-1.114	-0.524415
ZNF493		0.222889	-0.59831	-1.16764	-0.989673		-0.0123243	-0.607124	-1.06848	-1.00866	-1.04733		-0.0450462	-0.749489	-0.605498	-0.874329	-0.744141
ZNF85		0.0532477	-0.474114	-1.0586	-0.771599		-0.0851812	-0.884331	-0.815913	-1.03306	-0.928682		-0.344909	-0.691507	-0.575673	-0.714661	-0.602983
ZNF430		0.0927567	-0.554779	-0.938875	-0.748216		-0.020753	-1.10984	-1.23663	-1.21675	-0.977933		NaN	-0.753046	-0.6538	-0.773619	-0.538147
THC2000697		-0.0955267	-0.57139	-0.887945	-0.807422		0.140774	-0.755872	-0.950997	-0.916722	-1.25374		-0.307547	-0.832158	-0.736495	-0.893732	-0.636747
ZNF91		-0.0184613	-0.495952	-0.977757	-0.823294		-0.037989	-0.724722	-0.868935	-1.09451	-1.22172		-0.385151	-0.669819	-0.871544	-0.665357	-0.927259
CLDN4		0.059865	-0.662495	-1.08421	-1.05691		-0.155175	-1.07956	-1.07762	-1.28813	-1.02942		0.12735	-0.913713	-0.991505	-1.15687	-1.03761
PIP3-E		0.0173403	-0.712074	-1.19509	-0.967386		-0.414787	-0.799444	-0.752136	-1.19307	-1.14887		-0.231896	-0.722943	-0.833085	-0.831427	-1.1127
NM_198993		0.00195233	-0.553872	-1.14455	-0.789009		-0.439865	-0.925055	-1.07279	-1.21408	-0.778123		-0.0386978	-0.630549	-0.8176	-1.03648	-1.04682
CYLC2		0.122779	-0.0805473	-1.27123	-0.737409		0.340316	-0.560221	-1.03684	-1.42068	-1.28045		0.336813	-0.222876	-0.863638	-0.565135	-0.622474
ENST00000321252		-0.0981623	-0.283057	-1.04977	-0.731197		-0.18638	-0.537924	-1.15877	-1.85116	-1.44432		-0.00963467	-0.166509	-0.91751	-1.10832	-0.97276
DKFZp761C169		0.550346	-0.268022	-1.00358	-0.338667		-0.253554	-1.23357	-1.38483	-1.36823	-0.821573		-0.224291	-0.746775	-0.80689	-1.15594	-0.371733
NEU4		0.31638	-0.463458	-0.863163	-0.451388		-0.58326	-0.962289	-1.06016	-1.10515	-0.744835		-0.148867	-0.47465	-0.98791	-0.998337	-0.47045
WAC		0.417594	-0.341371	-0.687166	-0.331427		0.0756418	-0.986138	-0.94758	-0.685885	-0.830174		-0.345188	-0.639288	-0.565575	-0.786412	-0.620425
ZNF117		0.509499	-0.186955	-0.702697	-0.24301		0.13644	-0.708371	-0.83877	-0.814479	-1.05776		-0.441919	-0.938626	-0.74883	-0.851138	-0.69656
RPL22		-0.123832	-0.319448	-0.73271	-0.193603		0.0774748	-1.00446	-0.785538	-0.69787	-0.86001		-0.172917	-0.526345	-0.44045	-0.787377	-0.850259
KIAA0663		0.356474	-0.370533	-0.883672	-0.201241		-0.151863	-0.817785	-0.929139	-0.951462	-0.555487		-0.212182	-0.743528	-0.989477	-1.19351	-0.77266
C20orf100		0.187886	-0.445641	-0.792146	0.161549		-0.0981542	-0.691891	-0.900138	-1.02147	-0.840117		0.0908323	-0.542604	-0.840711	-1.05195	-1.07239
ERO1LB		0.677548	-0.250649	-0.90986	-0.589953		0.23892	-0.831103	-1.03511	-1.33083	-0.93911		-0.19372	-0.851313	-0.933978	-0.865293	-0.821636
ZNF345		0.401728	-0.0264467	-0.839404	-0.462704		-0.00920933	-0.727797	-0.870545	-1.17202	-0.945402		-0.0278143	-0.617722	-0.955871	-1.1228	-1.08378
ELF1		0.42285	-0.200769	-1.02504	-0.420588		0.167956	-1.04365	-1.36397	-1.30069	-1.28933		0.054532	-0.41305	-0.981034	-1.09553	-0.902511
PDE4B		0.638046	-0.0617313	-1.40553	-0.441138		0.265256	-1.10942	-1.62968	-1.61938	-0.894		0.0608713	-0.925381	-0.807336	-0.932832	-0.721935
AL080138		0.399403	-0.277229	-0.818256	-0.575153		0.388466	-1.45133	-1.68164	-1.41666	-1.17043		0.393522	-0.661755	-0.919026	-0.781759	-0.749593
KIAA1189		-0.110664	-0.204621	-1.05496	-0.455536		-0.590207	-0.632315	-1.19584	-0.996023	-1.26665		-0.206348	-0.478405	-0.039458	-0.490182	-1.06916
SELL		-0.474029	-0.227823	-1.22419	-0.378575		-0.427963	-0.519107	-1.2547	-1.32143	-1.12172		-1.12839	-0.486568	-1.20283	-1.38708	-1.41932
NELL2		-0.23953	-0.130262	-1.22321	-0.453389		-0.429022	-0.823957	-1.52675	-1.8315	-1.69842		-0.672222	-0.365515	-1.20809	-1.30223	-1.5013
C6orf48		-0.160882	-0.672708	-1.38559	-0.145224		-0.147506	-1.08942	-0.964145	-1.39197	-1.41273		-0.444167	-0.503971	-0.801599	-1.36639	-1.29654
BC033025		0.270351	-0.255251	-0.782413	-0.192704		-0.0155012	-0.910768	-0.974145	-1.49087	-1.52707		-0.658584	-0.854115	-0.999254	-1.33617	-1.37681
AK027207		-0.0677433	-0.400107	-0.485171	-0.172544		-0.698095	-1.05506	-1.21415	-1.35644	-1.27788		-0.795723	-1.06277	-1.11658	-1.48776	-1.32815
A_23_P63484		0.378562	-0.340573	-0.706576	-0.112629		-0.526271	-1.15719	-1.08474	-1.78499	-1.27443		-0.375734	-0.937449	-1.22923	-1.41012	-1.36666
A_23_P19847		0.302638	-0.191266	-0.887961	-0.267379		-0.723788	-0.979269	-1.03678	-1.69759	-1.45241		-0.537477	-1.07176	-1.28594	-1.53541	-1.69777
WBSCR23		0.158777	-0.195639	-0.855722	-0.215599		-0.49347	-1.01321	-1.02142	-1.33305	-1.25455		-0.418837	-0.644004	-0.862716	-1.33775	-0.858163
A_23_P218214		0.210989	-0.399154	-1.0382	-0.429464		-0.702999	-0.978459	-1.06599	-1.53837	-1.46239		-0.125547	-0.683161	-0.510861	-1.30968	-1.12792
SYNPO2L		0.0378197	-0.393462	-1.00009	-0.181352		-0.399359	-1.20674	-1.38772	-1.61567	-1.55971		-0.481238	-0.856492	-0.983274	-1.55375	-1.21277
AK024389		0.290287	-0.275345	-0.907449	-0.296866		-0.628725	-1.27694	-1.36327	-1.66433	-1.51403		-0.323013	-0.91737	-0.858902	-1.30981	-1.23624
PPID		-0.0609007	-0.431328	-1.03887	-0.39742		-0.845183	-1.15849	-1.28219	-1.60936	-1.4133		-0.345117	-0.584758	-0.90454	-1.22768	-1.25043
A_23_P72583		0.0136663	-0.402792	-1.04764	-0.591223		-0.621493	-1.10061	-1.25637	-1.46835	-1.3006		-0.541414	-0.855275	-1.2568	-1.48213	-1.26356
SULT1A3		0.0458713	-0.505354	-1.2751	-0.73057		-0.577375	-1.26094	-1.23794	-1.61924	-1.35979		-0.44889	-0.6341	-1.01842	-1.33115	-1.34038
CIR		0.169786	-0.159071	-0.714183	0.167663		-0.270431	-0.902042	-0.663102	-0.861276	-0.784265		-1.12323	-0.948996	-1.15608	-1.17482	-0.888856
SIDT2		-0.055149	-0.883829	-0.679719	0.132947		-0.270122	-0.908485	-0.672071	-0.759689	-0.605637		-0.871267	-1.27709	-1.09876	-1.26631	-0.872578
KIAA1434		0.36483	-0.159878	-0.566054	-0.380983		-0.278863	-1.05437	-1.32102	-1.1063	-1.10842		-0.848011	-1.07692	-1.06209	-1.34294	-1.00261
SF3B1		-0.105135	-0.542475	-0.866882	-0.570147		-0.201344	-1.16091	-1.20799	-1.11957	-0.982286		-1.09628	-1.24627	-1.04855	-1.22282	-0.860015
FEM1B		0.0209663	-0.229315	-0.553577	-0.391602		-0.26577	-0.967659	-1.18322	-1.06852	-1.23993		-1.10863	-1.49598	-1.39363	-1.57777	-1.41681
MGC12981		-0.634304	-0.185559	-0.723111	-0.307062		-0.84561	-0.553845	-0.414734	-0.676081	-0.848226		-1.08485	-0.66555	-0.716416	-1.16031	-0.984018
ITGA1		-0.451792	0.364702	-0.665059	-0.458766		-0.286272	-0.545415	-0.595806	-1.1218	-0.820114		-0.676768	-0.573406	-0.958455	-0.99306	-0.666515
PFDN5		-0.146929	-0.430469	-0.873495	-0.507781		0.096395	-0.357195	-0.43282	-0.947308	-0.619803		-0.858252	-0.428411	-0.781192	-1.44396	-1.41539
MADD		-0.13776	-0.371304	-0.851318	-0.860907		-0.850786	-0.674385	-0.933414	-0.742452	-0.616453		-0.704762	-0.91087	-1.08778	-1.1617	-1.41395
TFAP2B		-0.08605	-0.233159	-0.432025	-0.434635		NaN	NaN	-0.620046	NaN	-0.847957		-0.825445	NaN	-0.86652	NaN	-1.07671
FLJ34633		-0.221961	-0.424701	-0.701331	-0.600143		-0.427741	-0.859261	-0.776708	-1.20309	-1.15572		-0.803813	-0.954918	-0.866834	-1.07029	-1.15524
AF217973		-0.0629333	-0.323135	-0.732755	-0.320992		-0.333673	-0.909678	-0.816479	-1.18379	-1.2885		-0.462726	-0.891827	-0.966049	-1.02281	-1.17327
FOSB		0.0958623	-0.223478	-0.552045	-0.387864		-0.520958	-0.672921	-0.892297	-1.12738	-0.928986		-0.638204	-0.75718	-0.981808	-0.773454	-1.73685
AB018254		-0.247175	-0.111706	-0.888669	-0.295282		-0.210984	-0.939947	-0.55233	-0.625123	-0.841502		-0.389236	-0.881797	-0.725081	-0.713713	-1.70357
LRMP		0.797805	-1.10043	-1.0141	0.666536		0.52152	-1.41803	-1.32764	-0.880852	-0.781287		0.278856	-1.15176	-1.23099	-0.753777	-0.157852
USP3		0.974548	-0.493114	-0.161271	0.204695		0.449223	-1.5872	-1.4275	-1.4109	-1.15165		0.124704	-1.45387	-1.17469	-1.03651	-0.477821
USP3		1.05561	-0.512165	-0.0293477	0.562897		0.417488	-1.72626	-1.55843	-1.31886	-1.04926		-0.0298043	-1.59979	-1.55781	-1.24824	-0.737373
IVNS1ABP		0.771446	-0.420278	0.156107	0.583298		-0.0110863	-1.58916	-1.35497	-0.885929	-0.279984		-0.11047	-1.08357	-0.56358	-0.33217	0.172094
H2AFJ		0.518834	-0.980908	-0.442219	0.593667		-0.458234	-1.19366	-1.09031	-0.346419	0.566718		-0.128802	-0.948087	-0.968378	-0.491937	0.679687
BNIP3L		0.218988	-0.660321	-0.475474	1.55833		-0.602426	-1.39741	-1.23099	-0.75496	0.440636		-0.809937	-1.2301	-0.973004	-1.10047	0.377722
SERPINB1		-0.295398	-0.803637	0.0148403	1.65945		-0.432231	-1.44688	-1.65758	-0.893569	0.387532		-1.09006	-1.56418	-1.70729	-1.11994	-0.468415
F11R		0.315018	-0.51507	-1.03961	1.10098		-0.100502	-1.25946	-1.35819	-1.17771	-0.486872		-0.837196	-1.26446	-1.34192	-1.27533	-0.0307837
LOC91526		-0.144917	-0.900322	-0.563547	1.44934		0.177697	-1.1355	-0.729679	-0.862764	-0.0792507		-0.379876	-1.47005	-1.40222	-1.2195	-0.792911
[truncated: 2,169 more rows]
